# Supplementary material for: Integrated Multi-Omics Characterization of the Salt-Sensitive Mutant sss1 in Soybean
Source: Plants (Basel). 2026 May 30;15(11):1695. doi: 10.3390/plants15111695 (PMC13258952; doi:10.3390/plants15111695)
Supplement: Supplementary file 1 [file plants-15-01695-s001.zip]

Archive with 2 entries (2 files):
- Figure S1-3.pptx
- Supplementary tables.xlsx
