# Supplementary material for: Integrated Multi-Omics Characterization of the Salt-Sensitive Mutant sss1 in Soybean
Source: Plants (Basel). 2026 May 30;15(11):1695. doi: 10.3390/plants15111695 (PMC13258952; doi:10.3390/plants15111695)
Supplement: Supplementary file 1 [file plants-15-01695-s001.zip › Supplementary tables.xlsx]

## Sheet: Supplemental Table S1
Supplemental Table S1. Metabolomic Profiling of W82 and sss1.
ID	RT [min]	m/z	Name	Reference Ion	Formula	InChI Key	Total score	HMDB	KEGG	Super_Class	Class	Sub_Class	KEGG class1	KEGG class2	KEGG class3	QC1	QC2	W82_0h_1	W82_0h_2	W82_0h_3	W82_0h_4	W82_0h_5	W82_3h_1	W82_3h_2	W82_3h_3	W82_3h_4	W82_3h_5	QC3	W82_24h_1	W82_24h_2	W82_24h_3	W82_24h_4	W82_24h_5	sss1_0h_1	sss1_0h_2	sss1_0h_3	sss1_0h_4	sss1_0h_5	QC4	sss1_3h_1	sss1_3h_2	sss1_3h_3	sss1_3h_4	sss1_3h_5	sss1_24h_1	sss1_24h_2	sss1_24h_3	sss1_24h_4	sss1_24h_5
MN52	1.101	71.0139	Methylglyoxal	[M-H]-	C3H4O2	AIJULSRZWUXGPQ-UHFFFAOYSA-N	91.8	HMDB0001167	C00546	Organic oxygen compounds	Organooxygen compounds	Carbonyl compounds				5.23777e+07	5.30183e+07	5.76149e+07	5.64912e+07	5.63964e+07	5.69402e+07	5.65893e+07	7.15806e+07	7.02188e+07	7.07237e+07	7.01888e+07	6.98612e+07	5.20351e+07	4.74198e+07	4.9001e+07	4.75054e+07	4.98046e+07	4.62075e+07	5.1888e+07	5.17975e+07	5.00665e+07	5.11909e+07	5.09195e+07	5.21542e+07	4.57571e+07	4.64811e+07	4.55339e+07	4.48278e+07	4.69533e+07	4.66127e+07	4.67193e+07	5.04027e+07	4.69933e+07	4.61303e+07
MN55	1.334	71.0139	Acrylic acid	[M-H]-	C3H4O2	NIXOWILDQLNWCW-UHFFFAOYSA-N	83.9	HMDB0031647	C00511	Organic acids and derivatives	Carboxylic acids and derivatives	Acrylic acids and derivatives	Lipids	FA Fatty acyls	FA01 Fatty Acids and Conjugates	2.5188e+06	2.53177e+06	2.12314e+06	1.66697e+06	2.52707e+06	3.44516e+06	3.27021e+06	1.60654e+06	2.19033e+06	2.29029e+06	2.5826e+06	2.21203e+06	2.69555e+06	1.9641e+06	1.03617e+06	911649	1.63259e+06	2.47628e+06	1.20428e+06	1.51816e+06	1.34057e+06	2.27949e+06	2.9286e+06	2.70877e+06	1.80287e+06	1.08466e+06	2.90007e+06	1.35088e+06	2.13495e+06	2.52016e+06	2.25429e+06	1.2999e+06	2.36187e+06	2.87507e+06
MN111	0.719	72.9931	Glyoxalic acid	[M-H]-	C2H2O3	HHLFWLYXYJOTON-UHFFFAOYSA-N	90.2	HMDB0000119	C00048	Organic acids and derivatives	Carboxylic acids and derivatives	Carboxylic acids	Organic acids	Carboxylic acids	2-Oxocarboxylic acids	2.80119e+06	2.82965e+06	4.38766e+06	4.65731e+06	3.96639e+06	2.25209e+06	4.30913e+06	5.39857e+06	2.96397e+06	3.01823e+06	4.33346e+06	3.68855e+06	2.78852e+06	3.50791e+06	4.66463e+06	4.38505e+06	4.68625e+06	3.48926e+06	5.40355e+06	5.30447e+06	2.64698e+06	3.5235e+06	5.50188e+06	4.35661e+06	7.20456e+06	4.70291e+06	6.84414e+06	6.18335e+06	7.02004e+06	3.28179e+06	4.85821e+06	6.8134e+06	6.65201e+06	6.38813e+06
MN115	1.08	73.0295	Ethoxycarbonyl Group	[M-H]-	C3H6O2	WBJINCZRORDGAQ-UHFFFAOYSA-N	91.2			Organic acids and derivatives	Carboxylic acids and derivatives	Carboxylic acid derivatives				4.28804e+06	4.3078e+06	2.90956e+06	2.92962e+06	2.87614e+06	2.87826e+06	2.76949e+06	2.83092e+06	2.86986e+06	17529.2	3.00532e+06	2.82846e+06	4.15826e+06	3.48873e+06	3.53951e+06	3.49134e+06	3.61992e+06	3.51135e+06	4.92228e+06	4.78979e+06	5.17663e+06	4.94921e+06	4.87526e+06	4.28817e+06	5.69785e+06	5.95749e+06	5.68915e+06	5.9512e+06	5.78355e+06	6.02739e+06	5.86377e+06	5.82131e+06	5.95749e+06	5.64597e+06
MN563	0.863	85.0293	Butanedione	[M-H]-	C4H6O2	QSJXEFYPDANLFS-UHFFFAOYSA-N	92.5	HMDB0003407	C00741	Organic oxygen compounds	Organooxygen compounds	Carbonyl compounds	Lipids	FA Fatty acyls	FA12 Oxygenated hydrocarbons	6.9016e+06	6.61869e+06	5.78809e+06	6.69726e+06	5.07846e+06	5.48266e+06	5.33173e+06	7.91695e+06	6.71182e+06	6.52841e+06	6.96221e+06	6.66045e+06	7.10779e+06	6.71451e+06	6.02999e+06	6.45515e+06	7.13918e+06	5.71867e+06	6.8439e+06	6.15205e+06	7.02814e+06	7.26693e+06	6.12052e+06	6.90392e+06	8.95682e+06	6.7193e+06	7.99818e+06	8.02852e+06	7.80544e+06	8.22807e+06	7.52164e+06	6.95432e+06	7.88825e+06	7.87755e+06
MN564	1.105	85.0295	Methacrylic Acid	[M-H]-	C4H6O2	CERQOIWHTDAKMF-UHFFFAOYSA-N	91	HMDB0254514		Organic acids and derivatives	Carboxylic acids and derivatives	Carboxylic acids				2.23288e+07	2.31397e+07	1.61721e+07	1.58024e+07	1.61246e+07	1.58588e+07	1.57101e+07	2.21072e+07	2.19496e+07	2.29283e+07	2.18847e+07	2.12774e+07	2.3015e+07	2.60849e+07	2.69689e+07	2.71743e+07	2.66336e+07	2.62971e+07	2.02503e+07	1.95525e+07	1.95585e+07	1.90053e+07	2.04084e+07	2.31445e+07	2.03288e+07	8.25917e+06	1.92225e+07	2.02123e+07	2.08991e+07	3.02785e+07	2.92531e+07	3.05413e+07	3.02958e+07	2.93213e+07
MN642	0.859	87.0087	Pyruvic acid	[M-H]-	C3H4O3	LCTONWCANYUPML-UHFFFAOYSA-N	92.8	HMDB0000243	C00022	Organic acids and derivatives	Keto acids and derivatives	Alpha-keto acids and derivatives	Organic acids	Carboxylic acids	2-Oxocarboxylic acids	5.87146e+07	5.74559e+07	6.95946e+07	7.00336e+07	6.67518e+07	6.65254e+07	6.80136e+07	5.25735e+07	5.18129e+07	5.40912e+07	5.13031e+07	5.40627e+07	5.87182e+07	4.59293e+07	4.37489e+07	4.40726e+07	4.56862e+07	4.34891e+07	6.64857e+07	6.34343e+07	6.51765e+07	6.17711e+07	6.30357e+07	5.87169e+07	6.56281e+07	2.88019e+07	3.15533e+07	6.72183e+07	6.87887e+07	5.41946e+07	5.50188e+07	5.21394e+07	5.48189e+07	5.58958e+07
MN716	7.957	88.9881	Oxalic acid	[M-H]-	C2H2O4	MUBZPKHOEPUJKR-UHFFFAOYAQ	80.1	HMDB0002329	C00209	Organic acids and derivatives	Carboxylic acids and derivatives	Dicarboxylic acids and derivatives	Organic acids	Carboxylic acids	Dicarboxylic acids	405106	477026	332585	574320	434723	594353	427100	335200	237484	283671	557925	284880	417174	484705	45965.8	536962	435666	335590	293547	368119	219056	1.16312e+06	169513	419542	298698	348256	470029	642385	95305.9	501173	327227	420039	145509	449737
MN719	0.632	89.0245	dihydroxy acetone	[M-H]-	C3H6O3	UOQFZGVGGMHGEE-UHFFFAOYSA-N	93.3	HMDB0001882	C00184	Organic oxygen compounds	Organooxygen compounds	Carbonyl compounds	Carbohydrates	Monosaccharides	Ketoses	3.0124e+07	3.01141e+07	4.89699e+07	4.60147e+07	4.706e+07	4.69639e+07	4.66203e+07	3.45279e+07	3.52156e+07	3.44002e+07	3.44506e+07	3.45264e+07	2.99848e+07	2.43228e+07	2.2897e+07	2.26118e+07	2.23557e+07	2.39817e+07	3.7328e+07	3.67897e+07	3.71468e+07	3.60114e+07	3.61735e+07	2.98545e+07	3.1271e+07	3.33496e+07	3.22192e+07	3.26939e+07	3.23852e+07	2.10528e+07	2.14945e+07	2.19805e+07	2.08808e+07	2.08593e+07
MN720	6.825	89.0245	Lactate	[M-H]-	C3H6O3	JVTAAEKCZFNVCJ-REOHCLBHSA-N	92	HMDB0000190	C01432	Organic acids and derivatives	Hydroxy acids and derivatives	Alpha hydroxy acids and derivatives				1.30739e+06	1.25938e+06	3.7328e+06	2.21995e+06	2.01498e+06	4.44824e+06	1.03402e+06	1.44513e+06	1.69329e+06	3.02108e+06	1.17995e+06	2.60527e+06	1.37512e+06	842638	1.30156e+06	1.49322e+06	1.96258e+06	2.58539e+06	1.0719e+06	1.60682e+06	1.95723e+06	1.16834e+06	1.11998e+06	1.26303e+06	1.58962e+06	1.00754e+06	1.06344e+06	2.04375e+06	899438	608303	1.08711e+06	1.13695e+06	1.69197e+06	1.99869e+06
MN721	7.474	89.0245	3-Hydroxypropionic acid	[M-H]-	C3H6O3	ALRHLSYJTWAHJZ-UHFFFAOYSA-N	92.7	HMDB0000700	C01013	Organic acids and derivatives	Hydroxy acids and derivatives	Beta hydroxy acids and derivatives	Organic acids	Carboxylic acids	Hydroxycarboxylic acids	6.30916e+06	6.24764e+06	1.28614e+07	1.43474e+07	7.97827e+06	7.62942e+06	1.09107e+07	3.21653e+06	4.0497e+06	1.99093e+06	9.30957e+06	5.18213e+06	6.51593e+06	5.13123e+06	1.18079e+07	6.69733e+06	6.26229e+06	4.14231e+06	7.15509e+06	4.43302e+06	8.46525e+06	8.40547e+06	7.72613e+06	5.35813e+06	2.87915e+06	6.63767e+06	8.53272e+06	3.63229e+06	1.35974e+07	8.95392e+06	7.01648e+06	9.56791e+06	1.08428e+07	2.49146e+06
MN782	0.951	91.0019	Thioglycolic acid solution	[M-H]-	C2H4O2S	CWERGRDVMFNCDR-UHFFFAOYSA-N	89.9			Organic acids and derivatives	Carboxylic acids and derivatives	Carboxylic acids				5.44782e+06	4.91366e+06	3.59439e+06	4.44847e+06	2.21202e+06	2.77211e+06	5.9279e+06	6.29658e+06	2.69882e+06	28942.3	4.56878e+06	4.28709e+06	3.04808e+06	2.12301e+06	4.34733e+06	3.14595e+06	5.43769e+06	2.92461e+06	3.80912e+06	5.28289e+06	32356.9	6.43912e+06	4.38429e+06	4.75491e+06	4.78617e+06	4.09335e+06	6.58095e+06	3.92627e+06	4.38684e+06	2.18343e+06	5.24589e+06	5.98132e+06	2.03846e+06	4.61541e+06
MN857	4.262	93.0345	2-vinylfuran	[M-H]-	C6H6O	QQBUHYQVKJQAOB-UHFFFAOYSA-N	86.4			Organoheterocyclic compounds	Heteroaromatic compounds					1.21981e+06	1.30064e+06	559221	521915	545801	503084	579282	661786	633304	609724	620537	581577	1.21973e+06	615090	686639	625600	560210	668570	1.83115e+06	1.81562e+06	1.92102e+06	1.83369e+06	1.88855e+06	1.23329e+06	2.08622e+06	2.21859e+06	2.2545e+06	2.17714e+06	2.12121e+06	1.22001e+06	1.3531e+06	1.3788e+06	1.35249e+06	1.38739e+06
MN1008	0.645	96.9696	Phosphoric acid	[M-H]-	H3O4P	NBIIXXVUZAFLBC-UHFFFAOYSA-N	92.7	HMDB0001429	C00009	Homogeneous non-metal compounds	Non-metal oxoanionic compounds	Non-metal phosphates				3.43822e+08	3.4565e+08	3.82921e+08	3.75601e+08	3.73262e+08	3.73092e+08	3.67718e+08	2.20096e+08	2.14597e+08	2.16452e+08	2.14602e+08	2.20956e+08	3.42344e+08	1.75464e+08	1.72593e+08	1.76068e+08	1.72821e+08	1.75887e+08	6.20788e+08	6.2966e+08	6.184e+08	6.2057e+08	6.24283e+08	3.42907e+08	6.32137e+08	6.43477e+08	6.44884e+08	6.21115e+08	6.32463e+08	3.06094e+08	2.82918e+08	3.06674e+08	3.00453e+08	3.02767e+08
MN1070	0.716	99.0088	Oxolane-2,5-Dione	[M-H]-	C4H4O3	RINCXYDBBGOEEQ-UHFFFAOYSA-N	92.1	HMDB0032523	C19524	Organic acids and derivatives	Carboxylic acids and derivatives	Dicarboxylic acids and derivatives				1.01071e+07	1.02363e+07	4.44833e+06	5.01337e+06	1.1536e+07	4.67175e+06	4.74473e+06	5.71106e+06	4.50688e+06	5.46605e+06	5.05575e+06	5.83442e+06	1.03046e+07	1.27255e+07	1.3217e+07	1.29266e+07	1.19438e+07	1.10026e+07	5.47962e+06	5.15692e+06	5.03918e+06	4.95935e+06	5.56979e+06	1.02361e+07	9.53215e+06	6.64353e+06	1.00425e+07	1.01421e+07	6.49228e+06	1.31201e+07	1.38586e+07	1.40148e+07	1.33355e+07	1.29217e+07
MN1124	0.894	101.024	2-Ketobutyric acid	[M-H]-	C4H6O3	TYEYBOSBBBHJIV-UHFFFAOYSA-N	92.9	HMDB0000005	C00109	Organic acids and derivatives	Keto acids and derivatives	Short-chain keto acids and derivatives	Organic acids	Carboxylic acids	2-Oxocarboxylic acids	2.95941e+07	3.21467e+07	2.48497e+07	2.66918e+07	2.31648e+07	2.35778e+07	4.21869e+07	2.03913e+07	2.11733e+07	2.34746e+07	1.97308e+07	2.17916e+07	3.17707e+07	3.07978e+07	3.11034e+07	2.85774e+07	3.0015e+07	3.4946e+07	2.73839e+07	2.64183e+07	2.81514e+07	2.59333e+07	2.59875e+07	3.17676e+07	3.01231e+07	3.75075e+07	3.55882e+07	3.45073e+07	3.69229e+07	3.49003e+07	4.23687e+07	3.87699e+07	3.26987e+07	3.66777e+07
MN1126	6.516	101.024	3-hydroxybut-2-enoic acid	[M-H]-	C4H6O3	NVPCGXUWUBHZBD-UHFFFAOYSA-N	70.1			Lipids and lipid-like molecules	Fatty Acyls	Fatty acids and conjugates				251451	217563	300828	161662	63041.1	503001	320554	395567	291375	157983	289472	302138	303425	315942	106558	320524	236633	160807	294706	656835	137283	186790	229043	217893	329085	402888	291097	204757	1.04836e+06	100277	154300	232806	263418	617210
MN1130	3.905	101.024	D-()-Erythrose	[M-H]-	C4H8O4	YTBSYETUWUMLBZ-IUYQGCFVSA-N	90.9	HMDB0002649	C01796	Organic oxygen compounds	Organooxygen compounds	Carbohydrates and carbohydrate conjugates	Carbohydrates	Monosaccharides	Aldoses	9.65126e+06	8.43563e+06	8.92895e+06	9.09092e+06	9.42098e+06	9.43916e+06	8.96652e+06	9.13046e+06	9.27124e+06	8.67274e+06	9.64645e+06	9.89885e+06	9.4097e+06	9.60124e+06	9.42328e+06	1.00205e+07	8.90389e+06	9.21461e+06	8.7497e+06	8.62622e+06	8.71616e+06	8.83086e+06	9.45876e+06	9.54603e+06	8.28666e+06	8.49691e+06	8.22832e+06	9.1246e+06	9.02024e+06	9.69744e+06	1.01939e+07	1.11772e+07	1.0174e+07	1.10395e+07
MN1131	7.559	101.025	Succinic semialdehyde	[M-H]-	C4H6O3	UIUJIQZEACWQSV-UHFFFAOYSA-N	80.4	HMDB0001259	C00232	Lipids and lipid-like molecules	Fatty Acyls	Fatty acids and conjugates	Organic acids	Carboxylic acids	4-Oxocarboxylic acid	783641	914406	771601	1.21152e+06	1.40742e+06	410863	1.26383e+06	1.06665e+06	1.29892e+06	621788	732227	687635	862580	928814	1.64806e+06	1.91448e+06	1.36808e+06	603283	1.26255e+06	767950	1.00664e+06	1.05899e+06	1.58614e+06	615715	781639	595257	2.02871e+06	1.18979e+06	1.11599e+06	2.25528e+06	1.08048e+06	1.11733e+06	2.20861e+06	1.195e+06
MN1191	0.83	103.004	Hydroxypyruvic acid	[M-H]-	C3H4O4	HHDDCCUIIUWNGJ-UHFFFAOYSA-N	93.3	HMDB0001352	C00168	Organic acids and derivatives	Hydroxy acids and derivatives	Beta hydroxy acids and derivatives				1.57583e+09	1.574e+09	1.85909e+09	1.8421e+09	1.84966e+09	1.8304e+09	1.85864e+09	1.93024e+09	1.97054e+09	1.93595e+09	1.91937e+09	1.94901e+09	1.58524e+09	1.49703e+09	1.49579e+09	1.50804e+09	1.48164e+09	1.5077e+09	1.70523e+09	1.67613e+09	1.68439e+09	1.70548e+09	1.66956e+09	1.56846e+09	1.4209e+09	1.43948e+09	1.43633e+09	1.4307e+09	1.4153e+09	1.12584e+09	1.11978e+09	1.12259e+09	1.12924e+09	1.09344e+09
MN1193	7.06	103.004	D-Fructosonic acid	[M-H]-	C6H10O7	VBUYCZFBVCCYFD-JJYYJPOSSA-N	86.1			Organic oxygen compounds	Organooxygen compounds	Carbohydrates and carbohydrate conjugates				851534	1.13326e+06	976661	1.11572e+06	1.20643e+06	1.01903e+06	1.00179e+06	1.12796e+06	1.21936e+06	1.05035e+06	1.03156e+06	1.10185e+06	1.08053e+06	1.20121e+06	1.23148e+06	1.33217e+06	1.35345e+06	1.19554e+06	1.23799e+06	1.32999e+06	1.29443e+06	1.1526e+06	1.18317e+06	962329	733845	761970	922070	1.05245e+06	853604	1.02558e+06	991536	827912	810916	832190
MN1287	0.688	105.019	(2R)-2,3-Dihydroxypropanoic acid	[M-H]-	C3H6O4	RBNPOMFGQQGHHO-UWTATZPHSA-N	92.3	HMDB0000139	C00258	Organic oxygen compounds	Organooxygen compounds	Carbohydrates and carbohydrate conjugates				4.08249e+07	4.09568e+07	5.99749e+07	5.67098e+07	5.78418e+07	5.91135e+07	5.77352e+07	4.19097e+07	4.18185e+07	4.18434e+07	4.33869e+07	4.31582e+07	4.01548e+07	3.0013e+07	3.10951e+07	3.07739e+07	3.07627e+07	3.07536e+07	2.47721e+07	2.57028e+07	2.57489e+07	2.59384e+07	2.57251e+07	4.09573e+07	4.17085e+07	4.2113e+07	4.07125e+07	4.21213e+07	4.24581e+07	2.20175e+07	2.20051e+07	2.21805e+07	2.20118e+07	2.08992e+07
MN1440	0.663	110.985	Monomethyl phosphate	[M-H]-	CH5O4P	CAAULPUQFIIOTL-UHFFFAOYSA-N	87.7	HMDB0061711		Organic acids and derivatives	Organic phosphoric acids and derivatives	Phosphate esters				2.89984e+07	2.89981e+07	3.70815e+07	3.58012e+07	3.5705e+07	3.60719e+07	3.58871e+07	3.1903e+07	3.18002e+07	3.14006e+07	3.08665e+07	3.2276e+07	2.85481e+07	2.55046e+07	2.44706e+07	2.46182e+07	2.45502e+07	2.46304e+07	4.36563e+07	4.28055e+07	4.28504e+07	4.30784e+07	4.32126e+07	2.89285e+07	3.53959e+07	3.51812e+07	3.44284e+07	3.42114e+07	3.38152e+07	2.2816e+07	2.02819e+07	2.31717e+07	2.44142e+07	2.31981e+07
MN1441	0.863	111.009	isocitric acid	[M-H]-	C6H8O7	ODBLHEXUDAPZAU-UHFFFAOYSA-N	93.3	HMDB0000193	C00311	Organic acids and derivatives	Carboxylic acids and derivatives	Tricarboxylic acids and derivatives	Organic acids	Carboxylic acids	Tricarboxylic acids	1.30471e+08	1.30397e+08	1.12795e+08	1.16202e+08	9.60266e+07	1.04327e+08	1.03311e+08	1.55719e+08	1.4065e+08	1.51036e+08	1.38011e+08	1.43131e+08	1.3762e+08	1.18225e+08	1.18614e+08	1.20898e+08	1.3235e+08	1.17928e+08	1.32195e+08	1.28383e+08	1.37608e+08	1.32655e+08	1.31296e+08	1.31629e+08	1.60202e+08	1.34162e+08	1.48148e+08	1.515e+08	1.48796e+08	1.39647e+08	1.38396e+08	1.28079e+08	1.45173e+08	1.41076e+08
MN1443	0.925	111.009	Itaconic Anhydride	[M-H]-	C5H4O3	OFNISBHGPNMTMS-UHFFFAOYSA-N	93.3			Organic acids and derivatives	Carboxylic acids and derivatives	Dicarboxylic acids and derivatives				1.01395e+08	1.03389e+08	7.34385e+07	6.76097e+07	9.15128e+07	8.75129e+07	8.81466e+07	1.05615e+08	1.15684e+08	1.05119e+08	1.23726e+08	1.11596e+08	9.39339e+07	1.00491e+08	9.76232e+07	8.94471e+07	7.67057e+07	9.82331e+07	1.1283e+08	1.00291e+08	9.35915e+07	1.07695e+08	1.03334e+08	1.03486e+08	9.6867e+07	1.31821e+08	1.23458e+08	1.19812e+08	1.09908e+08	9.59718e+07	9.88699e+07	1.11694e+08	8.38107e+07	8.70952e+07
MN1476	1.161	112.986	Pleurone	[M-H]-	C4H2O4	AHSQQRNJXRQXFN-UHFFFAOYSA-N	90.4			Organic acids and derivatives	Organic carbonic acids and derivatives	Carbonic acid diesters				2.16472e+07	2.25856e+07	1.88495e+07	1.90125e+07	1.96347e+07	1.90637e+07	1.97292e+07	1.83929e+07	1.84715e+07	1.87491e+07	1.8704e+07	1.80917e+07	2.20014e+07	2.20231e+07	2.34765e+07	2.31078e+07	2.22096e+07	2.17537e+07	2.42412e+07	2.39336e+07	2.2763e+07	2.27725e+07	2.19867e+07	2.19242e+07	2.25304e+07	2.3456e+07	2.27516e+07	2.23512e+07	2.26914e+07	2.58969e+07	2.51053e+07	2.75688e+07	2.59762e+07	2.58396e+07
MN1480	6.431	112.986	N-Methylhydantoin	[M-H]-	C4H6N2O2	RHYBFKMFHLPQPH-UHFFFAOYSA-N	79.9	HMDB0003646	C02565	Organoheterocyclic compounds	Azolines	Imidazolines				4.00919e+06	4.27051e+06	7.04532e+06	2.90925e+06	7.33713e+06	7.0245e+06	6.60805e+06	2.93725e+06	3.1995e+06	1.42241e+06	885502	1.18916e+06	1.90824e+06	8.30244e+06	7.30749e+06	2.2132e+06	1.53857e+06	7.76381e+06	4.82394e+06	9.05666e+06	5.1452e+06	2.95405e+06	4.49786e+06	3.7563e+06	4.62957e+06	8.23863e+06	4.59434e+06	6.25862e+06	3.73237e+06	3.39653e+06	4.21664e+06	4.88639e+06	3.8483e+06	1.67832e+06
MN1530	0.719	115.004	Maleic acid	[M-H]-	C4H4O4	VZCYOOQTPOCHFL-UPHRSURJSA-N	93.2	HMDB0000176	C01384	Organic acids and derivatives	Carboxylic acids and derivatives	Dicarboxylic acids and derivatives				7.16023e+07	7.33127e+07	6.25347e+07	6.32751e+07	6.38932e+07	6.29529e+07	6.12741e+07	6.01491e+07	6.0692e+07	5.93328e+07	5.83996e+07	5.92671e+07	7.18336e+07	5.75787e+07	6.11963e+07	5.91199e+07	5.8915e+07	5.78226e+07	7.5334e+07	7.3168e+07	7.52999e+07	7.6773e+07	7.64202e+07	7.17597e+07	9.23671e+07	9.13472e+07	9.02448e+07	8.61603e+07	8.73868e+07	8.70855e+07	8.4178e+07	8.73816e+07	8.53783e+07	8.32805e+07
MN1531	1.101	115.004	D-Aspartatic acid	[M-H]-	C4H7NO4		93.3									4.0133e+08	4.0338e+08	4.33972e+08	4.29542e+08	4.24096e+08	4.28146e+08	4.31936e+08	5.44378e+08	5.47568e+08	5.47248e+08	5.44732e+08	5.8005e+08	4.00487e+08	3.53839e+08	3.55316e+08	3.56473e+08	3.5636e+08	3.51274e+08	4.09096e+08	3.81245e+08	4.00175e+08	3.76952e+08	4.0229e+08	4.12459e+08	3.59737e+08	3.56806e+08	3.39734e+08	3.35114e+08	3.43701e+08	3.63732e+08	3.63275e+08	3.39817e+08	3.42208e+08	3.49182e+08
MN1535	2.052	115.04	3-oxovaleric acid	[M-H]-	C5H8O3	FHSUFDYFOHSYHI-UHFFFAOYSA-N	92.8	HMDB0245963	C02233	Organic acids and derivatives	Keto acids and derivatives	Short-chain keto acids and derivatives	Lipids	FA Fatty acyls	FA01 Fatty Acids and Conjugates	4.72409e+06	4.43062e+06	3.98131e+06	4.02929e+06	3.84653e+06	4.22171e+06	2.0863e+06	1.51147e+06	1.91176e+06	1.89424e+06	2.02174e+06	3.65079e+06	4.4091e+06	5.95269e+06	3.4346e+06	5.53492e+06	5.16421e+06	5.65743e+06	3.89223e+06	4.01426e+06	7.08675e+06	7.27659e+06	6.9556e+06	4.23359e+06	2.32336e+06	4.65193e+06	5.19528e+06	2.74874e+06	5.12137e+06	8.69322e+06	5.2215e+06	8.36432e+06	5.29273e+06	4.40638e+06
MN1537	3.21	115.076	Propyl propanoate	[M-H]-	C6H12O2	MCSINKKTEDDPNK-UHFFFAOYSA-N	87	HMDB0030059		Organic acids and derivatives	Carboxylic acids and derivatives	Carboxylic acid derivatives				1.29477e+06	1.29469e+06	1.018e+06	1.13074e+06	1.12891e+06	1.10822e+06	1.09304e+06	1.11868e+06	1.08047e+06	1.12237e+06	1.10325e+06	1.00926e+06	1.21601e+06	1.27887e+06	1.26751e+06	1.20933e+06	1.20337e+06	1.25518e+06	1.52521e+06	1.62046e+06	1.4295e+06	1.2271e+06	1.4821e+06	1.31431e+06	1.60168e+06	1.57452e+06	1.64313e+06	1.61934e+06	1.58152e+06	1.44142e+06	1.48666e+06	1.52736e+06	1.53898e+06	1.43914e+06
MN1588	1.097	117.019	Succinic acid	[M-H]-	C4H6O4	KDYFGRWQOYBRFD-UHFFFAOYAC	96.5	HMDB0000254	C00042	Organic acids and derivatives	Carboxylic acids and derivatives	Dicarboxylic acids and derivatives	Organic acids	Carboxylic acids	Dicarboxylic acids	8.07455e+07	8.19308e+07	5.34386e+07	5.66287e+07	5.32577e+07	5.34094e+07	5.34829e+07	5.42424e+07	5.38111e+07	5.47111e+07	5.46356e+07	5.53617e+07	8.20674e+07	6.77141e+07	6.79327e+07	6.79016e+07	6.74485e+07	6.74752e+07	9.542e+07	9.44521e+07	9.65307e+07	9.37167e+07	9.57377e+07	8.20679e+07	1.10009e+08	1.12028e+08	1.10648e+08	1.13266e+08	1.12777e+08	1.09728e+08	1.08391e+08	1.08718e+08	1.09189e+08	1.09717e+08
MN1601	0.618	118.051	L-allo-Threonine	[M-H]-	C4H9NO3	AYFVYJQAPQTCCC-HRFVKAFMSA-N	93.1	HMDB0004041	C05519	Organic acids and derivatives	Carboxylic acids and derivatives	Amino acids, peptides, and analogues				1.76681e+07	1.8022e+07	1.57027e+07	1.53424e+07	1.53846e+07	1.51605e+07	1.58007e+07	2.09906e+07	2.15533e+07	2.18556e+07	2.13379e+07	2.02206e+07	1.78712e+07	1.446e+07	1.40674e+07	1.38322e+07	1.37109e+07	1.50282e+07	1.69051e+07	1.64956e+07	1.74229e+07	1.72218e+07	1.7076e+07	1.79571e+07	1.98333e+07	2.00864e+07	1.97082e+07	1.91371e+07	2.00459e+07	1.75473e+07	1.67365e+07	1.63711e+07	1.73318e+07	1.7204e+07
MN1666	3.957	121.03	Benzoic acid	[M-H]-	C7H6O2	WPYMKLBDIGXBTP-UHFFFAOYSA-N	92.9	HMDB0001870	C00180	Benzenoids	Benzene and substituted derivatives	Benzoic acids and derivatives				6.48136e+06	6.61054e+06	1.95006e+06	1.96217e+06	2.12565e+06	1.99477e+06	1.99326e+06	1.53159e+06	1.682e+06	1.85325e+06	1.58225e+06	1.67672e+06	6.61006e+06	2.3104e+06	2.10665e+06	2.14463e+06	2.03586e+06	2.01318e+06	6.08164e+06	6.3822e+06	6.23588e+06	6.3411e+06	6.25371e+06	6.5147e+06	1.0269e+07	1.01958e+07	9.83111e+06	1.01195e+07	1.01547e+07	1.5483e+07	1.48302e+07	1.47942e+07	1.47915e+07	1.50364e+07
MN1774	0.875	128.035	N-[3-(4-Oxo-1,2,3-benzotriazin-3(4H)-yl)propanoyl]glycine	[M-H]-	C12H12N4O4		92.2									2.79355e+06	2.79235e+06	1.14715e+06	902362	807909	717832	761137	1.36011e+06	1.43332e+06	1.14988e+06	1.35199e+06	1.11092e+06	3.06449e+06	4.81096e+06	5.1663e+06	5.2389e+06	4.88245e+06	5.41137e+06	1.24251e+06	1.13907e+06	1.10362e+06	1.0864e+06	1.60971e+06	2.79138e+06	1.54353e+06	1.70742e+06	1.62363e+06	1.82055e+06	1.83868e+06	6.84096e+06	7.1148e+06	6.57598e+06	6.70842e+06	6.83492e+06
MN1786	0.882	129.019	3-deoxy-D-glycero-beta-D-galacto-nonulosonic acid	[M-H]-	C9H16O9	CLRLHXKNIYJWAW-UHFFFAOYSA-N	91.5			Organic oxygen compounds	Organooxygen compounds	Carbohydrates and carbohydrate conjugates				1.0683e+07	1.0749e+07	1.0475e+07	9.78019e+06	8.2894e+06	9.38297e+06	9.31661e+06	1.09278e+07	1.01959e+07	8.57777e+06	1.03117e+07	1.1661e+07	1.0881e+07	1.76123e+06	9.50121e+06	1.03422e+07	1.1623e+07	1.0343e+07	1.05551e+07	1.11135e+07	1.13066e+07	1.10606e+07	1.06656e+07	1.07517e+07	1.14783e+07	1.37909e+07	1.09391e+07	1.31632e+07	1.19654e+07	1.36385e+07	1.46777e+07	1.37961e+07	1.38724e+07	1.34932e+07
MN1787	1.105	129.019	Citraconic acid	[M-H]-	C5H6O4	HNEGQIOMVPPMNR-IHWYPQMZSA-N	93.3	HMDB0000634	C02226	Lipids and lipid-like molecules	Fatty Acyls	Fatty acids and conjugates	Lipids	FA Fatty acyls	FA01 Fatty Acids and Conjugates	8.39274e+07	8.6366e+07	6.13434e+07	6.29953e+07	6.1504e+07	5.80674e+07	5.84407e+07	8.30463e+07	8.30868e+07	8.63399e+07	7.84241e+07	8.32569e+07	8.68634e+07	9.60482e+07	1.06755e+08	9.71223e+07	1.0699e+08	1.04494e+08	7.77626e+07	7.83871e+07	7.63811e+07	7.9001e+07	7.76294e+07	8.6864e+07	7.67874e+07	7.81551e+07	7.67756e+07	7.62916e+07	7.83116e+07	1.1725e+08	1.16201e+08	1.13539e+08	1.16346e+08	1.17679e+08
MN1788	2.767	129.019	L-2-Hydroxyglutaric acid	[M-H]-	C5H8O5	HWXBTNAVRSUOJR-VKHMYHEASA-N	89.4	HMDB0000694	C03196	Organic acids and derivatives	Hydroxy acids and derivatives	Short-chain hydroxy acids and derivatives				805569	645919	923728	675960	621388	1.15017e+06	1.26098e+06	407931	281173	1.1336e+06	710563	1.11801e+06	579848	324371	944429	1.39801e+06	1.3474e+06	107283	801716	990518	203203	1.14814e+06	272342	398403	296373	174419	352430	260183	324779	2.17258e+06	1.21716e+06	894415	694595	841282
MN1790	0.648	129.019	(5r)-5-hydroxy-4-(hydroxymethyl)-5h-furan-2-one	[M-H]-	C5H6O4	MSBIGIDBOKJKCS-RXMQYKEDSA-N	85.1			Organoheterocyclic compounds	Dihydrofurans	Furanones				2.83249e+07	2.78728e+07	3.26837e+07	3.2636e+07	3.23177e+07	3.34776e+07	3.19764e+07	2.845e+07	2.95345e+07	2.88819e+07	2.77516e+07	2.75196e+07	2.78732e+07	1.81668e+07	2.27043e+07	2.25788e+07	2.22505e+07	2.25255e+07	3.19707e+07	3.21922e+07	3.25184e+07	3.08932e+07	3.26115e+07	2.77666e+07	1.5438e+07	2.79664e+07	2.89929e+07	1.53804e+07	2.75304e+07	2.227e+07	7.54396e+06	8.58919e+06	2.20542e+07	7.80132e+06
MN1792	3.669	129.056	Ketoleucine	[M-H]-	C6H10O3	BKAJNAXTPSGJCU-UHFFFAOYSA-N	92.9	HMDB0000695	C00233	Organic acids and derivatives	Keto acids and derivatives	Short-chain keto acids and derivatives	Organic acids	Carboxylic acids	2-Oxocarboxylic acids	1.8886e+07	1.88391e+07	7.36991e+06	7.04543e+06	6.57358e+06	7.19412e+06	7.22229e+06	1.19373e+07	1.04827e+07	1.11859e+07	1.15806e+07	1.09439e+07	1.86267e+07	1.78245e+07	1.74809e+07	1.70668e+07	1.70852e+07	1.73474e+07	1.10386e+07	1.0692e+07	1.12612e+07	1.12815e+07	1.04701e+07	1.88389e+07	1.6697e+07	1.69386e+07	1.69627e+07	1.6129e+07	1.72073e+07	4.53104e+07	4.51433e+07	4.48683e+07	4.59344e+07	4.51326e+07
MN1793	3.509	129.056	4-Oxohexanoic acid	[M-H]-	C6H10O3	CLJBDOUIEHLLEN-UHFFFAOYSA-N	91.2			Organic acids and derivatives	Keto acids and derivatives	Medium-chain keto acids and derivatives				1.36308e+07	1.37341e+07	6.66195e+06	6.13193e+06	6.75458e+06	6.72185e+06	6.62031e+06	9.48182e+06	9.80013e+06	9.80383e+06	9.26549e+06	9.50791e+06	1.36313e+07	1.41146e+07	1.40325e+07	1.38399e+07	1.40706e+07	1.40573e+07	8.85137e+06	9.07819e+06	8.99416e+06	9.16895e+06	8.97883e+06	1.34101e+07	1.32243e+07	1.30372e+07	1.28447e+07	1.31564e+07	1.2942e+07	2.72413e+07	2.80969e+07	2.77727e+07	2.72011e+07	2.71778e+07
MN1824	1.092	130.087	(3R)-beta-leucine	[M-H]-	C6H13NO2	GLUJNGJDHCTUJY-RXMQYKEDSA-N	81.3	HMDB0003640	C02486	Organic acids and derivatives	Carboxylic acids and derivatives	Amino acids, peptides, and analogues				768988	817890	19581.7	24397	83576.6	40791.4	33518.6	55593.8	200281	130722	85796.2	42555.4	807266	2.16797e+06	1.18755e+06	1.38832e+06	1.91559e+06	1.43688e+06	223350	210819	102636	175347	27173.5	818075	173536	554246	478148	703114	405786	2.63029e+06	2.07883e+06	2.20126e+06	2.80809e+06	3.02539e+06
MN1835	0.863	130.999	Oxaloacetic acid	[M-H]-	C4H4O5	KHPXUQMNIQBQEV-UHFFFAOYSA-N	81.1	HMDB0000223	C00036	Organic acids and derivatives	Keto acids and derivatives	Short-chain keto acids and derivatives	Organic acids	Carboxylic acids	2-Oxocarboxylic acids	2.5435e+06	2.66724e+06	525183	1.90763e+06	1.77141e+06	2.45584e+06	2.11068e+06	3.01468e+06	2.40005e+06	3.07286e+06	2.8283e+06	2.80501e+06	2.81469e+06	2.33596e+06	2.37406e+06	2.70342e+06	2.99159e+06	2.06934e+06	2.49464e+06	2.5184e+06	2.55706e+06	2.36774e+06	2.54038e+06	2.63377e+06	4.025e+06	2.7399e+06	2.8307e+06	2.74217e+06	4.20023e+06	2.47249e+06	2.64731e+06	2.2193e+06	2.67144e+06	2.51194e+06
MN1839	0.615	131.046	L-Asparagine	[M-H]-	C4H8N2O3	DCXYFEDJOCDNAF-UHFFFAOYSA-N	95.6	HMDB0000168	C00152	Organic acids and derivatives	Carboxylic acids and derivatives	Amino acids, peptides, and analogues	Peptides	Amino acids	Common amino acids	1.03467e+08	1.04651e+08	1.22427e+08	1.23494e+08	1.2249e+08	1.19403e+08	1.19481e+08	1.22119e+08	1.22804e+08	1.22484e+08	1.24992e+08	1.1885e+08	1.0388e+08	7.079e+07	7.03957e+07	6.99711e+07	7.06898e+07	7.44666e+07	1.66592e+08	1.65552e+08	1.68953e+08	1.66151e+08	1.65041e+08	1.03883e+08	1.17669e+08	1.20873e+08	1.15902e+08	1.19117e+08	1.19536e+08	6.34287e+07	6.42381e+07	6.05042e+07	6.34378e+07	6.15819e+07
MN1878	0.718	133.014	L-Malic acid	[M-H]-	C4H6O5	BJEPYKJPYRNKOW-REOHCLBHSA-N	97.3	HMDB0000156	C00149	Organic acids and derivatives	Hydroxy acids and derivatives	Beta hydroxy acids and derivatives	Organic acids	Carboxylic acids	Hydroxycarboxylic acids	2.25589e+09	2.28375e+09	1.95773e+09	1.98168e+09	1.99028e+09	1.96973e+09	1.96469e+09	1.86481e+09	1.87794e+09	1.8647e+09	1.84234e+09	1.86035e+09	2.27557e+09	1.82218e+09	1.91069e+09	1.85534e+09	1.8404e+09	1.83987e+09	2.38143e+09	2.36238e+09	2.36824e+09	2.40839e+09	2.37425e+09	2.26489e+09	2.90745e+09	2.90893e+09	2.84164e+09	2.78183e+09	2.80862e+09	2.74418e+09	2.67205e+09	2.71015e+09	2.70982e+09	2.6562e+09
MN1879	3.112	133.014	Diglycolic acid	[M-H]-	C4H6O5	QEVGZEDELICMKH-UHFFFAOYSA-N	91.2	HMDB0251283		Organic acids and derivatives	Carboxylic acids and derivatives	Dicarboxylic acids and derivatives				1.94085e+06	1.99978e+06	2.43379e+06	2.3611e+06	2.37911e+06	2.21588e+06	2.23614e+06	2.17877e+06	2.25798e+06	2.22343e+06	1.34514e+06	2.33514e+06	1.95024e+06	1.75496e+06	2.16299e+06	1.86608e+06	2.09895e+06	2.41519e+06	2.94235e+06	1.70872e+06	2.00799e+06	1.94396e+06	3.00654e+06	1.96927e+06	3.7023e+06	2.81248e+06	2.2167e+06	3.31571e+06	3.35779e+06	3.54369e+06	3.22628e+06	4.86098e+06	2.73245e+06	3.2862e+06
MN1890	0.981	134.018	Phenylisothiocyanate	[M-H]-	C7H5NS	QKFJKGMPGYROCL-UHFFFAOYSA-N	84.5	HMDB0253699		Benzenoids	Benzene and substituted derivatives					6.83833e+06	6.26977e+06	5.42143e+06	2.28043e+06	2.12907e+06	3.1474e+06	4.59658e+06	4.79699e+06	2.26434e+06	5.83415e+06	2.22363e+06	1.20072e+06	6.05648e+06	6.08114e+06	6.28117e+06	4.95179e+06	6.82057e+06	6.17783e+06	7.26333e+06	29926.8	7.52324e+06	32800.1	2.83137e+06	7.06511e+06	3.77164e+06	5.67249e+06	1.01591e+07	8.14475e+06	4.90246e+06	7.42038e+06	7.40384e+06	7.86294e+06	3.92244e+06	9.34961e+06
MN1921	0.663	135.03	threonic acid	[M-H]-	C4H8O5	JPIJQSOTBSSVTP-STHAYSLISA-N	90.9	HMDB0000943	C01620	Organic oxygen compounds	Organooxygen compounds	Carbohydrates and carbohydrate conjugates				1.31733e+07	1.3235e+07	1.50956e+07	1.50139e+07	1.46195e+07	1.4512e+07	1.42912e+07	1.31351e+07	1.31954e+07	1.27457e+07	1.27025e+07	1.35092e+07	1.3425e+07	1.06735e+07	1.00698e+07	1.12622e+07	1.05929e+07	1.07104e+07	1.36382e+07	1.28307e+07	1.37073e+07	1.46416e+07	1.37848e+07	1.31734e+07	1.58402e+07	1.62568e+07	1.57959e+07	1.49245e+07	1.5794e+07	1.50984e+07	1.51308e+07	1.51238e+07	1.62514e+07	1.43859e+07
MN1951	4.261	137.024	Salicylic acid	[M-H]-	C7H6O3	YGSDEFSMJLZEOE-UHFFFAOYSA-N	93.3	HMDB0001895	C00805	Benzenoids	Benzene and substituted derivatives	Benzoic acids and derivatives				6.00826e+07	6.0011e+07	2.72365e+07	2.80898e+07	2.875e+07	2.84026e+07	2.83849e+07	3.13823e+07	3.10551e+07	3.14624e+07	3.19099e+07	3.17747e+07	5.9965e+07	3.23371e+07	3.17611e+07	3.11842e+07	3.16847e+07	3.1006e+07	9.2241e+07	8.94029e+07	9.12551e+07	9.25056e+07	8.99568e+07	5.98886e+07	1.04662e+08	1.01605e+08	1.03303e+08	1.0235e+08	1.01857e+08	6.66405e+07	6.45193e+07	6.53385e+07	6.45977e+07	6.53007e+07
MN1952	1.601	137.024	Sibiricose A3	[M-H]-	C19H26O13	CDTIMEVVBBGLIF-OVUASUNJSA-N	88.1			Organic oxygen compounds	Organooxygen compounds	Carbohydrates and carbohydrate conjugates				500460	785176	286306	862024	283042	146021	881426	1.05146e+06	956833	812958	236548	681174	535107	317602	642303	377205	1.05745e+06	561982	1.14225e+06	1.17097e+06	288891	1.17406e+06	586017	600449	1.19968e+06	1.43977e+06	1.27724e+06	1.09262e+06	1.45293e+06	1.7287e+06	2.1627e+06	2.14722e+06	1.99055e+06	1.44473e+06
MN2025	1.099	142.051	N-Acryloylaspartic acid	[M-H]-	C7H9NO5	UILJLCFPJOIGLP-BYPYZUCNSA-N	79.2			Organic acids and derivatives	Carboxylic acids and derivatives	Amino acids, peptides, and analogues				4.46631e+06	4.47785e+06	2.34119e+06	2.81407e+06	2.76934e+06	2.79162e+06	2.79254e+06	2.71442e+06	2.74285e+06	2.79324e+06	2.73152e+06	2.19182e+06	4.53134e+06	2.58411e+06	2.58692e+06	2.02904e+06	2.59593e+06	2.45481e+06	5.24193e+06	5.28219e+06	5.128e+06	5.18918e+06	5.15815e+06	4.44681e+06	5.96506e+06	5.9595e+06	5.93101e+06	5.98027e+06	5.98637e+06	7.23461e+06	7.63208e+06	7.34145e+06	7.17656e+06	7.43028e+06
MN2045	2.89	143.071	n-valeryl acetic acid	[M-H]-	C7H12O3	PRRBQHNMYJRHFW-UHFFFAOYSA-N	93.1			Organic acids and derivatives	Keto acids and derivatives	Medium-chain keto acids and derivatives				7.84786e+06	7.81323e+06	8.47523e+06	8.4797e+06	8.50654e+06	8.50254e+06	8.60049e+06	8.91635e+06	8.73219e+06	8.6745e+06	8.75678e+06	8.71735e+06	7.97177e+06	6.72771e+06	6.94236e+06	6.70542e+06	6.80733e+06	6.86235e+06	8.34597e+06	8.18329e+06	8.13993e+06	8.26159e+06	8.07199e+06	7.81394e+06	7.97279e+06	7.66516e+06	7.74322e+06	7.79796e+06	7.70186e+06	8.20077e+06	8.28067e+06	8.26817e+06	8.16113e+06	8.39594e+06
MN2080	2.657	144.965	1,3-Dichlorobenzene	[M-H]-	C6H4Cl2	ZPQOPVIELGIULI-UHFFFAOYSA-N	85.5	HMDB0059855	C19397	Benzenoids	Benzene and substituted derivatives	Halobenzenes				3.22481e+06	3.22345e+06	2.7174e+06	1.76329e+06	2.53474e+06	2.56281e+06	2.54237e+06	3.70229e+06	3.62551e+06	3.5782e+06	3.74453e+06	3.55871e+06	3.22403e+06	3.32302e+06	2.9125e+06	3.19319e+06	3.07255e+06	3.13698e+06	3.37473e+06	3.35149e+06	3.24739e+06	3.76878e+06	3.31096e+06	3.18492e+06	3.80488e+06	3.3474e+06	1.76262e+06	3.55572e+06	3.59366e+06	4.33097e+06	4.23587e+06	2.04519e+06	4.3094e+06	4.50562e+06
MN2081	0.895	145.014	oxaloacetic acid 4-methyl ester	[M-H]-	C5H6O5	MAIRDOOJJIGWBJ-UHFFFAOYSA-N	89.3			Organic acids and derivatives	Keto acids and derivatives	Short-chain keto acids and derivatives				1.1068e+08	1.34626e+08	1.02613e+08	9.01766e+07	9.86204e+07	9.34488e+07	1.07939e+08	8.23217e+07	9.10763e+07	8.61872e+07	9.29437e+07	8.21855e+07	1.19264e+08	1.18638e+08	1.2494e+08	1.40885e+08	1.10973e+08	1.40001e+08	1.2041e+08	1.05879e+08	9.73933e+07	1.05759e+08	1.22964e+08	1.2176e+08	1.51444e+08	1.72056e+08	1.61807e+08	1.48347e+08	1.46111e+08	1.50435e+08	1.71112e+08	1.52984e+08	1.42492e+08	1.62122e+08
MN2082	3	145.051	2S-acetyl-2-hydroxy-butanoic acid	[M-H]-	C6H10O4	VUQLHQFKACOHNZ-LURJTMIESA-N	92.1			Organic acids and derivatives	Keto acids and derivatives	Short-chain keto acids and derivatives				1.41225e+06	1.3604e+06	2.10738e+06	2.0723e+06	2.37393e+06	2.12736e+06	2.04726e+06	2.20757e+06	2.36378e+06	2.28804e+06	2.30899e+06	2.26456e+06	1.24929e+06	858558	700644	764510	731785	744744	1.21172e+06	1.10123e+06	1.10996e+06	1.18203e+06	1.0359e+06	1.34015e+06	1.20657e+06	1.00363e+06	992652	1.05472e+06	1.07766e+06	573915	618422	595752	633527	580551
MN2084	0.617	145.062	4-(Carbamoylamino)Butanoic Acid	[M-H]-	C5H10N2O3	QYTWIMMLQKHPGL-UHFFFAOYSA-N	87			Organic acids and derivatives	Carboxylic acids and derivatives	Amino acids, peptides, and analogues				7.47512e+06	7.53159e+06	8.76044e+06	8.47715e+06	8.38739e+06	8.33796e+06	8.38037e+06	5.99375e+06	6.0564e+06	6.32911e+06	6.33239e+06	6.03187e+06	7.47541e+06	7.0165e+06	6.99431e+06	7.04982e+06	7.23041e+06	7.54574e+06	5.43349e+06	5.33739e+06	5.88525e+06	5.32325e+06	5.82241e+06	7.75525e+06	5.40435e+06	5.32098e+06	5.39494e+06	5.23267e+06	5.37548e+06	1.06963e+07	1.02295e+07	9.26979e+06	1.05582e+07	9.83806e+06
MN2124	1.091	147.03	2-hydroxyglutaric acid	[M-H]-	C5H8O5	HWXBTNAVRSUOJR-UHFFFAOYSA-N	90.1	HMDB0059655	C02630	Organic acids and derivatives	Hydroxy acids and derivatives	Short-chain hydroxy acids and derivatives	Lipids	FA Fatty acyls	FA01 Fatty Acids and Conjugates	1.87253e+07	1.87297e+07	1.41547e+07	1.40796e+07	1.41611e+07	1.45828e+07	1.41856e+07	1.30842e+07	1.2527e+07	1.29286e+07	1.28594e+07	1.26462e+07	1.87427e+07	1.4881e+07	1.64876e+07	1.45168e+07	1.41726e+07	1.46037e+07	2.15956e+07	2.15668e+07	2.31674e+07	2.26075e+07	2.14174e+07	1.89231e+07	2.30132e+07	2.15543e+07	2.08017e+07	2.14234e+07	2.19119e+07	2.70757e+07	2.91217e+07	2.65273e+07	2.91176e+07	2.88983e+07
MN2127	0.645	147.03	1-(propyldisulfanyl)prop-1-ene	[M-H]-	C6H12S2	AAPBYIVJOWCMGH-UHFFFAOYSA-N	86.1			Organosulfur compounds	Organic disulfides					2.7583e+07	2.77168e+07	3.50441e+07	3.45995e+07	3.50743e+07	3.51277e+07	3.38391e+07	2.81128e+07	2.90113e+07	2.95734e+07	2.96885e+07	2.88241e+07	2.80883e+07	2.08139e+07	1.97387e+07	2.13459e+07	2.0094e+07	2.04531e+07	3.1089e+07	3.20279e+07	3.37574e+07	3.1491e+07	3.15483e+07	2.75829e+07	2.82692e+07	2.75522e+07	2.86414e+07	2.74011e+07	2.75884e+07	1.88711e+07	1.6978e+07	1.67553e+07	1.71403e+07	1.77405e+07
MN2128	1.473	147.066	L-Pantoate	[M-H]-	C6H12O4	OTOIIPJYVQJATP-BYPYZUCNSA-N	94.3			Lipids and lipid-like molecules	Fatty Acyls	Fatty acids and conjugates				1.5306e+07	1.53026e+07	1.46333e+07	9.29979e+06	1.59497e+07	1.4708e+07	1.5346e+07	2.02606e+07	2.07489e+07	1.88739e+07	1.86783e+07	1.87639e+07	1.29727e+07	1.47091e+07	1.52295e+07	1.54208e+07	1.29597e+07	1.22411e+07	1.93426e+07	1.76e+07	1.90053e+07	2.04005e+07	1.99024e+07	1.43526e+07	2.12341e+07	2.06736e+07	2.07576e+07	1.789e+07	1.07735e+07	1.65512e+07	1.59631e+07	1.5978e+07	1.25383e+07	1.83114e+07
MN2153	0.709	149.046	Ribose	[M-H]-	C5H10O5	HMFHBZSHGGEWLO-AIHAYLRMSA-N	93.9	HMDB0000283	C08353	Organic oxygen compounds	Organooxygen compounds	Carbohydrates and carbohydrate conjugates				2.04126e+08	2.04606e+08	1.36251e+08	1.36047e+08	1.43232e+08	1.42244e+08	1.40795e+08	1.33203e+08	1.32162e+08	1.32444e+08	1.34104e+08	1.31984e+08	2.04126e+08	2.0281e+08	2.05769e+08	1.97978e+08	1.97508e+08	2.00523e+08	1.56567e+08	1.57019e+08	1.54163e+08	1.57999e+08	1.56353e+08	2.03906e+08	2.19862e+08	2.19008e+08	2.17616e+08	2.16036e+08	2.17307e+08	3.71023e+08	3.58215e+08	3.58307e+08	3.66288e+08	3.5275e+08
MN2156	1.064	149.046	Bis(1-methylethyl) disulfide	[M-H]-	C6H14S2	LZAZXBXPKRULLB-UHFFFAOYSA-N	91.4			Organosulfur compounds	Organic disulfides	Dialkyldisulfides				1.60023e+07	1.67408e+07	7.06424e+06	2.23793e+06	9.57613e+06	1.54566e+07	7.08762e+06	6.89387e+06	6.20726e+06	7.94065e+06	3.58512e+06	7.30757e+06	1.50165e+07	9.83037e+06	1.07621e+07	1.24574e+06	7.40588e+06	1.64777e+07	7.55955e+06	1.01569e+07	8.35954e+06	8.38371e+06	1.13732e+07	1.49239e+07	1.40235e+07	9.98291e+06	2.22859e+07	1.20954e+07	2.95394e+07	1.08169e+06	2.08694e+07	2.39667e+07	2.41416e+07	2.17391e+07
MN2211	3.947	153.019	2-(3,4-Dihydroxyphenyl)-3,5,6,7-tetrahydroxychromenium	[M-H]-	C15H11O7		93.3									3.01485e+07	2.85998e+07	2.20171e+07	2.03213e+07	2.08391e+07	2.07851e+07	2.23246e+07	2.21625e+07	2.0273e+07	2.18532e+07	2.02056e+07	2.15042e+07	2.91985e+07	2.25647e+07	2.05698e+07	2.04193e+07	2.02433e+07	1.95268e+07	4.4292e+07	4.4195e+07	4.10152e+07	4.44257e+07	4.5324e+07	2.89005e+07	4.60084e+07	4.20022e+07	4.17871e+07	4.34755e+07	4.63979e+07	2.20613e+07	2.26032e+07	2.1966e+07	2.20072e+07	2.23361e+07
MN2288	3.597	157.051	(2E)-2-Isopropyl-2-butenedioic acid	[M-H]-	C7H10O4		93.3									6.65224e+06	6.61263e+06	1.02493e+07	9.88154e+06	1.00465e+07	1.02643e+07	1.03181e+07	8.41197e+06	8.28162e+06	8.16996e+06	8.38569e+06	8.37562e+06	6.63811e+06	4.22915e+06	4.34647e+06	4.08914e+06	4.0526e+06	4.41679e+06	1.13627e+07	1.16819e+07	1.09677e+07	1.11762e+07	1.13613e+07	6.93508e+06	7.28281e+06	6.96315e+06	7.2606e+06	6.91287e+06	7.34149e+06	4.48486e+06	4.64501e+06	4.39442e+06	4.60523e+06	4.70016e+06
MN2324	1.092	159.03	Oxoadipic acid	[M-H]-	C6H8O5	FGSBNBBHOZHUBO-UHFFFAOYSA-N	92.3	HMDB0000225	C00322	Organic acids and derivatives	Keto acids and derivatives	Medium-chain keto acids and derivatives	Organic acids	Carboxylic acids	2-Oxocarboxylic acids	5.02555e+06	4.7944e+06	1.03133e+06	966032	618463	920347	1.01076e+06	908982	589825	1.03135e+06	469302	463826	4.79408e+06	7.1909e+06	7.26962e+06	7.14197e+06	7.28697e+06	7.53931e+06	2.64126e+06	2.43513e+06	1.58853e+06	2.33625e+06	2.63844e+06	4.79367e+06	4.46232e+06	4.68865e+06	4.82895e+06	4.66604e+06	5.04405e+06	1.10319e+07	1.05546e+07	1.14083e+07	1.12015e+07	1.12254e+07
MN2367	1.094	161.046	3-Hydroxy-3-methylglutaric acid	[M-H]-	C6H10O5	NPOAOTPXWNWTSH-UHFFFAOYSA-N	87.8	HMDB0000355	C03761	Lipids and lipid-like molecules	Fatty Acyls	Fatty acids and conjugates				3.5856e+07	3.58656e+07	3.04441e+07	3.13754e+07	2.57203e+07	3.03965e+07	3.17693e+07	3.35286e+07	3.43581e+07	3.31649e+07	3.3762e+07	3.30019e+07	3.5053e+07	3.32341e+07	3.56259e+07	3.31415e+07	3.26375e+07	3.65897e+07	3.70665e+07	3.75148e+07	3.73881e+07	2.72969e+07	3.65494e+07	3.58643e+07	4.06655e+07	2.92299e+07	3.93727e+07	4.09415e+07	4.14237e+07	3.48089e+07	5.03828e+07	3.36284e+07	4.59907e+07	4.63338e+07
MN2369	2.039	161.046	3-hydroxy-adipic acid	[M-H]-	C6H10O5	YVOMYDHIQVMMTA-UHFFFAOYSA-N	83.8	HMDB0000345		Organic acids and derivatives	Hydroxy acids and derivatives	Medium-chain hydroxy acids and derivatives				3.08212e+06	2.71606e+06	5.31946e+06	3.98217e+06	3.66711e+06	5.97917e+06	2.49376e+06	3.25546e+06	1.01752e+06	3.21782e+06	2.02234e+06	1.87857e+06	3.20921e+06	2.29048e+06	3.42479e+06	2.46561e+06	2.08679e+06	2.78216e+06	6.59169e+06	2.56945e+06	4.11668e+06	5.98771e+06	2.88307e+06	3.21244e+06	844881	3.24397e+06	3.16451e+06	6.13952e+06	3.3921e+06	8.28315e+06	3.63922e+06	8.00567e+06	1.82445e+06	5.29963e+06
MN2371	3.907	161.046	3,6-Anhydro-D-galactose	[M-H]-	C6H10O5	WZYRMLAWNVOIEX-BGPJRJDNSA-N	87.9		C06474	Organoheterocyclic compounds	Tetrahydrofurans		Carbohydrates	Monosaccharides	Aldoses	1.4336e+07	1.3984e+07	1.44489e+07	1.37515e+07	1.43628e+07	1.36883e+07	1.45782e+07	1.54373e+07	1.61097e+07	1.43863e+07	1.45119e+07	1.45089e+07	1.47066e+07	1.53183e+07	1.46657e+07	1.48856e+07	1.46112e+07	1.48453e+07	1.35902e+07	1.35213e+07	1.3384e+07	1.35854e+07	1.41519e+07	1.42182e+07	1.35989e+07	1.36586e+07	1.35838e+07	1.35155e+07	1.33053e+07	1.4649e+07	1.48484e+07	1.52103e+07	1.52696e+07	1.63047e+07
MN2372	1.032	161.046	(R)-2-ethylmalic acid	[M-H]-	C6H10O5	YVYGHRNLPUMVBU-ZCFIWIBFSA-N	88	HMDB0059758	C02488	Lipids and lipid-like molecules	Fatty Acyls	Fatty acids and conjugates	Lipids	FA Fatty acyls	FA01 Fatty Acids and Conjugates	1.17802e+07	1.1781e+07	1.2362e+07	1.13489e+07	1.07489e+07	1.07604e+07	1.02069e+07	1.18885e+07	1.16257e+07	1.1768e+07	1.09744e+07	1.16444e+07	1.18701e+07	1.15713e+07	1.14152e+07	1.12692e+07	1.0439e+07	9.85401e+06	1.10709e+07	1.29083e+07	1.14876e+07	1.12889e+07	1.11357e+07	1.18757e+07	1.3165e+07	1.13702e+07	1.25143e+07	1.18725e+07	1.19216e+07	1.40009e+07	1.33313e+07	1.36371e+07	1.47922e+07	1.41986e+07
MN2376	3.102	161.082	Oleandrose	[M-H]-	C7H14O4	DBDJCJKVEBFXHG-SKROHLSZNA-N	82		C08237							6.10704e+06	6.12332e+06	7.49198e+06	7.86565e+06	7.46435e+06	7.55516e+06	7.55498e+06	7.58406e+06	7.85168e+06	7.65511e+06	7.63555e+06	7.68609e+06	6.10706e+06	5.61661e+06	5.65215e+06	5.34404e+06	5.67971e+06	5.67952e+06	6.82631e+06	6.88923e+06	6.91794e+06	6.82567e+06	6.6366e+06	6.1038e+06	5.81596e+06	5.83356e+06	5.773e+06	5.74686e+06	5.84077e+06	4.6097e+06	4.73749e+06	4.63923e+06	4.5113e+06	4.65761e+06
MN2441	1.799	164.072	N-Carbamoyl-L-phenylalanine	[M-H]-	C10H12N2O3	IPWQOZCSQLTKOI-QMMMGPOBSA-N	93.4			Organic acids and derivatives	Carboxylic acids and derivatives	Amino acids, peptides, and analogues				4.07554e+06	3.75003e+06	1.60228e+06	839350	867503	1.62438e+06	1.69641e+06	965493	1.57933e+06	399295	1.57577e+06	1.52179e+06	3.7436e+06	6.48686e+06	4.50392e+06	4.27065e+06	6.56012e+06	3.54274e+06	3.60784e+06	4.99191e+06	5.03143e+06	5.11853e+06	5.16559e+06	3.6951e+06	5.17023e+06	5.34985e+06	5.28284e+06	5.06856e+06	3.37454e+06	1.3317e+07	1.44051e+07	1.35517e+07	8.4605e+06	1.4124e+07
MN2460	3.506	165.019	Phthalic Acid	[M-H]-	C8H6O4	XNGIFLGASWRNHJ-UHFFFAOYSA-N	93.3	HMDB0002107	C01606	Benzenoids	Benzene and substituted derivatives	Benzoic acids and derivatives				4.09049e+06	4.15305e+06	4.0794e+06	2.63267e+06	3.30931e+06	3.17277e+06	3.88135e+06	3.85062e+06	4.3145e+06	4.25646e+06	4.24388e+06	2.97914e+06	4.09004e+06	3.69533e+06	3.7316e+06	3.34644e+06	3.6494e+06	3.82483e+06	4.7839e+06	4.8661e+06	4.75512e+06	4.26894e+06	4.22911e+06	4.29075e+06	4.60364e+06	4.3167e+06	3.54246e+06	4.08793e+06	3.70499e+06	4.1054e+06	3.66649e+06	4.24423e+06	3.45964e+06	4.40371e+06
MN2463	7.046	165.019	Isophthalic acid	[M-H]-	C8H6O4	QQVIHTHCMHWDBS-UHFFFAOYSA-N	91.7		C22203	Benzenoids	Benzene and substituted derivatives	Benzoic acids and derivatives				843813	832877	576836	684285	688686	567011	476238	521688	547208	472998	570865	619383	696442	767617	850845	850195	985959	987397	669528	685616	568329	533405	581737	556538	609165	424532	561258	677856	647879	734477	799431	797720	753348	900651
MN2466	0.646	165.04	Ribonolactone	[M-H]-	C5H8O5	CUOKHACJLGPRHD-UHFFFAOYSA-N	88.5	HMDB0001900	C02674	Organic oxygen compounds	Organooxygen compounds	Carbohydrates and carbohydrate conjugates				8.99941e+07	9.14223e+07	9.07089e+07	8.70718e+07	9.06372e+07	9.11345e+07	8.31997e+07	1.03794e+08	1.05236e+08	1.0389e+08	1.02893e+08	1.06619e+08	8.94837e+07	9.2261e+07	9.10593e+07	9.41728e+07	8.88849e+07	9.34711e+07	8.25806e+07	8.41407e+07	8.62554e+07	8.40553e+07	8.50194e+07	8.96335e+07	9.37841e+07	9.38311e+07	9.49074e+07	9.3033e+07	8.70357e+07	9.44785e+07	9.18007e+07	9.34971e+07	9.278e+07	8.82504e+07
MN2580	3.651	171.066	5,6-dihydroxy-2-methylcyclohex-3-ene-1-carboxylic acid	[M-H]-	C8H12O4	RHXXZFQMAAFQOC-UHFFFAOYSA-N	80.8			Organic acids and derivatives	Hydroxy acids and derivatives	Beta hydroxy acids and derivatives				791186	791216	1.12591e+06	1.11644e+06	1.15348e+06	1.20191e+06	991112	1.69438e+06	1.6746e+06	1.68967e+06	1.66211e+06	1.71016e+06	805318	464989	406134	474130	416148	390612	538945	554635	553693	667596	569031	781850	781896	672612	716189	776677	746864	482491	412648	401451	444870	466983
MN2581	3.866	171.103	7-methyl-6-oxo-octanoic acid	[M-H]-	C9H16O3	OCTWQXZMIOXBML-UHFFFAOYSA-N	93			Organic acids and derivatives	Keto acids and derivatives	Medium-chain keto acids and derivatives				2.26518e+06	2.23402e+06	3.11068e+06	3.15204e+06	3.25782e+06	2.98948e+06	3.10506e+06	3.04018e+06	3.01849e+06	3.1e+06	3.05938e+06	2.99326e+06	2.27637e+06	3.31118e+06	3.33474e+06	3.16501e+06	3.23846e+06	3.04084e+06	1.91372e+06	2.01873e+06	1.94889e+06	1.91021e+06	1.87662e+06	2.26007e+06	1.41405e+06	1.31005e+06	1.45653e+06	1.44322e+06	1.53701e+06	1.28751e+06	1.44917e+06	1.35857e+06	1.24887e+06	1.33219e+06
MN2583	4.258	171.103	9-Hydroxy-6Z-nonenoic acid	[M-H]-	C9H16O3	ZANZRABKHVYZNF-RQOWECAXSA-N	93			Organic acids and derivatives	Hydroxy acids and derivatives	Medium-chain hydroxy acids and derivatives				3.46188e+06	3.66714e+06	3.96718e+06	3.88436e+06	4.05915e+06	3.98528e+06	3.96395e+06	4.11803e+06	4.18219e+06	4.24667e+06	4.17169e+06	4.33776e+06	3.66704e+06	3.91781e+06	3.80128e+06	3.84439e+06	3.79341e+06	3.76976e+06	3.92517e+06	3.83617e+06	3.76244e+06	3.88919e+06	3.81176e+06	3.64394e+06	3.0265e+06	2.86919e+06	2.84945e+06	2.92821e+06	2.98873e+06	3.43974e+06	3.5148e+06	3.30235e+06	3.3278e+06	3.39932e+06
MN2597	3.57	172.098	N-Acetylleucine	[M-H]-	C8H15NO3	WXNXCEHXYPACJF-UHFFFAOYSA-N	84.2	HMDB0011756	C02710	Organic acids and derivatives	Carboxylic acids and derivatives	Amino acids, peptides, and analogues				1.90699e+06	1.90698e+06	452947	460238	446846	476012	500121	599317	485802	579447	550914	523140	1.9158e+06	939732	884088	970293	956897	1.08068e+06	1.36162e+06	1.27446e+06	1.40848e+06	1.44534e+06	1.45707e+06	1.94299e+06	2.53144e+06	2.55569e+06	2.42542e+06	2.49316e+06	2.54441e+06	4.78793e+06	4.86637e+06	5.06296e+06	4.65329e+06	5.0719e+06
MN2611	0.863	173.009	Aconitic Acid	[M-H]-	C6H6O6	GTZCVFVGUGFEME-HNQUOIGGSA-N	88.6	HMDB0247961		Organic acids and derivatives	Carboxylic acids and derivatives	Tricarboxylic acids and derivatives				4.68772e+07	4.5094e+07	4.06089e+07	3.95916e+07	3.4223e+07	3.81103e+07	3.89247e+07	5.07434e+07	4.72131e+07	4.91444e+07	4.6206e+07	4.73668e+07	4.68781e+07	4.27242e+07	4.28386e+07	4.30182e+07	4.43418e+07	4.32229e+07	4.46384e+07	4.68251e+07	4.72909e+07	4.52445e+07	4.52104e+07	4.65669e+07	5.40905e+07	4.79848e+07	5.09462e+07	5.25317e+07	5.13514e+07	5.24291e+07	5.29256e+07	4.95973e+07	5.30587e+07	5.17279e+07
MN2612	1.105	173.009	trans-Aconitic acid	[M-H]-	C6H6O6	GTZCVFVGUGFEME-HNQUOIGGSA-N	93.3	HMDB0000958	C02341	Organic acids and derivatives	Carboxylic acids and derivatives	Tricarboxylic acids and derivatives	Organic acids	Carboxylic acids	Tricarboxylic acids	2.90569e+08	2.94432e+08	2.12619e+08	2.14354e+08	2.10208e+08	2.12193e+08	2.14945e+08	2.88948e+08	2.8929e+08	2.94949e+08	2.90905e+08	2.89901e+08	2.9573e+08	3.61575e+08	3.61747e+08	3.59298e+08	3.63207e+08	3.57602e+08	2.67649e+08	2.64069e+08	2.62986e+08	2.61876e+08	2.63283e+08	2.94437e+08	2.60865e+08	2.56991e+08	2.56494e+08	2.57742e+08	2.63501e+08	3.97709e+08	3.94505e+08	2.46817e+08	3.94371e+08	3.97079e+08
MN2614	0.713	173.009	3,5a,6a,9-Tetrahydroxytetrahydro-2H,8aH-furo[2',3':4,5]furo[3,4-b]furo[3',2':2,3]furo[3,4-e][1,4]dioxine-5,7(5aH,6aH)-dione	[M-H]-	C12H12O12	MUYNUOXIHSNESP-UHFFFAOYSA-N	81.9			Organoheterocyclic compounds	Furofurans	Isosorbides				1.86866e+07	1.80501e+07	1.10252e+07	1.0598e+07	1.26831e+07	1.09373e+07	1.13712e+07	1.0283e+07	1.10291e+07	1.05834e+07	1.078e+07	9.76621e+06	1.78624e+07	1.93832e+07	2.13581e+07	1.92772e+07	2.06904e+07	1.9591e+07	1.32207e+07	1.30943e+07	1.28909e+07	1.33834e+07	1.38311e+07	1.78643e+07	1.98294e+07	1.99289e+07	1.8153e+07	1.84099e+07	1.95363e+07	2.41268e+07	2.32249e+07	2.49063e+07	2.39388e+07	2.53776e+07
MN2657	1.229	174.956	Medronic Acid	[M-H]-	CH6O6P2	MBKDYNNUVRNNRF-UHFFFAOYSA-N	81.9			Organic acids and derivatives	Organic phosphonic acids and derivatives	Bisphosphonates				2.96939e+06	2.21033e+06	4.34697e+06	4.76467e+06	1.51655e+06	5.32544e+06	6.19999e+06	1.16374e+06	1.24734e+06	3.06244e+06	683913	7.32808e+06	4.33995e+06	244757	914189	5.36909e+06	4.09789e+06	4.06502e+06	991417	1.93322e+06	1.29674e+06	2.24217e+06	3.39529e+06	2.80941e+06	6.41975e+06	1.25157e+06	3.91119e+06	4.00192e+06	870865	2.52042e+06	2.02104e+06	4.00182e+06	1.00101e+06	6.0899e+06
MN2667	0.652	175.047	ALLANTOIC ACID	[M-H]-	C4H8N4O4	NUCLJNSWZCHRKL-UHFFFAOYSA-N	83.5	HMDB0001209	C00499	Organic acids and derivatives	Carboxylic acids and derivatives	Amino acids, peptides, and analogues				1.62522e+07	1.64868e+07	1.74296e+07	1.84652e+07	1.77159e+07	1.74835e+07	1.69021e+07	1.17458e+07	1.234e+07	1.24348e+07	1.11074e+07	1.21873e+07	1.61616e+07	2.02598e+07	2.00706e+07	2.01376e+07	1.92231e+07	2.08533e+07	2.19783e+07	2.10988e+07	2.16375e+07	2.24135e+07	2.20181e+07	1.61613e+07	1.78344e+07	1.83099e+07	1.86595e+07	1.72763e+07	1.72444e+07	1.13581e+07	1.16159e+07	1.19074e+07	1.20711e+07	1.14965e+07
MN2668	3.337	175.061	2-Isopropylmalic acid	[M-H]-	C7H12O5	BITYXLXUCSKTJS-ZETCQYMHSA-N	89.1	HMDB0000402	C02504	Lipids and lipid-like molecules	Fatty Acyls	Fatty acids and conjugates	Lipids	FA Fatty acyls	FA01 Fatty Acids and Conjugates	2.18155e+07	2.19811e+07	3.52213e+07	3.45992e+07	3.50008e+07	3.6437e+07	3.55237e+07	9.82608e+06	9.65524e+06	9.81687e+06	9.51521e+06	9.6419e+06	2.21086e+07	1.18316e+07	1.15078e+07	1.12114e+07	1.16326e+07	1.18296e+07	3.87282e+07	3.88566e+07	3.92834e+07	3.92496e+07	3.90397e+07	2.21092e+07	1.80092e+07	1.77056e+07	1.81876e+07	1.80633e+07	1.80087e+07	1.81927e+07	1.79432e+07	1.79103e+07	1.76619e+07	1.76576e+07
MN2670	3.272	175.061	3-isopropylmalic acid	[M-H]-	C7H12O5	RNQHMTFBUSSBJQ-CRCLSJGQSA-N	89.2	HMDB0012156	C04411	Lipids and lipid-like molecules	Fatty Acyls	Fatty acids and conjugates				2.13568e+06	2.10387e+06	1.70647e+06	1.60845e+06	1.58685e+06	1.63838e+06	1.66263e+06	2.30629e+06	2.30287e+06	2.30088e+06	2.29756e+06	2.25014e+06	2.07995e+06	1.86827e+06	1.87432e+06	1.70638e+06	1.8604e+06	1.87568e+06	2.27678e+06	2.05676e+06	2.18082e+06	2.11447e+06	2.12357e+06	2.07993e+06	2.2399e+06	2.18559e+06	2.16005e+06	2.13004e+06	2.03007e+06	2.23571e+06	2.16523e+06	2.16581e+06	2.1313e+06	2.00568e+06
MN2688	0.628	176.056	(2-Oxo-4-morpholinyl)acetic acid	[M-H]-	C6H9NO4	RCYMJALINOFPDJ-UHFFFAOYSA-N	93.2			Organic acids and derivatives	Carboxylic acids and derivatives	Amino acids, peptides, and analogues				1.04555e+08	1.04846e+08	1.11829e+08	1.09907e+08	1.08998e+08	1.07541e+08	1.06931e+08	8.97295e+07	9.34553e+07	9.34689e+07	9.10111e+07	9.0037e+07	1.04844e+08	4.23598e+07	4.2292e+07	4.23172e+07	4.23036e+07	4.28069e+07	1.45846e+08	1.43038e+08	1.49024e+08	1.48169e+08	1.3974e+08	1.02539e+08	1.41376e+08	1.43348e+08	1.43447e+08	1.39345e+08	1.43863e+08	7.29036e+07	7.22959e+07	7.06585e+07	6.91162e+07	7.22768e+07
MN2702	3.619	177.019	Thianaphthene-2-boronic acid	[M-H]-	C8H7BO2S	YNCYPMUJDDXIRH-UHFFFAOYSA-N	75.3									840297	840452	92201.9	84096.8	91162.2	56095.9	98481.7	40762	62397.9	52567.1	33089.7	45824.7	853872	83023.5	81994.6	69182.1	69860.7	85092.9	639019	641337	573789	565686	616871	840356	1.38982e+06	1.31851e+06	1.37895e+06	1.32423e+06	1.32891e+06	2.61273e+06	2.62642e+06	2.23377e+06	2.44893e+06	2.46012e+06
MN2705	4.979	177.092	4-(4-Methoxyphenyl)Butan-2-One	[M-H]-	C11H14O2	PCBSXBYCASFXTM-UHFFFAOYSA-N	86.8	HMDB0033597		Benzenoids	Phenol ethers	Anisoles				1.26837e+06	1.27798e+06	1.51881e+06	1.69644e+06	1.62656e+06	1.73813e+06	1.60688e+06	1.67869e+06	1.717e+06	1.62077e+06	1.55952e+06	1.68754e+06	1.27154e+06	1.47026e+06	1.56513e+06	1.6653e+06	1.63764e+06	1.555e+06	1.36163e+06	1.35597e+06	1.29437e+06	1.26714e+06	1.39913e+06	1.24945e+06	1.03899e+06	970636	1.1483e+06	1.10406e+06	1.0396e+06	894340	952962	915794	832846	881936
MN2740	1.762	178.978	2,2-Difluoro-2-(trifluoromethoxy)acetic acid	[M-H]-	C3HF5O3	IHYMJUVQLSNPPP-UHFFFAOYSA-N	77.6									2.82887e+06	1.39505e+06	1.12551e+06	1.51141e+06	354455	1.57255e+06	2.0423e+06	1.35189e+06	1.39974e+06	1.21242e+06	1.24788e+06	1.34104e+06	2.53436e+06	2.71978e+06	3.95113e+06	3.10996e+06	3.33113e+06	2.93844e+06	2.16963e+06	2.96265e+06	2.98978e+06	3.39939e+06	1.44417e+06	2.74406e+06	2.23424e+06	2.47889e+06	1.69284e+06	4.43353e+06	3.22026e+06	1.83427e+06	2.32343e+06	2.31769e+06	3.09424e+06	1.20711e+06
MN2743	0.631	179.056	MANNOSE	[M-H]-	C6H12O6	WQZGKKKJIJFFOK-RWOPYEJCSA-N	83.5	HMDB0000169	C00159	Organic oxygen compounds	Organooxygen compounds	Carbohydrates and carbohydrate conjugates	Carbohydrates	Monosaccharides	Aldoses	8.4642e+07	8.54339e+07	1.46869e+08	1.47377e+08	1.48564e+08	1.47692e+08	1.46114e+08	9.87673e+07	9.95908e+07	9.93539e+07	9.8623e+07	9.80274e+07	8.43746e+07	7.92529e+07	8.17555e+07	8.2784e+07	8.00255e+07	8.09075e+07	1.16022e+08	9.91313e+07	9.69204e+07	1.14514e+08	9.68399e+07	8.43768e+07	8.07203e+07	8.66503e+07	8.31943e+07	8.32973e+07	8.59595e+07	6.65592e+07	6.96801e+07	7.00873e+07	7.00793e+07	6.92003e+07
MN2744	0.84	179.056	Bios I	[M-H]-	C6H12O6	CDAISMWEOUEBRE-UHFFFAOYSA-N	93.8	HMDB0000211	C00137	Organic oxygen compounds	Organooxygen compounds	Alcohols and polyols	Carbohydrates	Monosaccharides	Sugar alcohols	6.17204e+06	7.65298e+06	3.62015e+06	2.37083e+06	3.15284e+06	3.37124e+06	3.1962e+06	1.63477e+06	1.5517e+07	4.71279e+06	2.34483e+06	3.05639e+06	5.0695e+06	2.92971e+06	1.22444e+07	1.76847e+07	4.17645e+06	6.56521e+06	44363.8	4.26684e+06	3.23942e+06	2.83471e+06	3.68992e+06	7.90474e+06	3.55196e+06	1.08925e+07	1.1124e+07	8.29637e+06	2.93197e+06	1.71834e+07	3.43918e+06	1.59054e+07	1.62255e+07	5.0156e+06
MN2751	5.299	179.108	(4ar,8s,8ar)-4,8-dimethyl-4a,5,6,7,8,8a-hexahydroisochromen-1-one	[M-H]-	C11H16O2	IUFQXXXVUIYVOZ-UJNFCWOMSA-N	91.3			Organoheterocyclic compounds	Pyrans	Pyranones and derivatives				1.33924e+06	1.29927e+06	1.31029e+06	1.32609e+06	1.34364e+06	1.34928e+06	1.26193e+06	1.37796e+06	1.41318e+06	1.38509e+06	1.43774e+06	1.3567e+06	1.33739e+06	1.41429e+06	1.44798e+06	1.47488e+06	1.41873e+06	1.40711e+06	1.31132e+06	1.29538e+06	1.41759e+06	1.33374e+06	1.30304e+06	1.35449e+06	1.34485e+06	1.25386e+06	1.24044e+06	1.18571e+06	1.27043e+06	1.24674e+06	1.20113e+06	1.23921e+06	1.21887e+06	1.25929e+06
MN2818	4.17	182.989	Jerva Acid	[M-H]-	C7H4O6	PBAYDYUZOSNJGU-UHFFFAOYSA-N	75.4			Organoheterocyclic compounds	Pyrans	Pyranones and derivatives				2.00705e+06	2.01794e+06	2.08942e+06	2.15237e+06	2.38342e+06	2.34962e+06	2.33506e+06	2.33004e+06	2.64834e+06	2.44114e+06	2.29913e+06	2.63927e+06	2.00699e+06	2.64755e+06	2.42488e+06	2.20413e+06	2.46495e+06	2.45993e+06	1.94508e+06	1.92594e+06	1.95604e+06	1.98181e+06	1.99996e+06	1.98241e+06	1.59446e+06	1.78257e+06	1.76139e+06	1.61981e+06	1.56298e+06	1.99638e+06	1.88142e+06	2.09021e+06	2.01665e+06	1.97333e+06
MN2826	4.533	183.139	Cascarillic acid	[M-H]-	C11H20O2	DSMAUFFXECFFMC-ZJUUUORDSA-N	86.5									3.09808e+06	3.11429e+06	3.55355e+06	3.39181e+06	3.53598e+06	3.64514e+06	3.52394e+06	3.12129e+06	3.06224e+06	3.01542e+06	2.9957e+06	3.07312e+06	3.11235e+06	1.26697e+06	1.29865e+06	1.29885e+06	1.30652e+06	1.27418e+06	2.61627e+06	2.55726e+06	2.58433e+06	2.62287e+06	2.56463e+06	3.06545e+06	4.48903e+06	4.2968e+06	4.54156e+06	4.54409e+06	4.3574e+06	3.84837e+06	3.90488e+06	3.95521e+06	3.71189e+06	3.69881e+06
MN2842	2.894	184.062	Eglumetad	[M-H]-	C8H11NO4	VTAARTQTOOYTES-UHFFFAOYSA-N	80.3	HMDB0244794		Organic acids and derivatives	Carboxylic acids and derivatives	Amino acids, peptides, and analogues				1.17643e+06	1.19062e+06	767239	888765	848235	845752	867214	795427	975514	496242	948983	870287	1.17873e+06	973119	976140	993783	914972	1.10828e+06	1.22712e+06	1.06691e+06	1.16962e+06	1.169e+06	1.17709e+06	1.19159e+06	1.52305e+06	1.45857e+06	1.48089e+06	1.55364e+06	1.38022e+06	1.60756e+06	1.68386e+06	1.65278e+06	1.69557e+06	1.60607e+06
MN2858	0.668	185.022	2-METHOXY-5-METHYLSULFONYLBENZOIC ACID	[M-H]-	C9H10O5S	BXWLVQXAFBWKSR-UHFFFAOYSA-N	72.6									1.54076e+07	1.55081e+07	1.09737e+07	1.11594e+07	1.086e+07	1.11719e+07	1.05103e+07	1.31026e+07	1.36718e+07	1.33291e+07	1.28699e+07	1.34069e+07	1.5324e+07	2.21861e+07	2.10415e+07	2.30242e+07	2.12837e+07	2.21738e+07	9.68007e+06	9.61941e+06	9.55627e+06	9.36491e+06	9.48047e+06	1.55084e+07	1.03564e+07	1.02778e+07	1.04698e+07	9.04658e+06	1.04584e+07	1.84622e+07	1.86232e+07	1.92059e+07	1.70087e+07	1.78127e+07
MN2886	1.126	187.025	(2E)-3-(methoxycarbonyl)pent-2-enedioic acid	[M-H]-	C7H8O6	BRYKYSQCLNCYQW-UHFFFAOYSA-N	91.7		C11514	Organic acids and derivatives	Carboxylic acids and derivatives	Tricarboxylic acids and derivatives	Lipids	FA Fatty acyls	FA07 Fatty esters	3.80099e+06	3.80099e+06	2.9325e+06	3.01513e+06	2.97526e+06	2.95023e+06	2.96782e+06	3.13135e+06	3.02788e+06	3.11382e+06	3.16813e+06	3.20707e+06	3.80096e+06	2.95723e+06	2.98995e+06	2.94004e+06	3.08155e+06	2.88885e+06	3.55282e+06	3.59491e+06	3.59614e+06	3.58705e+06	3.53546e+06	3.84704e+06	4.87551e+06	4.50691e+06	4.70531e+06	4.54888e+06	4.6573e+06	5.80478e+06	5.92882e+06	5.75976e+06	5.60736e+06	6.08223e+06
MN2888	2.891	187.061	2-(1-hydroxyethyl)-5-oxooxolan-3-yl acetate	[M-H]-	C8H12O5	DBLLZDYDAFRZEE-UHFFFAOYSA-N	89			Organoheterocyclic compounds	Lactones	Gamma butyrolactones				7.79933e+07	7.79922e+07	8.35761e+07	8.41888e+07	8.40043e+07	8.36578e+07	8.45658e+07	8.78457e+07	8.74802e+07	8.61003e+07	8.65754e+07	8.74243e+07	7.94712e+07	6.77463e+07	6.79975e+07	6.76075e+07	6.73755e+07	6.70379e+07	8.39627e+07	8.12631e+07	8.1062e+07	8.04875e+07	8.06795e+07	7.82835e+07	7.80365e+07	7.74935e+07	7.69139e+07	7.71803e+07	7.69737e+07	8.25073e+07	8.25659e+07	8.2783e+07	8.25874e+07	8.40228e+07
MN2895	3.992	187.098	Azelaic Acid	[M-H]-	C9H16O4	BDJRBEYXGGNYIS-UHFFFAOYAK	92.2	HMDB0000784	C08261	Lipids and lipid-like molecules	Fatty Acyls	Fatty acids and conjugates	Lipids	FA Fatty acyls	FA01 Fatty Acids and Conjugates	1.40542e+07	1.40895e+07	1.5128e+07	1.56276e+07	1.57564e+07	1.60967e+07	1.5815e+07	1.74633e+07	1.71297e+07	1.66481e+07	1.69147e+07	1.77529e+07	1.40709e+07	1.28677e+07	1.27374e+07	1.25554e+07	1.27378e+07	1.29583e+07	1.39485e+07	1.39766e+07	1.40268e+07	1.41992e+07	1.41429e+07	1.40541e+07	1.26468e+07	1.22943e+07	1.27043e+07	1.23919e+07	1.25539e+07	1.16682e+07	1.11609e+07	1.17238e+07	1.15192e+07	1.15316e+07
MN2897	2.347	187.109	Gly-Ile	[M-H]-	C8H16N2O3	KGVHCTWYMPWEGN-IYSWYEEDSA-N	92	HMDB0028844		Organic acids and derivatives	Carboxylic acids and derivatives	Amino acids, peptides, and analogues				3.09905e+06	3.04985e+06	3.20664e+06	3.11158e+06	3.19209e+06	1.69133e+06	3.20184e+06	3.49743e+06	3.45267e+06	3.59216e+06	3.7085e+06	3.64518e+06	3.03136e+06	3.15349e+06	3.17626e+06	3.14858e+06	3.1607e+06	3.21283e+06	3.2535e+06	3.07709e+06	3.18711e+06	3.19812e+06	3.20878e+06	3.04673e+06	2.69913e+06	2.6901e+06	1.37841e+06	2.71141e+06	2.63812e+06	2.42562e+06	2.3744e+06	2.41632e+06	2.47596e+06	1.35879e+06
MN2920	1.015	188.057	N-Acetyl-DL-glutamic acid	[M-H]-	C7H11NO5	RFMMMVDNIPUKGG-UHFFFAOYAV	92									4.85029e+06	4.9134e+06	9.65761e+06	8.95839e+06	9.77915e+06	9.51339e+06	9.81086e+06	5.7958e+06	5.83184e+06	5.69804e+06	5.65946e+06	5.48855e+06	4.86319e+06	1.72792e+06	2.02568e+06	1.94167e+06	1.5737e+06	2.1323e+06	8.40605e+06	8.15715e+06	7.71436e+06	7.48455e+06	8.05079e+06	4.91319e+06	3.96491e+06	4.21022e+06	4.28883e+06	3.93176e+06	3.8182e+06	660938	1.35555e+06	889179	801643	1.10027e+06
MN2940	3.721	189.077	2-hydroxy-2-(2-methylpropyl)butanedioic acid	[M-H]-	C8H14O5	AOJRRQNPQBDATA-UHFFFAOYSA-N	71.1			Organic acids and derivatives	Hydroxy acids and derivatives	Medium-chain hydroxy acids and derivatives				4.05457e+06	3.93337e+06	3.82607e+06	3.94974e+06	3.80847e+06	4.11136e+06	4.13859e+06	4.05142e+06	4.01089e+06	3.87234e+06	3.74324e+06	3.76907e+06	4.05456e+06	4.8159e+06	4.56623e+06	4.36458e+06	4.41336e+06	4.6155e+06	5.36866e+06	4.96965e+06	4.80774e+06	5.13156e+06	5.14772e+06	3.98308e+06	4.39769e+06	4.19945e+06	4.10678e+06	4.29392e+06	4.40542e+06	3.39138e+06	3.58664e+06	3.44997e+06	3.397e+06	3.2989e+06
MN2969	3.249	190.054	N-Acetyl-L-methionine	[M-H]-	C7H13NO3S	XUYPXLNMDZIRQH-LURJTMIESA-N	75.6	HMDB0011745	C02712	Organic acids and derivatives	Carboxylic acids and derivatives	Amino acids, peptides, and analogues				2.20003e+06	2.16981e+06	1.50385e+06	1.48182e+06	1.45212e+06	1.47072e+06	1.52848e+06	2.05665e+06	2.0998e+06	2.03443e+06	2.03891e+06	2.03031e+06	2.17649e+06	1.86e+06	1.7856e+06	1.77141e+06	1.75025e+06	1.80758e+06	2.45957e+06	2.27638e+06	2.52213e+06	2.48895e+06	2.47835e+06	2.19147e+06	2.9846e+06	2.99599e+06	2.9542e+06	3.0236e+06	2.95877e+06	2.43936e+06	2.25956e+06	2.44146e+06	2.4122e+06	2.32453e+06
MN2980	0.47	190.929	Scopoletin	[M-H]-	C10H8O4	RODXRVNMMDRFIK-UHFFFAOYAG	72.5	HMDB0034344	C01752	Phenylpropanoids and polyketides	Coumarins and derivatives	Hydroxycoumarins	Phenylpropanoids	Coumarins	Coumarins	3.09786e+06	3.20402e+06	863674	4.54988e+06	3.59264e+06	826520	2.74852e+06	2.57374e+06	2.66818e+06	3.41186e+06	2.52252e+06	4.40154e+06	3.09351e+06	3.57983e+06	2.81643e+06	3.74452e+06	2.43352e+06	3.77947e+06	3.93708e+06	759388	622145	3.75847e+06	613977	3.09718e+06	3.21456e+06	528014	3.82309e+06	4.32306e+06	2.68203e+06	2.90972e+06	3.82437e+06	2.84904e+06	3.20851e+06	3.97058e+06
MN2991	3.13	191.02	Citric acid	[M-H]-	C6H8O7	KRKNYBCHXYNGOX-UHFFFAOYAM	89.4	HMDB0000094	C00158	Organic acids and derivatives	Carboxylic acids and derivatives	Tricarboxylic acids and derivatives	Organic acids	Carboxylic acids	Tricarboxylic acids	4.11921e+07	4.05704e+07	2.48892e+07	2.44273e+07	2.55537e+07	2.58652e+07	2.51533e+07	3.40882e+07	3.55224e+07	3.58596e+07	3.59387e+07	3.64009e+07	4.2342e+07	5.16059e+07	5.09976e+07	5.03511e+07	4.97153e+07	5.03848e+07	3.60369e+07	3.5911e+07	3.57339e+07	3.53618e+07	3.53988e+07	4.14788e+07	4.23169e+07	4.17061e+07	4.21157e+07	4.1725e+07	4.01863e+07	5.71687e+07	5.81224e+07	5.57512e+07	5.56772e+07	5.49568e+07
MN3050	3.841	193.051	trans-4-Hydroxy-3-methoxycinnamate	[M-H]-	C10H10O4	KSEBMYQBYZTDHS-HWKANZROSA-N	91.4	HMDB0000954	C01494	Phenylpropanoids and polyketides	Cinnamic acids and derivatives	Hydroxycinnamic acids and derivatives	Phenylpropanoids	Monolignols	Coniferyl alcohol derivatives	7.34752e+06	7.34798e+06	4.25149e+06	4.43918e+06	4.34025e+06	4.57763e+06	4.3565e+06	4.15771e+06	4.32752e+06	4.35513e+06	4.34172e+06	4.38864e+06	7.3988e+06	5.45647e+06	5.66327e+06	5.29159e+06	5.49484e+06	5.54531e+06	6.2722e+06	6.2985e+06	6.48865e+06	6.28265e+06	6.30538e+06	7.34791e+06	1.07251e+07	1.02974e+07	1.04326e+07	1.04298e+07	1.07036e+07	1.30489e+07	1.25883e+07	1.30981e+07	1.28477e+07	1.29353e+07
MN3054	4.879	193.087	Benzjuglansoic acid	[M-H]-	C11H14O3	DEOJMVLFGSPFIZ-UHFFFAOYSA-N	86.4			Benzenoids	Phenol ethers	Anisoles				1.12251e+06	1.09966e+06	1.11135e+06	1.01672e+06	1.08107e+06	1.0916e+06	1.11231e+06	1.44196e+06	1.35438e+06	1.41286e+06	1.34869e+06	1.41274e+06	1.15573e+06	882455	882753	932701	936003	924293	1.20602e+06	1.23927e+06	1.24073e+06	1.23181e+06	1.17946e+06	1.11452e+06	1.30185e+06	1.28902e+06	1.23716e+06	1.25313e+06	1.26498e+06	777728	731667	736345	750932	729232
MN3075	5.322	194.082	Damascenine	[M-H]-	C10H13NO3	ZRWJIZYZTLTXJI-UHFFFAOYSA-N	86.3		C10588	Benzenoids	Benzene and substituted derivatives	Benzoic acids and derivatives				7.91248e+06	7.83327e+06	7.71394e+06	7.92302e+06	8.03792e+06	7.81727e+06	7.77132e+06	7.91709e+06	7.94937e+06	7.67092e+06	7.8205e+06	7.66874e+06	7.9226e+06	8.40314e+06	8.1624e+06	8.2486e+06	8.12181e+06	8.38018e+06	7.93944e+06	8.02396e+06	7.90757e+06	7.69889e+06	7.6993e+06	7.98918e+06	7.99472e+06	7.90946e+06	7.91085e+06	7.77773e+06	8.11292e+06	7.78771e+06	7.72226e+06	7.84513e+06	7.57801e+06	7.86245e+06
MN3090	0.983	194.927	bromosuccinic acid	[M-H]-	C4H5BrO4	QQWGVQWAEANRTK-UHFFFAOYSA-N	85.2									2.87478e+07	2.78486e+07	2.61437e+07	2.54862e+07	3.3026e+07	2.25358e+07	2.77802e+07	5.25558e+06	1.2801e+07	1.56176e+07	9.24555e+06	1.15056e+07	1.90225e+07	2.37377e+07	3.79613e+07	2.31011e+07	2.20181e+07	1.76517e+07	2.28569e+07	2.86673e+07	2.33709e+07	2.9114e+07	2.43245e+07	2.87376e+07	2.08404e+07	2.55118e+07	1.95639e+07	2.31959e+07	2.34176e+07	2.59117e+07	4.0004e+07	2.59604e+07	2.59431e+07	3.87877e+07
MN3098	0.635	195.051	Galactonic acid	[M-H]-	C6H12O7	RGHNJXZEOKUKBD-MGCNEYSASA-N	91.9	HMDB0000565	C00880	Organic acids and derivatives	Hydroxy acids and derivatives	Medium-chain hydroxy acids and derivatives				2.51475e+08	2.50317e+08	2.72013e+08	2.63947e+08	2.60428e+08	2.61951e+08	2.55219e+08	2.36671e+08	2.48549e+08	2.50514e+08	2.3899e+08	2.40371e+08	2.49038e+08	1.80908e+08	1.81241e+08	1.84189e+08	1.8156e+08	1.82637e+08	2.72307e+08	2.74252e+08	2.88582e+08	2.84932e+08	2.71405e+08	2.50318e+08	2.94588e+08	3.00547e+08	2.96651e+08	3.01167e+08	2.94708e+08	2.20879e+08	2.19712e+08	2.23246e+08	2.17813e+08	2.23546e+08
MN3159	4.209	197.118	6-hydroxy-3-(2-hydroxyethyl)-2,4,4-trimethylcyclohex-2-en-1-one	[M-H]-	C11H18O3	QIOYKXMTBUDZHZ-UHFFFAOYSA-N	89.4			Organic oxygen compounds	Organooxygen compounds	Carbonyl compounds				1.15347e+06	1.16996e+06	1.4247e+06	1.4739e+06	1.42811e+06	1.41203e+06	1.48141e+06	1.43988e+06	1.50933e+06	1.5341e+06	1.52612e+06	1.44251e+06	1.15331e+06	1.32962e+06	1.35536e+06	1.36708e+06	1.37824e+06	1.60278e+06	1.16252e+06	1.22253e+06	1.23244e+06	973788	1.05012e+06	1.23201e+06	852145	940615	808116	808226	878099	779469	758915	746006	776791	781432
MN3203	1.783	198.937	(4-Bromo-2-formylphenoxy)acetic acid	[M-H]-	C9H7BrO4	KXRYNWDCFUKVNN-UHFFFAOYSA-N	73									4.53731e+06	3.83635e+06	1.48122e+06	1.37766e+06	3.11203e+06	4.30155e+06	1.6277e+06	2.1865e+06	2.69885e+06	4.54818e+06	1.46035e+06	3.71158e+06	3.97493e+06	4.46377e+06	4.88125e+06	4.90231e+06	4.63628e+06	5.14651e+06	1.82888e+06	714879	1.2861e+06	4.29695e+06	4.73693e+06	3.70024e+06	4.64779e+06	4.40393e+06	4.54446e+06	2.19297e+06	3.7558e+06	2.84363e+06	1.46194e+06	2.08603e+06	4.69479e+06	4.47569e+06
MN3272	4.216	201.113	Sebacic acid	[M-H]-	C10H18O4	CXMXRPHRNRROMY-UHFFFAOYSA-N	78.7	HMDB0000792	C08277	Lipids and lipid-like molecules	Fatty Acyls	Fatty acids and conjugates	Lipids	FA Fatty acyls	FA01 Fatty Acids and Conjugates	964747	935307	1.0987e+06	1.13657e+06	1.03942e+06	1.12875e+06	1.13824e+06	1.11603e+06	1.0682e+06	1.07099e+06	1.05097e+06	1.05731e+06	928360	873909	946683	1.1079e+06	995143	1.04814e+06	850932	809693	804539	876633	855924	938706	848168	809733	748485	756719	784554	713772	665594	638855	753489	695461
MN3273	2.307	201.125	Ala-Ile	[M-H]-	C9H18N2O3	ZSOICJZJSRWNHX-QYNIQEEDSA-N	87.9	HMDB0028690		Organic acids and derivatives	Carboxylic acids and derivatives	Amino acids, peptides, and analogues				4.01815e+06	3.95786e+06	4.17887e+06	3.92066e+06	2.2556e+06	4.21189e+06	2.32863e+06	2.04074e+06	4.32056e+06	4.53046e+06	4.56325e+06	4.47901e+06	3.96582e+06	4.15681e+06	4.23334e+06	4.10498e+06	3.92739e+06	4.06699e+06	4.23914e+06	4.04882e+06	4.12321e+06	4.1506e+06	4.15976e+06	3.96584e+06	3.41662e+06	3.55015e+06	3.49672e+06	3.54566e+06	3.48785e+06	3.06774e+06	3.10522e+06	3.05766e+06	3.1496e+06	3.06226e+06
MN3275	1.157	201.125	Leucylalanine	[M-H]-	C9H18N2O3	HSQGMTRYSIHDAC-BQBZGAKWSA-N	89.9	HMDB0028922		Organic acids and derivatives	Carboxylic acids and derivatives	Amino acids, peptides, and analogues				1.33492e+06	1.29868e+06	1.27742e+06	1.14672e+06	1.18936e+06	1.18715e+06	1.36527e+06	1.3805e+06	1.5046e+06	1.60401e+06	1.43187e+06	1.2099e+06	1.30967e+06	1.27806e+06	2.07068e+06	2.01902e+06	1.20846e+06	1.99536e+06	1.33914e+06	1.22737e+06	1.26679e+06	1.35367e+06	1.33365e+06	1.28324e+06	1.23552e+06	1.18055e+06	1.14072e+06	1.10272e+06	1.33053e+06	1.33264e+06	1.43654e+06	1.47607e+06	1.56809e+06	2.32214e+06
MN3321	3.101	203.083	L-Tryptophan	[M-H]-	C11H12N2O2	QIVBCDIJIAJPQS-UHFFFAOYSA-N	92.9	HMDB0000929	C00078	Organoheterocyclic compounds	Indoles and derivatives	Indolyl carboxylic acids and derivatives	Peptides	Amino acids	Common amino acids	1.11912e+07	1.12632e+07	866926	833659	856242	798899	893658	1.91276e+06	1.76347e+06	1.9108e+06	1.80893e+06	1.9695e+06	1.10424e+07	2.19058e+07	2.11199e+07	2.15511e+07	2.07121e+07	2.09192e+07	2.41471e+06	2.32286e+06	2.30859e+06	2.2522e+06	2.22462e+06	1.11921e+07	5.0546e+06	4.97527e+06	4.97088e+06	4.88451e+06	4.90958e+06	3.8111e+07	3.9068e+07	3.93189e+07	3.89523e+07	3.77291e+07
MN3391	3.743	206.082	N-isopropylterephthalamic acid	[M-2H]2-	C11H13NO3	PRCGIFCKPACTDG-UHFFFAOYSA-N	85.5	HMDB0060608		Benzenoids	Benzene and substituted derivatives	Benzoic acids and derivatives				8.58716e+07	8.58706e+07	7.22565e+07	7.22085e+07	7.33581e+07	7.53172e+07	7.51551e+07	8.06198e+07	8.40783e+07	8.1995e+07	8.19604e+07	8.09567e+07	8.61394e+07	8.8758e+07	8.73069e+07	8.75548e+07	8.66632e+07	8.74741e+07	8.83057e+07	8.78738e+07	8.74481e+07	8.71847e+07	8.83956e+07	8.58728e+07	8.78614e+07	8.64805e+07	9.05388e+07	8.96877e+07	8.79035e+07	9.44877e+07	9.49118e+07	9.5707e+07	9.55277e+07	9.49991e+07
MN3409	0.672	207.051	methyl (2s,3s,4s,5r)-2,3,4,5-tetrahydroxy-6-oxohexanoate	[M-H]-	C7H12O7	UNSKAUSCLTVFGO-FSIIMWSLSA-N	83.1			Organic oxygen compounds	Organooxygen compounds	Carbohydrates and carbohydrate conjugates				2.36363e+07	2.31739e+07	1.74052e+07	1.82359e+07	1.80407e+07	1.88389e+07	1.78426e+07	1.94821e+07	1.82939e+07	1.83502e+07	1.86542e+07	1.87185e+07	2.37783e+07	2.1069e+07	2.0425e+07	2.11794e+07	2.06378e+07	2.12318e+07	2.3399e+07	2.29668e+07	2.3002e+07	2.35151e+07	2.29719e+07	2.40587e+07	3.17227e+07	3.01089e+07	3.03467e+07	2.97592e+07	3.10476e+07	3.2968e+07	3.18081e+07	3.42929e+07	3.17018e+07	3.39078e+07
MN3418	4.311	207.103	Lycocasuarinen acid D	[M-H]-	C12H16O3	XIGPNOYQSILRRJ-CQBMMRDZSA-N	86			Organic acids and derivatives	Keto acids and derivatives	Medium-chain keto acids and derivatives				2.17566e+06	2.1257e+06	1.34433e+06	1.46385e+06	1.40301e+06	1.48067e+06	1.41211e+06	1.56168e+06	1.52607e+06	1.60017e+06	1.55735e+06	1.62724e+06	2.12579e+06	1.98763e+06	2.0544e+06	1.96271e+06	2.04369e+06	1.90927e+06	1.89616e+06	1.86827e+06	1.86327e+06	1.86652e+06	1.93878e+06	2.12807e+06	2.27679e+06	2.33769e+06	2.37835e+06	2.26614e+06	2.33107e+06	3.48758e+06	3.48764e+06	3.48575e+06	3.45511e+06	3.38753e+06
MN3465	2.396	209.03	Saccharic acid	[M-H]-	C6H10O8	DSLZVSRJTYRBFB-LLEIAEIESA-N	88.9	HMDB0000663	C00818	Organic oxygen compounds	Organooxygen compounds	Carbohydrates and carbohydrate conjugates	Lipids	FA Fatty acyls	FA01 Fatty Acids and Conjugates	1.31638e+07	1.28416e+07	1.25357e+06	1.44285e+06	1.73509e+06	1.22511e+06	543693	1.02699e+06	1.05865e+06	1.8788e+06	1.31663e+06	2.12067e+06	1.28484e+07	1.59833e+07	2.30267e+07	1.68151e+07	1.57584e+07	1.87316e+07	363100	424930	562591	440681	168616	1.13549e+07	5.05609e+06	2.83851e+06	7.27067e+06	6.01634e+06	2.78355e+06	5.80785e+07	5.70261e+07	7.84536e+07	5.5475e+07	6.10884e+07
MN3468	0.646	209.03	Mucic acid	[M-H]-	C6H10O8	DSLZVSRJTYRBFB-DUHBMQHGSA-N	87.2	HMDB0000639	C00879	Organic oxygen compounds	Organooxygen compounds	Carbohydrates and carbohydrate conjugates	Lipids	FA Fatty acyls	FA01 Fatty Acids and Conjugates	1.86551e+08	1.86548e+08	1.99563e+08	2.0451e+08	2.03748e+08	2.06717e+08	1.95641e+08	1.36033e+08	1.42173e+08	1.40223e+08	1.37783e+08	1.35724e+08	1.86548e+08	8.09439e+07	8.12658e+07	8.32737e+07	8.04625e+07	8.02807e+07	2.12002e+08	2.15351e+08	2.24578e+08	2.19739e+08	2.16067e+08	1.87429e+08	3.05421e+08	2.99438e+08	3.0015e+08	3.0931e+08	3.07206e+08	1.63061e+08	1.64142e+08	1.66129e+08	1.67588e+08	1.64653e+08
MN3473	0.694	209.067	1-methoxyphenazine	[M-H]-	C13H10N2O	ZYDGCYWJDWIJCS-UHFFFAOYSA-N	78.4	HMDB0243918		Organoheterocyclic compounds	Diazanaphthalenes	Benzodiazines				1.97955e+07	1.97219e+07	1.08872e+07	1.11947e+07	1.20184e+07	1.14816e+07	1.14486e+07	1.42223e+07	1.36729e+07	1.3759e+07	1.36265e+07	1.40942e+07	1.97247e+07	1.42933e+07	1.41745e+07	1.44365e+07	1.43915e+07	1.52675e+07	1.86014e+07	1.72962e+07	1.94343e+07	1.66675e+07	1.71052e+07	1.9726e+07	2.51012e+07	2.42135e+07	2.67336e+07	2.36296e+07	2.42948e+07	3.25585e+07	3.16534e+07	3.24607e+07	3.22024e+07	3.17023e+07
MN3475	5.226	209.118	Lycocasuarinen acid C	[M-H]-	C12H18O3	UFNNEBAWEFZJIU-QXYZXYKKSA-N	93.4									2.50123e+06	2.65931e+06	2.28036e+06	2.23007e+06	2.29699e+06	2.30693e+06	2.2467e+06	2.95891e+06	2.54075e+06	2.82443e+06	2.8921e+06	2.69311e+06	2.65923e+06	2.6995e+06	2.4857e+06	2.61311e+06	2.13709e+06	2.52437e+06	2.40651e+06	2.40645e+06	2.44638e+06	2.54231e+06	2.76062e+06	2.62384e+06	2.39837e+06	2.02086e+06	1.83705e+06	1.98236e+06	1.97057e+06	2.15529e+06	2.0848e+06	2.79805e+06	2.70764e+06	2.67364e+06
MN3476	4.136	209.118	Botryosphaerinone	[M-H]-	C12H18O3	AUAYBDNKDWXWEX-CMIOBCHKSA-N	87.2			Organic oxygen compounds	Organooxygen compounds	Carbonyl compounds				2.68083e+07	2.69392e+07	2.96562e+07	2.98048e+07	2.96116e+07	2.8693e+07	2.98276e+07	3.01137e+07	3.02633e+07	3.01062e+07	3.12424e+07	3.0738e+07	2.69242e+07	4.06503e+07	4.19062e+07	3.97073e+07	4.07484e+07	4.00636e+07	1.86705e+07	1.88802e+07	1.88038e+07	1.92564e+07	1.84064e+07	2.68083e+07	2.32144e+07	2.27953e+07	2.32372e+07	2.33813e+07	2.31455e+07	2.45453e+07	2.52497e+07	2.65517e+07	2.62855e+07	2.57015e+07
MN3482	4.77	209.119	1S-Acetoxy-3-myodesertene	[M-H]-	C12H18O3	UVHMHLNMYIOYOX-FZVWWSIASA-N	75.5			Lipids and lipid-like molecules	Prenol lipids	Monoterpenoids				1.33812e+06	1.33797e+06	1.71083e+06	1.62861e+06	1.0947e+06	1.60055e+06	1.68159e+06	1.68417e+06	1.16786e+06	1.74271e+06	1.67573e+06	1.71602e+06	1.34428e+06	1.27012e+06	1.28796e+06	1.24941e+06	1.27766e+06	1.25644e+06	913286	829804	941829	1.54099e+06	1.56747e+06	1.32706e+06	633516	1.15798e+06	1.01371e+06	661269	1.06213e+06	845457	974521	1.00133e+06	901583	820397
MN3496	0.752	209.949	6-Bromo-5-methyl-1H-indole-2,3-dione	[M-H]-	C9H6BrNO2	DQZFCBOXZKQQPM-UHFFFAOYSA-N	85.8									2.42683e+06	2.52459e+06	6.35956e+06	6.29492e+06	6.40499e+06	6.30339e+06	6.57055e+06	6.42393e+06	6.61793e+06	6.19017e+06	6.4603e+06	6.46088e+06	2.42685e+06	1.24829e+06	1.37843e+06	1.24529e+06	1.24777e+06	1.32599e+06	4.55417e+06	4.5635e+06	4.34889e+06	4.55488e+06	4.61953e+06	2.46505e+06	2.04902e+06	1.98333e+06	1.89221e+06	1.86472e+06	1.93623e+06	189159	97528	86133.8	128125	98742.3
MN3523	4.971	211.134	(+/-)-Dihydrojasmonic Acid	[M-H]-	C12H20O3	PQEYTAGBXNEUQL-NXEZZACHSA-N	87.2	HMDB0033601		Lipids and lipid-like molecules	Fatty Acyls	Lineolic acids and derivatives				1.22331e+06	1.16552e+06	1.83766e+06	1.84496e+06	1.70232e+06	1.6696e+06	1.81151e+06	1.68862e+06	1.62164e+06	1.7244e+06	1.63246e+06	1.66939e+06	1.22244e+06	1.40468e+06	1.37909e+06	1.46173e+06	1.24949e+06	1.41233e+06	1.35133e+06	1.47067e+06	1.02797e+06	1.34056e+06	916626	1.00184e+06	589265	718512	628116	545699	520104	995549	510530	605248	827895	586968
MN3554	1.099	212.981	2-Oxo-3-hydroxy-4-phosphobutanoic acid	[M-H]-	C4H7O8P	MZJFVXDTNBHTKZ-UWTATZPHSA-N	84.4	HMDB0006801	C06054	Organic acids and derivatives	Keto acids and derivatives	Short-chain keto acids and derivatives				5.29162e+06	5.18923e+06	5.10174e+06	5.24667e+06	4.77413e+06	5.07151e+06	4.96936e+06	4.83277e+06	4.8246e+06	4.8664e+06	4.6919e+06	4.93088e+06	5.26335e+06	3.52503e+06	3.71822e+06	3.58402e+06	3.50285e+06	3.62294e+06	6.07905e+06	6.30511e+06	6.45409e+06	6.07842e+06	6.06142e+06	5.32026e+06	6.30436e+06	5.67773e+06	6.12337e+06	6.14266e+06	6.12503e+06	5.06323e+06	5.11048e+06	5.24352e+06	4.94647e+06	5.04111e+06
MN3565	4.332	213.113	Pantheric acid E	[M-H]-	C11H18O4	MNHXIBYXPCAIOQ-UHFFFAOYSA-N	80.8									4.30421e+06	4.304e+06	5.12717e+06	5.06829e+06	5.15226e+06	5.22976e+06	5.18828e+06	5.01005e+06	5.03525e+06	4.94021e+06	5.27805e+06	4.94985e+06	4.50291e+06	4.09366e+06	4.09726e+06	3.94398e+06	3.92446e+06	4.00029e+06	4.93311e+06	4.83842e+06	5.11208e+06	5.08529e+06	4.83176e+06	4.30393e+06	4.26809e+06	4.25406e+06	4.0963e+06	4.28938e+06	4.18786e+06	3.36853e+06	3.28705e+06	3.44048e+06	3.37934e+06	3.27641e+06
MN3568	4.914	213.113	1-Methyl-3-(1-methylethyl)-1,2-cyclopentanedicarboxylic acid	[M-H]-	C11H18O4	WJXPLOWQFLHVGE-UHFFFAOYNA-N	85.6									1.01424e+06	1.0115e+06	1.78203e+06	1.69789e+06	1.77749e+06	1.61409e+06	1.63856e+06	1.32219e+06	1.3891e+06	1.34222e+06	1.33986e+06	1.34191e+06	998623	908827	946041	893318	909642	938774	1.04848e+06	1.2207e+06	1.14184e+06	1.13882e+06	1.23849e+06	983896	527142	514347	555460	503044	531139	451244	347874	430242	464135	408249
MN3569	4.86	213.113	(-)-Pestalotin	[M-H]-	C11H18O4	YFIMUDXPJZVJJO-UWVGGRQHSA-N	82.8			Organoheterocyclic compounds	Pyrans	Pyranones and derivatives				1.05109e+06	1.11702e+06	1.87997e+06	1.98209e+06	2.05039e+06	2.02424e+06	2.09708e+06	1.65257e+06	1.52774e+06	1.66223e+06	1.59632e+06	1.7319e+06	1.07939e+06	996678	970557	1.03049e+06	1.02733e+06	991454	1.40488e+06	1.28113e+06	1.3093e+06	1.33659e+06	1.27644e+06	1.06486e+06	568127	613081	591320	598111	621018	384027	431390	402706	404075	404978
MN3609	0.651	215.033	2-C-Methyl-D-erythritol 4-phosphate	[M-H]-	C5H13O7P	XMWHRVNVKDKBRG-BJNJOQLTNA-N	83.4	HMDB0304061	C11434	Organic acids and derivatives	Organic phosphoric acids and derivatives	Phosphate esters				6.0939e+08	6.01762e+08	1.20421e+08	1.25583e+08	1.24226e+08	1.23637e+08	1.20476e+08	3.89471e+08	3.94945e+08	3.88328e+08	3.82864e+08	3.94717e+08	5.99378e+08	1.45617e+09	1.44216e+09	1.45254e+09	1.41807e+09	1.43239e+09	1.12715e+08	1.10865e+08	1.17601e+08	1.17903e+08	1.16923e+08	5.97004e+08	2.60383e+08	2.56291e+08	2.61234e+08	2.56543e+08	2.5614e+08	1.20848e+09	1.19037e+09	1.22144e+09	1.21782e+09	1.24361e+09
MN3614	3.572	215.093	(2e,5r,6s)-6-hydroxy-3,5,6-trimethylhept-2-enedioic acid	[M-H]-	C10H16O5	SBPBKRGXKIVQRJ-HIGCGDNMSA-N	76.4			Organic acids and derivatives	Hydroxy acids and derivatives	Medium-chain hydroxy acids and derivatives				3.23391e+06	3.27878e+06	6.60598e+06	6.38873e+06	6.49324e+06	6.46536e+06	6.49455e+06	6.72785e+06	6.37197e+06	6.61042e+06	6.69529e+06	6.44333e+06	3.30936e+06	877847	896482	946733	905434	885855	4.27408e+06	4.37421e+06	4.49483e+06	4.3285e+06	4.2037e+06	3.29895e+06	2.48486e+06	2.43668e+06	2.39935e+06	2.32111e+06	2.42275e+06	474429	450550	474188	388941	443706
MN3621	4.775	215.129	2-{5-[2-({2-[5-(2-Hydroxybutyl)tetrahydro-2-furanyl]propanoyl}oxy)butyl]tetrahydro-2-furanyl}propanoic acid	[M-H]-	C22H38O7		89.3									2.63511e+06	2.67668e+06	5.69286e+06	3.42841e+06	3.21561e+06	3.09797e+06	3.05305e+06	4.5571e+06	2.59301e+06	2.49659e+06	2.7858e+06	2.58679e+06	2.89082e+06	3.0852e+06	2.86647e+06	1.72164e+06	2.95407e+06	3.16438e+06	2.0106e+06	2.07123e+06	1.81478e+06	2.09962e+06	3.90425e+06	2.0537e+06	1.9163e+06	1.93928e+06	1.77514e+06	1.67783e+06	2.02205e+06	1.23664e+06	1.15465e+06	1.10119e+06	1.09711e+06	1.10137e+06
MN3668	0.651	217.03	(3,4,5-trimethylthiophen-2-yl)methyl methanesulfinate	[M-H]-	C9H14O2S2	BDJJRCFSZXNBSM-UHFFFAOYSA-N	77.2			Organoheterocyclic compounds	Heteroaromatic compounds					2.07081e+08	2.04792e+08	4.01892e+07	4.28868e+07	4.12416e+07	4.15074e+07	4.063e+07	1.33323e+08	1.34831e+08	1.33571e+08	1.32491e+08	1.34013e+08	2.05082e+08	5.00252e+08	5.00568e+08	5.01019e+08	4.88915e+08	4.88252e+08	3.6916e+07	3.65662e+07	3.93998e+07	3.93294e+07	4.01239e+07	2.04791e+08	8.81378e+07	8.60362e+07	8.55307e+07	8.55299e+07	8.67068e+07	4.12796e+08	4.12131e+08	4.17308e+08	4.20734e+08	4.27432e+08
MN3716	0.69	219.032	Pisonin E	[M-H]-	C11H8O5	KTEVFEONFQOVDW-UHFFFAOYSA-N	85.4			Organoheterocyclic compounds	Benzopyrans	1-benzopyrans				3.4559e+06	3.1892e+06	1.12644e+07	1.11628e+07	1.11935e+07	1.15885e+07	1.11794e+07	4.01827e+06	3.25034e+06	2.95067e+06	4.94014e+06	3.05355e+06	3.18868e+06	7.79922e+06	7.28118e+06	8.21956e+06	7.69763e+06	1.22368e+06	3.51058e+06	4.05119e+06	4.41661e+06	4.26016e+06	3.97015e+06	2.93824e+06	5.19718e+06	5.5443e+06	6.01344e+06	4.9356e+06	6.37439e+06	6.62447e+06	6.85809e+06	5.13255e+06	5.89111e+06	6.9013e+06
MN3718	1.232	219.078	methyl (8r)-6-hydroxy-8-methyl-5,8-dihydro-2,7-naphthyridine-4-carboxylate	[M-H]-	C11H12N2O3	KSMITTDZTTZFML-ZCFIWIBFSA-N	80.3			Organoheterocyclic compounds	Diazanaphthalenes	Naphthyridines				1.21348e+06	1.27447e+06	867154	579073	724028	576014	667418	612130	773623	663806	881208	759369	1.41636e+06	1.83405e+06	1.87408e+06	1.33164e+06	1.08241e+06	1.23463e+06	894832	981667	1.34289e+06	1.3918e+06	1.38149e+06	1.21641e+06	1.32242e+06	1.14666e+06	1.29996e+06	1.24081e+06	1.18668e+06	2.06923e+06	2.23642e+06	3.28901e+06	1.82859e+06	2.35193e+06
MN3754	3.637	221.046	Sphagnum acid	[M-H]-	C11H10O5	VOWYJJSQRYBVGK-VMPITWQZSA-N	90.8		C10496	Phenylpropanoids and polyketides	Cinnamic acids and derivatives	Hydroxycinnamic acids and derivatives				3.0325e+06	3.0019e+06	3.07209e+06	3.15393e+06	3.10929e+06	3.14585e+06	3.23299e+06	4.09641e+06	4.25674e+06	4.06595e+06	4.16611e+06	4.16842e+06	3.03245e+06	2.04256e+06	2.00784e+06	1.95896e+06	1.9875e+06	1.95118e+06	3.67261e+06	3.53681e+06	3.37539e+06	3.40567e+06	3.30999e+06	3.02191e+06	3.83989e+06	3.49026e+06	3.54508e+06	3.57579e+06	3.52348e+06	2.09691e+06	31682.7	2.17826e+06	2.10771e+06	2.03837e+06
MN3756	4.422	221.067	6-O-Acetylglucose	[M-H]-	C8H14O7	ILLOJQCWUBEHBA-UHFFFAOYSA-N	84.1			Organic oxygen compounds	Organooxygen compounds	Carbohydrates and carbohydrate conjugates				2.63063e+06	2.6199e+06	2.35117e+06	2.38232e+06	2.28826e+06	2.34843e+06	2.21203e+06	2.40708e+06	2.31781e+06	2.34584e+06	2.40469e+06	2.3094e+06	2.63068e+06	2.34888e+06	2.43692e+06	2.38187e+06	2.30581e+06	2.4021e+06	2.30095e+06	2.38578e+06	2.49611e+06	2.32799e+06	2.37393e+06	2.67592e+06	3.03856e+06	3.13448e+06	2.9009e+06	2.93705e+06	2.90379e+06	3.4058e+06	3.21174e+06	3.37198e+06	3.48343e+06	3.3248e+06
MN3757	3.91	221.067	Isomaltose	[M-H]-	C12H22O11	DLRVVLDZNNYCBX-UHFFFAOYSA-N	84.3	HMDB0002923	C00252	Organic oxygen compounds	Organooxygen compounds	Carbohydrates and carbohydrate conjugates	Carbohydrates	Oligosaccharides	Disaccharides	1.79181e+07	1.78413e+07	1.82651e+07	1.77348e+07	1.76752e+07	1.76197e+07	1.77313e+07	1.88629e+07	1.94634e+07	1.91629e+07	1.93096e+07	1.93902e+07	1.78414e+07	1.88816e+07	1.88358e+07	1.85751e+07	1.83562e+07	1.95295e+07	1.70302e+07	1.69906e+07	1.65553e+07	1.66277e+07	1.65463e+07	1.79754e+07	1.78424e+07	1.77471e+07	1.71928e+07	1.83734e+07	1.78978e+07	1.98163e+07	1.89373e+07	1.96431e+07	1.92885e+07	1.9386e+07
MN3760	4.796	221.082	4-(tert-Butoxycarbonyl)benzoic acid	[M-H]-	C12H14O4	ILBDCOLCHNVWNS-UHFFFAOYSA-N	83									1.2005e+07	1.18747e+07	1.3351e+07	1.32388e+07	1.32575e+07	1.30043e+07	1.32438e+07	1.33018e+07	1.34455e+07	1.34265e+07	1.29443e+07	1.34675e+07	1.18745e+07	1.19805e+07	1.23043e+07	1.21891e+07	1.19918e+07	1.21461e+07	1.28906e+07	1.272e+07	1.27009e+07	1.27622e+07	1.27297e+07	1.19052e+07	1.14597e+07	1.19184e+07	1.16094e+07	1.1802e+07	1.191e+07	9.79784e+06	9.96145e+06	1.02077e+07	9.79959e+06	9.93114e+06
MN3789	3.221	222.077	N-Acetyl-L-tyrosine	[M-H]-	C11H13NO4	CAHKINHBCWCHCF-UHFFFAOYSA-N	77.1	HMDB0000866	C01657	Organic acids and derivatives	Carboxylic acids and derivatives	Amino acids, peptides, and analogues				1.83922e+06	1.84813e+06	954363	949065	894240	880420	929147	1.35743e+06	1.31177e+06	1.38768e+06	1.4398e+06	1.33354e+06	1.84747e+06	2.63674e+06	2.62991e+06	2.61167e+06	2.58789e+06	2.54094e+06	1.21647e+06	1.07305e+06	1.17201e+06	1.15076e+06	1.22099e+06	1.79702e+06	1.48747e+06	1.48401e+06	1.41994e+06	1.35881e+06	1.45469e+06	3.44315e+06	3.2977e+06	3.36518e+06	3.21476e+06	3.14537e+06
MN3810	0.698	223.046	9-Fluorenone-1-carboxylic Acid	[M-H]-	C14H8O3	CBEFMGJHEKAMNI-UHFFFAOYSA-N	80.1			Benzenoids	Fluorenes					5.42308e+07	5.48775e+07	4.48578e+07	4.34992e+07	5.06909e+07	4.40212e+07	4.40877e+07	3.02972e+07	3.0197e+07	3.10707e+07	3.11655e+07	3.03647e+07	5.42306e+07	3.04997e+07	2.71315e+07	2.61891e+07	2.49598e+07	2.64142e+07	6.20298e+07	6.10318e+07	6.00155e+07	5.9458e+07	6.04501e+07	5.42308e+07	9.15868e+07	9.19005e+07	8.68527e+07	8.88232e+07	8.99296e+07	7.98329e+07	7.76551e+07	7.79263e+07	7.87385e+07	7.10065e+07
MN3816	5.179	223.134	13-Oxo-9,11-tridecadienoic acid	[M-H]-	C13H20O3	XHDHWGKEDVWKAN-ONNLMXTPSA-N	90.7	HMDB0034564		Lipids and lipid-like molecules	Fatty Acyls	Fatty acids and conjugates				2.64332e+06	2.66937e+06	4.08976e+06	4.00389e+06	4.01348e+06	4.01546e+06	3.85989e+06	3.90377e+06	3.84632e+06	3.77582e+06	3.85116e+06	3.80986e+06	2.66899e+06	2.95213e+06	2.82656e+06	2.84429e+06	2.73919e+06	2.85882e+06	3.08902e+06	2.96005e+06	2.86625e+06	3.18709e+06	3.11971e+06	2.64334e+06	1.31685e+06	1.23217e+06	1.33496e+06	1.289e+06	1.29746e+06	1.23723e+06	1.10508e+06	1.19587e+06	1.24572e+06	1.23265e+06
MN3865	1.761	225.062	Harman-3-carboxylic acid	[M-H]-	C13H10N2O2	MFEZJNMQTQMDRQ-UHFFFAOYSA-N	77.5			Alkaloids and derivatives	Harmala alkaloids					1.49539e+06	1.54103e+06	1.25113e+06	1.40521e+07	1.40735e+06	2.66812e+06	912624	1.37443e+06	1.44561e+07	1.41655e+06	1.56493e+06	6.98516e+06	1.49545e+06	1.49659e+06	2.3243e+06	5.69179e+06	2.36146e+06	5.70475e+06	1.78061e+06	9.33317e+06	1.29707e+06	1.08144e+06	1.52097e+06	1.4542e+06	932017	796161	3.18444e+06	1.09055e+06	525536	1.93802e+06	2.26066e+07	3.16552e+06	3.77258e+06	2.69159e+06
MN3867	2.177	225.088	2-(2-phenylethyl)benzoic acid	[M-H]-	C15H14O2	IOHPVZBSOKLVMN-UHFFFAOYSA-N	72.3			Phenylpropanoids and polyketides	Stilbenes					3.4086e+06	3.76464e+06	571261	3.16471e+06	2.03313e+06	1.5204e+06	1.8405e+06	2.33339e+06	1.64026e+06	2.02993e+06	2.35967e+06	1.90133e+06	3.52546e+06	1.70928e+06	3.3308e+06	1.64188e+06	2.79833e+06	1.37216e+06	1.64526e+06	4.42127e+06	4.37995e+06	3.72334e+06	4.25884e+06	2.62563e+06	5.25404e+06	5.3466e+06	6.34207e+06	3.8442e+06	4.42368e+06	1.03066e+07	5.96485e+06	3.86322e+06	6.76416e+06	7.4165e+06
MN3870	4.457	225.113	3-[(1E,3E)-1,3-Heptadien-1-yl]pentanedioic acid	[M-H]-	C12H18O4		85									3.01225e+06	2.94265e+06	2.72533e+06	3.00283e+06	2.86633e+06	2.83784e+06	2.67648e+06	2.7073e+06	2.4981e+06	2.58592e+06	2.56498e+06	2.55319e+06	3.03615e+06	3.48107e+06	3.54878e+06	3.34159e+06	3.46211e+06	3.30752e+06	2.98644e+06	2.65128e+06	2.7289e+06	2.79946e+06	2.79381e+06	2.99175e+06	2.9046e+06	2.75979e+06	2.71799e+06	2.90498e+06	2.74164e+06	4.13202e+06	4.25755e+06	4.21863e+06	4.53303e+06	4.40393e+06
MN3872	4.311	225.113	(1r,4as,5r,7r,7ar)-1-ethoxy-5-hydroxy-7-methyl-1h,4ah,5h,6h,7h,7ah-cyclopenta[c]pyran-4-carbaldehyde	[M-H]-	C12H18O4	WQULNIFIWNOOTN-BVNKDQMESA-N	83.9			Lipids and lipid-like molecules	Prenol lipids	Monoterpenoids				4.8068e+06	4.81925e+06	3.2681e+06	3.40679e+06	3.34087e+06	3.50988e+06	3.34031e+06	3.6489e+06	3.77881e+06	3.78834e+06	3.69077e+06	3.58477e+06	4.80683e+06	4.54609e+06	4.5031e+06	4.4468e+06	4.60384e+06	4.35719e+06	4.5505e+06	4.22126e+06	4.32152e+06	4.21677e+06	4.12068e+06	4.7597e+06	5.05087e+06	5.18168e+06	5.25923e+06	5.34125e+06	5.08302e+06	7.59664e+06	7.55213e+06	7.78589e+06	8.1506e+06	7.72565e+06
MN3925	3.102	227.104	Cadalen-15-Oic Acid	[M-H]-	C15H16O2	YWCDNPYVVGGCFN-UHFFFAOYSA-N	82.3			Lipids and lipid-like molecules	Prenol lipids	Sesquiterpenoids				1.11242e+06	1.13585e+06	912478	799795	880908	827628	870202	1.11212e+06	1.11331e+06	1.1581e+06	1.12472e+06	1.15465e+06	1.10401e+06	1.07148e+06	1.03916e+06	1.04752e+06	992802	1.03039e+06	1.12936e+06	1.02265e+06	1.11514e+06	1.05177e+06	1.0218e+06	1.10558e+06	1.20581e+06	1.10387e+06	1.20371e+06	1.23472e+06	1.17397e+06	1.34669e+06	1.33684e+06	1.3227e+06	1.34864e+06	1.33471e+06
MN3926	5.214	227.108	10-hydroxy-3-methyl-4,4a,9a,10-tetrahydro-1h-anthracen-9-one	[M-H]-	C15H16O2	VGPZTHUCGDCDIX-UHFFFAOYSA-N	79			Benzenoids	Anthracenes					1.97441e+06	1.98251e+06	2.12714e+06	2.21944e+06	2.24e+06	2.13539e+06	2.10891e+06	2.08051e+06	2.10162e+06	2.25334e+06	2.1755e+06	2.05828e+06	1.98255e+06	2.19967e+06	2.12253e+06	2.08267e+06	2.17731e+06	2.09597e+06	1.94307e+06	1.91683e+06	1.83974e+06	1.93944e+06	1.83019e+06	1.94484e+06	1.75209e+06	1.66292e+06	1.8488e+06	1.74574e+06	1.69727e+06	1.5692e+06	1.50321e+06	1.59529e+06	1.66213e+06	1.55819e+06
MN3929	4.136	227.129	5,6-dihydroxy-12-methyl-1-oxacyclododec-3-en-2-one	[M-H]-	C12H20O4	PLHJPQNLCWFPFY-UHFFFAOYSA-N	79.8			Phenylpropanoids and polyketides	Macrolides and analogues					1.22408e+08	1.22402e+08	1.34073e+08	1.32734e+08	1.31032e+08	1.2784e+08	1.33562e+08	1.35458e+08	1.3635e+08	1.33515e+08	1.38183e+08	1.35827e+08	1.22405e+08	1.8e+08	1.82811e+08	1.76714e+08	1.79047e+08	1.78468e+08	8.70506e+07	8.64301e+07	8.61526e+07	8.68112e+07	8.4242e+07	1.20093e+08	1.06889e+08	1.06145e+08	1.05902e+08	1.05434e+08	1.02727e+08	1.15079e+08	1.14903e+08	1.20141e+08	1.17361e+08	1.19078e+08
MN3930	4.534	227.129	(2e)-3-[(1r,4r,6s)-1,4-dihydroxy-2,2,6-trimethylcyclohexyl]prop-2-enoic acid	[M-H]-	C12H20O4	XQMQNQUWBFJLCF-YICOTJJRSA-N	91.8			Organic oxygen compounds	Organooxygen compounds	Alcohols and polyols				4.5842e+07	4.59885e+07	5.11823e+07	5.11238e+07	5.17503e+07	5.24321e+07	5.18654e+07	4.66081e+07	4.60255e+07	4.64294e+07	4.53659e+07	4.61115e+07	4.64736e+07	2.2046e+07	2.15294e+07	2.14076e+07	2.13298e+07	2.17478e+07	3.81522e+07	3.7756e+07	3.74729e+07	3.69026e+07	3.77358e+07	4.52586e+07	6.50753e+07	6.27616e+07	6.44874e+07	6.56734e+07	6.29771e+07	5.66146e+07	5.70101e+07	5.7349e+07	5.62266e+07	5.62145e+07
MN3931	4.305	227.129	5,8-dihydroxydodec-6-ynoic acid	[M-H]-	C12H20O4	FFERRNKFKPTEJW-UHFFFAOYSA-N	72.3			Organic acids and derivatives	Hydroxy acids and derivatives	Medium-chain hydroxy acids and derivatives				6.84417e+06	6.83351e+06	5.33964e+06	2.73903e+06	6.1696e+06	5.89334e+06	6.36593e+06	3.65644e+06	7.50315e+06	3.26735e+06	6.44488e+06	2.80777e+06	6.79018e+06	8.39016e+06	8.82713e+06	9.95203e+06	9.89763e+06	1.02726e+07	2.05708e+06	4.12383e+06	4.89624e+06	4.39849e+06	3.90297e+06	6.58907e+06	2.65867e+06	6.28407e+06	6.97252e+06	6.89468e+06	6.24843e+06	6.95067e+06	7.50413e+06	7.86519e+06	6.11614e+06	7.93547e+06
MN3980	3.248	229.108	2-(6-Hydroxyhexyl)-3-methylenesuccinic acid	[M-H]-	C11H18O5	DHVXMTMJTVCPBB-UHFFFAOYSA-N	85.5			Organic acids and derivatives	Hydroxy acids and derivatives	Medium-chain hydroxy acids and derivatives				5.71408e+06	5.66152e+06	5.26414e+06	5.42622e+06	5.32466e+06	5.53685e+06	5.24006e+06	5.14141e+06	5.26557e+06	5.1873e+06	5.07285e+06	5.28125e+06	5.74964e+06	5.34682e+06	5.31051e+06	5.26278e+06	5.23619e+06	5.37495e+06	6.50415e+06	6.41142e+06	6.45721e+06	6.46901e+06	6.6766e+06	5.74923e+06	6.09624e+06	6.09738e+06	6.12728e+06	5.91121e+06	6.29363e+06	6.81875e+06	6.81011e+06	6.54982e+06	6.72531e+06	6.47024e+06
MN3985	3.392	229.12	Secocrispiolide	[M-H]-	C15H18O2	KXYKHKYNFWGGQW-UGPWUYPHNA-N	82.4									303375	290463	151075	147308	167833	156755	145021	259924	244602	214182	242211	222887	310615	305846	331276	315446	293777	295131	281765	326810	304243	288269	331074	297715	354367	363753	364172	358680	378001	513401	510817	490130	463737	502165
MN3991	3.157	229.156	Valylleucine	[M-H]-	C11H22N2O3	XCTHZFGSVQBHBW-IUCAKERBSA-N	89.5	HMDB0029131		Organic acids and derivatives	Carboxylic acids and derivatives	Amino acids, peptides, and analogues				2.76269e+06	2.7818e+06	3.44737e+06	3.5264e+06	3.51259e+06	3.65876e+06	3.54923e+06	3.53476e+06	3.66236e+06	3.63323e+06	3.44448e+06	3.55124e+06	2.77533e+06	3.00283e+06	2.89362e+06	2.86403e+06	2.82284e+06	2.91526e+06	3.00425e+06	2.90172e+06	2.99711e+06	3.0883e+06	2.91002e+06	2.7153e+06	2.56893e+06	2.5875e+06	2.44121e+06	2.52619e+06	2.50025e+06	2.04387e+06	2.07509e+06	2.23193e+06	1.95053e+06	1.93437e+06
MN3992	3.002	229.156	5,5,11,11-tetramethyltetracyclo[6.2.1.0,.0,]undec-2-ene-3-carbaldehyde	[M-H]-	C16H22O		83.6									3.06519e+06	3.05555e+06	3.42005e+06	3.37674e+06	3.31747e+06	3.4172e+06	3.41134e+06	3.64996e+06	3.71186e+06	3.80871e+06	3.6064e+06	3.79565e+06	3.03112e+06	3.05066e+06	3.11944e+06	3.17264e+06	2.9824e+06	3.20807e+06	3.21661e+06	3.11614e+06	3.16024e+06	3.19711e+06	3.19579e+06	3.09667e+06	2.75471e+06	2.67935e+06	2.79122e+06	2.72968e+06	2.76339e+06	2.78041e+06	2.68865e+06	2.81846e+06	2.64675e+06	2.71821e+06
MN4029	2.341	231.135	4-[(1S)-1,2,2-trimethylcyclopentyl]benzoic acid	[M-H]-	C15H20O2	PXOYOCNNSUAQNS-AGNJHWRGSA-N	83.4			Lipids and lipid-like molecules	Prenol lipids	Terpene lactones				8.45386e+06	8.45382e+06	8.50883e+06	8.20781e+06	8.36915e+06	8.6744e+06	8.51359e+06	8.98468e+06	8.72825e+06	9.403e+06	9.46732e+06	9.14993e+06	8.45395e+06	1.03997e+07	1.05067e+07	1.04542e+07	1.03998e+07	1.02495e+07	3.75752e+06	7.57304e+06	7.52329e+06	7.67405e+06	7.5185e+06	8.39436e+06	6.8787e+06	6.89611e+06	6.8843e+06	3.70832e+06	6.79059e+06	8.04615e+06	7.99793e+06	8.12055e+06	8.1959e+06	8.1473e+06
MN4065	0.669	232.902	2-Bromo-6-chlorobenzoic acid	[M-H]-	C7H4BrClO2	URGXUQODOUMRFP-UHFFFAOYSA-N	85.8			Benzenoids	Benzene and substituted derivatives	Benzoic acids and derivatives				8.87887e+06	9.49267e+06	6.76702e+06	6.03345e+06	1.16226e+07	1.17104e+07	6.73905e+06	9.90874e+06	9.9573e+06	9.93415e+06	9.50814e+06	1.01043e+07	9.37752e+06	7.11929e+06	7.45725e+06	6.71737e+06	6.68232e+06	6.5402e+06	8.53374e+06	9.61488e+06	9.17351e+06	8.3772e+06	8.47597e+06	9.70995e+06	1.5059e+07	1.39056e+07	1.5027e+07	1.2935e+07	1.54639e+07	4.05732e+06	4.25303e+06	4.10741e+06	4.45687e+06	4.31598e+06
MN4077	4.099	233.095	leu-cys	[M-H]-	C9H18N2O3S	HIZYETOZLYFUFF-BQBZGAKWSA-N	85.6	HMDB0028926		Organic acids and derivatives	Carboxylic acids and derivatives	Amino acids, peptides, and analogues				4.25745e+06	4.20076e+06	3.40878e+06	3.59677e+06	3.49664e+06	3.45573e+06	3.45486e+06	3.39449e+06	3.55782e+06	3.39537e+06	3.43575e+06	3.42457e+06	4.24279e+06	3.44786e+06	3.58847e+06	3.39852e+06	3.38638e+06	3.41253e+06	3.56083e+06	3.93076e+06	3.90668e+06	3.93263e+06	3.78742e+06	4.2052e+06	5.18771e+06	4.99639e+06	5.17371e+06	5.15807e+06	5.12615e+06	5.95931e+06	5.91224e+06	6.04881e+06	6.02539e+06	6.1393e+06
MN4085	5.836	233.155	(2E)-5-(2,3-Dimethyltricyclo[2.2.1.0~2,6~]hept-3-yl)-2-methyl-2-pentenoic acid	[M-H]-	C15H22O2		86.9									2.23639e+06	2.00531e+06	1.87878e+06	1.7385e+06	1.79879e+06	2.10187e+06	1.96605e+06	2.30873e+06	2.32143e+06	2.10022e+06	2.03278e+06	2.1202e+06	2.03955e+06	2.00746e+06	1.8027e+06	1.65831e+06	1.81754e+06	1.85612e+06	1.69582e+06	1.69283e+06	1.72003e+06	1.98297e+06	2.1148e+06	2.13194e+06	2.06353e+06	2.12751e+06	2.25229e+06	2.34975e+06	2.31366e+06	2.26756e+06	1.97586e+06	1.99396e+06	1.91193e+06	1.73647e+06
MN4130	5.517	235.17	(1as,4as,6r,7s,7ar,7bs)-1,1,7-trimethyl-4-methylidene-octahydrocyclopropa[e]azulene-6,7-diol	[M-H]-	C15H24O2	SCSRZWQRMMSMSR-PVZBEVCSSA-N	92.2			Lipids and lipid-like molecules	Prenol lipids	Sesquiterpenoids				1.13676e+06	1.13334e+06	2.17393e+06	2.03117e+06	2.02687e+06	2.0302e+06	1.89931e+06	1.41669e+06	1.43966e+06	1.65561e+06	1.55259e+06	1.68947e+06	1.15348e+06	1.51445e+06	1.51537e+06	1.52636e+06	1.53858e+06	1.53722e+06	1.11928e+06	1.14933e+06	1.11818e+06	1.12875e+06	1.10216e+06	1.10817e+06	449156	360599	406964	383387	431237	398957	419788	415018	419056	398420
MN4173	3.957	237.041	(2S)-2-(Benzoyloxy)succinic acid	[M-H]-	C11H10O6		88.8									2.12716e+07	2.12919e+07	5.22942e+06	5.19349e+06	5.33714e+06	5.17378e+06	5.37137e+06	4.1911e+06	4.18861e+06	4.18609e+06	4.24442e+06	4.27752e+06	2.13271e+07	6.33989e+06	6.34488e+06	6.068e+06	6.1735e+06	6.16062e+06	1.9925e+07	1.99008e+07	1.99072e+07	1.99077e+07	1.99204e+07	2.13618e+07	3.4253e+07	3.44813e+07	3.39132e+07	3.42443e+07	3.40062e+07	5.24053e+07	5.18113e+07	5.23184e+07	5.08586e+07	5.09832e+07
MN4175	0.649	237.062	3-Deoxy-6-(1,2-dihydroxyethyl)hex-2-ulopyranosonic acid	[M-H]-	C8H14O8		87.4									3.38113e+07	3.40278e+07	3.54136e+07	3.58279e+07	3.71046e+07	3.71685e+07	3.45767e+07	3.36266e+07	3.48648e+07	3.39919e+07	3.37885e+07	3.29647e+07	3.46385e+07	2.4724e+07	2.54941e+07	2.5595e+07	2.54138e+07	2.48627e+07	3.68474e+07	3.82996e+07	3.78066e+07	3.76592e+07	3.85281e+07	3.40936e+07	3.78109e+07	3.7687e+07	3.85286e+07	3.91981e+07	3.81102e+07	2.74563e+07	2.87562e+07	2.84209e+07	2.80382e+07	2.89794e+07
MN4184	5.288	237.15	2-heptyl-6-methoxybenzene-1,4-diol	[M-H]-	C14H22O3	QKNKJZPSRUAQDS-UHFFFAOYSA-N	85			Benzenoids	Phenols	Methoxyphenols				894144	763670	1.33739e+06	1.2386e+06	1.15537e+06	1.26231e+06	1.06378e+06	1.31496e+06	1.21587e+06	1.22199e+06	1.18027e+06	1.17434e+06	780987	883317	886585	842884	850732	828148	775586	686599	885069	766795	828601	763385	454104	396903	496175	526948	441697	408676	404660	605020	568658	561457
MN4185	5.175	237.15	3-(3,4-dimethyl-5-pentylfuran-2-yl)-propanoic acid	[M-H]-	C14H22O3	OSCJFAHVJDDMFL-UHFFFAOYSA-N	91.9	HMDB0112083		Lipids and lipid-like molecules	Fatty Acyls	Fatty acids and conjugates				8.65162e+06	8.70607e+06	1.45615e+07	1.41654e+07	1.375e+07	1.37943e+07	1.39397e+07	1.21219e+07	1.19342e+07	1.19764e+07	1.22331e+07	1.23167e+07	8.90946e+06	9.48271e+06	9.2938e+06	8.82817e+06	9.1167e+06	9.27844e+06	1.11026e+07	1.12119e+07	1.01499e+07	1.10348e+07	9.94525e+06	8.70601e+06	4.54111e+06	4.41664e+06	4.63557e+06	4.70164e+06	4.65574e+06	4.61062e+06	4.71334e+06	4.65248e+06	4.64954e+06	4.61017e+06
MN4211	3.526	239.056	(3R,4S)-4,6,8-Trihydroxy-7-methoxy-3-methyl-3,4-dihydro-1H-isochromen-1-one	[M-H]-	C11H12O6	ZLLQQKITWRWKTD-SPGJFGJESA-N	71.1			Benzenoids	Benzene and substituted derivatives	Benzoic acids and derivatives				4.03802e+06	4.00813e+06	2.54681e+06	2.37882e+06	2.41335e+06	2.43592e+06	2.4893e+06	2.50731e+06	2.62873e+06	2.70502e+06	2.43451e+06	2.4704e+06	4.1206e+06	2.61791e+06	2.67751e+06	2.62785e+06	2.50705e+06	2.55974e+06	7.20256e+06	7.08957e+06	6.72839e+06	7.08635e+06	7.21849e+06	4.06273e+06	5.6112e+06	5.51608e+06	5.78914e+06	5.55998e+06	5.63529e+06	5.12785e+06	5.21526e+06	5.08853e+06	5.04077e+06	5.39279e+06
MN4212	3.384	239.056	(2e)-3-[5-(acetyloxy)-4,5-dihydroxycyclohexa-1,3-dien-1-yl]prop-2-enoic acid	[M-H]-	C11H12O6	XVYBMDLRNZRDFN-HWKANZROSA-N	70.7			Organic acids and derivatives	Carboxylic acids and derivatives	Dicarboxylic acids and derivatives				2.76138e+06	2.77384e+06	1.67528e+06	1.64014e+06	1.65334e+06	1.70634e+06	1.66561e+06	1.75709e+06	1.67657e+06	1.68539e+06	1.71133e+06	1.70152e+06	2.7738e+06	2.51602e+06	2.71331e+06	2.49725e+06	2.52199e+06	2.52331e+06	3.19137e+06	3.08265e+06	3.2491e+06	3.11371e+06	3.23122e+06	2.72812e+06	3.59286e+06	3.50052e+06	3.80689e+06	3.81916e+06	3.61046e+06	3.60827e+06	3.45021e+06	3.43317e+06	3.61969e+06	3.44402e+06
MN4215	0.639	239.077	Arenarine A	[M-H]-	C14H12N2O2	KGXNMZDNPKYEHN-UHFFFAOYSA-N	74.3			Alkaloids and derivatives	Harmala alkaloids					3.33051e+07	3.36108e+07	2.63135e+07	2.57077e+07	2.5821e+07	2.52162e+07	2.5812e+07	3.78584e+07	3.73584e+07	3.66566e+07	3.76291e+07	3.74201e+07	3.33113e+07	1.76178e+07	1.94825e+07	1.80475e+07	1.87253e+07	1.91759e+07	4.53071e+07	4.48983e+07	4.58037e+07	4.68243e+07	4.5413e+07	3.3614e+07	4.90131e+07	5.04564e+07	5.08973e+07	5.20564e+07	4.99299e+07	3.25288e+07	3.11523e+07	3.20769e+07	3.25149e+07	3.32577e+07
MN4216	5.744	239.077	5-Oxoprolyl-alpha-glutamylprolinamide	[M-H]-	C15H22N4O6		86									4.04181e+06	3.8028e+06	3.63183e+06	2.88525e+06	3.09886e+06	3.49381e+06	3.05239e+06	3.68116e+06	2.95942e+06	3.74361e+06	2.76412e+06	3.54512e+06	3.78549e+06	3.16161e+06	2.89108e+06	3.95244e+06	3.99971e+06	4.99776e+06	4.58638e+06	4.4444e+06	4.02254e+06	4.09339e+06	4.18369e+06	4.06499e+06	3.07178e+06	2.6899e+06	3.60632e+06	4.06443e+06	3.79572e+06	6.32408e+06	4.81651e+06	5.24413e+06	6.14049e+06	6.20127e+06
MN4219	3.662	239.093	CMPF	[M-H]-	C12H16O5	WMCQWXZMVIETAO-UHFFFAOYSA-N	77.2	HMDB0061112		Lipids and lipid-like molecules	Fatty Acyls	Fatty acids and conjugates				8.6162e+06	8.42305e+06	7.75589e+06	8.00288e+06	8.08556e+06	7.96305e+06	8.38468e+06	1.02544e+07	1.03085e+07	1.00967e+07	1.03349e+07	1.02219e+07	8.76002e+06	6.37584e+06	6.16798e+06	6.28344e+06	6.29079e+06	6.3479e+06	9.27164e+06	9.20345e+06	9.3933e+06	9.29873e+06	9.15568e+06	8.67207e+06	1.01928e+07	1.02692e+07	1.01119e+07	1.0383e+07	1.01201e+07	7.52316e+06	7.4994e+06	7.73424e+06	7.4644e+06	7.22599e+06
MN4221	4.618	239.129	3-[(1E,3E)-1,3-Heptadien-1-yl]hexanedioic acid	[M-H]-	C13H20O4		86.2									4.94667e+06	5.05367e+06	6.57398e+06	5.94564e+06	6.07524e+06	6.33739e+06	6.07162e+06	6.6126e+06	7.0982e+06	6.9702e+06	6.85149e+06	6.76975e+06	4.89495e+06	4.43191e+06	4.60755e+06	4.67246e+06	4.21585e+06	4.25164e+06	5.48709e+06	5.50694e+06	5.63512e+06	5.36074e+06	5.42083e+06	4.8022e+06	3.91213e+06	4.35039e+06	4.15088e+06	3.81556e+06	4.04346e+06	3.11981e+06	3.27564e+06	3.24177e+06	3.43662e+06	3.18969e+06
MN4223	4.791	239.129	5-[(1E,3E)-1,3-Heptadien-1-yl]-2,3-dihydroxycyclopentanecarboxylic acid	[M-H]-	C13H20O4		79.8									1.38066e+06	1.45853e+06	1.3118e+06	1.23228e+06	1.33872e+06	1.37015e+06	1.33501e+06	1.60046e+06	1.51579e+06	1.60753e+06	1.57615e+06	1.62557e+06	1.45832e+06	1.23071e+06	1.20911e+06	1.16269e+06	1.16926e+06	1.26051e+06	1.79241e+06	1.77318e+06	1.83113e+06	1.75488e+06	1.87727e+06	1.45447e+06	1.60375e+06	1.64374e+06	1.60652e+06	1.53324e+06	1.51796e+06	1.19966e+06	1.21162e+06	1.13251e+06	1.16544e+06	1.11712e+06
MN4265	4.209	241.108	metanixin	[M-H]-	C14H14N2O2	HUIJQYKRBFBVAO-UHFFFAOYSA-N	78.9			Organoheterocyclic compounds	Pyridines and derivatives	Pyridinecarboxylic acids and derivatives				6.72334e+07	6.75559e+07	8.13562e+07	8.28107e+07	8.17855e+07	8.21971e+07	8.38832e+07	8.65523e+07	8.50886e+07	8.70178e+07	8.84996e+07	8.5436e+07	6.78228e+07	8.13531e+07	8.10271e+07	7.93796e+07	7.99693e+07	7.97567e+07	5.70699e+07	5.49501e+07	5.53408e+07	5.66353e+07	5.62513e+07	6.75571e+07	5.24327e+07	5.28653e+07	5.33772e+07	5.27079e+07	5.30884e+07	4.416e+07	4.36696e+07	4.3648e+07	4.41975e+07	4.3792e+07
MN4267	3.555	241.119	gamma-Glutamylleucine	[M-H]-	C11H20N2O5	MYFMARDICOWMQP-YUMQZZPRSA-N	86	HMDB0011171		Organic acids and derivatives	Carboxylic acids and derivatives	Amino acids, peptides, and analogues				3.8415e+06	3.7317e+06	4.57625e+06	4.40612e+06	4.58964e+06	4.52038e+06	4.68118e+06	4.90871e+06	4.94239e+06	4.95123e+06	4.95186e+06	4.8423e+06	3.81806e+06	4.12248e+06	4.1188e+06	3.97981e+06	3.92115e+06	4.19512e+06	4.21537e+06	4.16538e+06	4.12245e+06	4.24396e+06	4.09561e+06	3.84157e+06	3.20786e+06	3.0885e+06	3.35298e+06	3.20524e+06	3.06699e+06	2.75232e+06	2.59975e+06	2.85276e+06	2.59757e+06	2.5503e+06
MN4298	4.466	242.176	Nazlinin	[M-H]-	C15H21N3	UWSGEWMTRVDJPU-UHFFFAOYSA-N	70.8			Organoheterocyclic compounds	Indoles and derivatives	Indoles				4.83312e+06	4.79179e+06	4.8756e+06	5.0322e+06	4.94747e+06	5.00337e+06	4.81681e+06	5.28108e+06	5.17172e+06	5.52791e+06	5.16711e+06	5.44116e+06	4.83315e+06	4.7562e+06	4.69686e+06	4.66776e+06	4.58466e+06	4.76992e+06	4.51577e+06	4.33225e+06	4.56108e+06	4.55662e+06	4.38141e+06	4.83342e+06	5.05855e+06	4.96968e+06	4.88436e+06	4.88399e+06	4.95864e+06	3.89198e+06	4.06893e+06	4.01518e+06	4.1219e+06	3.8522e+06
MN4315	0.87	243.063	Uridine	[M-H]-	C9H12N2O6	DRTQHJPVMGBUCF-XVFCMESISA-N	85.3	HMDB0000296	C00299	Nucleosides, nucleotides, and analogues	Pyrimidine nucleosides		Nucleic acids	Nucleosides	Ribonucleosides	1.01378e+07	1.06833e+07	9.74209e+06	1.02461e+07	7.3169e+06	9.59946e+06	8.96429e+06	7.06305e+06	8.19443e+06	6.57169e+06	8.37799e+06	7.53595e+06	1.0683e+07	1.16587e+07	1.07711e+07	1.02135e+07	1.13633e+07	1.00825e+07	1.08333e+07	1.15042e+07	1.20294e+07	9.34785e+06	1.11693e+07	1.0887e+07	1.2753e+07	1.1922e+07	1.24005e+07	9.69763e+06	1.01954e+07	1.50189e+07	1.38406e+07	1.37533e+07	1.48878e+07	1.43132e+07
MN4319	3.947	243.124	4-Oxododecanedioic acid	[M-H]-	C12H20O5	HHXMOTDTSDYYEI-UHFFFAOYSA-N	84.3			Organic acids and derivatives	Keto acids and derivatives	Medium-chain keto acids and derivatives				1.26245e+07	1.28349e+07	1.39398e+07	1.36909e+07	1.39435e+07	1.38382e+07	1.38988e+07	1.50669e+07	1.49357e+07	1.5067e+07	1.48784e+07	1.51591e+07	1.26246e+07	1.75975e+07	1.74534e+07	1.74621e+07	1.73983e+07	1.71373e+07	8.08337e+06	7.92117e+06	7.94477e+06	8.0515e+06	7.88935e+06	1.26244e+07	1.04028e+07	1.0433e+07	1.05395e+07	1.04783e+07	1.0707e+07	1.21782e+07	1.21921e+07	1.19939e+07	1.18817e+07	1.16713e+07
MN4321	4.849	243.16	Brassylic acid	[M-H]-	C13H24O4	DXNCZXXFRKPEPY-UHFFFAOYSA-N	90.5	HMDB0002327		Lipids and lipid-like molecules	Fatty Acyls	Fatty acids and conjugates				2.18255e+06	2.18257e+06	2.48136e+06	2.35279e+06	2.57458e+06	2.60791e+06	2.50177e+06	2.65491e+06	2.72421e+06	2.73201e+06	2.65569e+06	2.719e+06	2.21954e+06	2.08941e+06	2.11726e+06	2.13585e+06	2.20196e+06	2.25608e+06	2.59974e+06	2.44068e+06	2.31745e+06	2.47812e+06	2.54357e+06	2.19354e+06	2.19721e+06	2.14974e+06	2.20821e+06	2.18536e+06	2.1907e+06	1.6101e+06	1.63402e+06	1.63121e+06	1.65077e+06	1.64472e+06
MN4323	3.374	243.172	N-(6-aminohexanoyl)-6-aminohexanoic acid	[M-H]-	C12H24N2O3	IWENLYKHSZCPRD-UHFFFAOYSA-N	92.9			Lipids and lipid-like molecules	Fatty Acyls	Fatty acids and conjugates				3.417e+06	3.3467e+06	3.77965e+06	3.71497e+06	3.77525e+06	3.72103e+06	3.66828e+06	4.14034e+06	3.99416e+06	3.99773e+06	4.11653e+06	4.02616e+06	3.61181e+06	3.52838e+06	3.75374e+06	3.7009e+06	3.72272e+06	3.8249e+06	3.69792e+06	3.53602e+06	3.55095e+06	3.49611e+06	3.54046e+06	3.39278e+06	3.15505e+06	3.04226e+06	2.96021e+06	3.02894e+06	3.04405e+06	2.86266e+06	2.59867e+06	2.79325e+06	2.90663e+06	2.82549e+06
MN4369	0.644	245.043	Glycerophosphoglycerol	[M-H]-	C6H15O8P	LLCSXHMJULHSJN-OLQVQODUSA-N	91.1	HMDB0240316	C03274	Organic acids and derivatives	Organic phosphoric acids and derivatives	Phosphate esters				2.22474e+08	2.2171e+08	2.20004e+08	2.22795e+08	2.22365e+08	2.28747e+08	2.19593e+08	1.74826e+08	1.77634e+08	1.80998e+08	1.74926e+08	1.74697e+08	2.23133e+08	1.69281e+08	1.69194e+08	1.72335e+08	1.72287e+08	1.70875e+08	2.5562e+08	2.52341e+08	2.62666e+08	2.63499e+08	2.54028e+08	2.22476e+08	2.46051e+08	2.40456e+08	2.40256e+08	2.45907e+08	2.46499e+08	2.02655e+08	2.01401e+08	2.0602e+08	2.04762e+08	2.06758e+08
MN4371	0.755	245.061	3-(1,3-Benzodioxol-5-yl)-1-methyl-1H-pyrazole-5-carboxylic acid	[M-H]-	C12H10N2O4	OFBLUTIPOCAQPA-UHFFFAOYSA-N	80.7			Organoheterocyclic compounds	Benzodioxoles					421974	451399	337157	39908.7	115917	585296	21175.9	69815.2	22577.9	39916.9	57093	462476	409148	1.96558e+06	2.06421e+06	2.13924e+06	1.93225e+06	768010	58220.2	23800.8	31882.6	3.02624e+06	2.02059e+06	674970	4.29926e+06	1.55189e+06	88388.7	810943	101200	2.52322e+06	941219	839377	2.47484e+06	822962
MN4373	3.629	245.093	Nigellicine	[M-H]-	C13H14N2O3	FEJTUHSIRAJLOJ-UHFFFAOYSA-N	80.5	HMDB0030269		Organoheterocyclic compounds	Benzopyrazoles	Indazoles				15323.7	18105.6	2.42755e+06	109822	24883.5	108785	11143.7	2.94975e+06	42265.9	2.97336e+06	7215.59	2.9465e+06	24280.8	26141.6	18883.3	18906.3	3.09919e+06	8379.54	570342	10947.7	8430.65	98535.5	32323.1	15906.5	9440.78	156837	8008.05	262207	40714.2	16695.8	18418.8	127565	38388.5	20565.7
MN4374	3.826	245.093	N-Acetyl-DL-tryptophan	[M-H]-	C13H14N2O3	DZTHIGRZJZPRDV-UHFFFAOYSA-N	90.2			Organic acids and derivatives	Carboxylic acids and derivatives	Amino acids, peptides, and analogues				3.47991e+07	3.47989e+07	2.28441e+07	2.34053e+07	2.33995e+07	2.3083e+07	2.35016e+07	2.46727e+07	2.46674e+07	2.52214e+07	2.46991e+07	2.48944e+07	3.51807e+07	2.79614e+07	2.83348e+07	2.83298e+07	2.82189e+07	2.77324e+07	7.4756e+07	7.50166e+07	7.43317e+07	7.33962e+07	7.4148e+07	3.48914e+07	3.16549e+07	3.14366e+07	3.11667e+07	3.09447e+07	3.17106e+07	3.06086e+07	3.02326e+07	3.08779e+07	3.06093e+07	3.08445e+07
MN4377	2.572	245.114	Asp-Ile	[M-H]-	C10H18N2O5	BSWHERGFUNMWGS-VMHSAVOQSA-N	84.4	HMDB0028756		Organic acids and derivatives	Carboxylic acids and derivatives	Amino acids, peptides, and analogues				1.59686e+06	1.53977e+06	1.46822e+06	1.47079e+06	1.41338e+06	1.43455e+06	1.44219e+06	935172	1.73323e+06	1.77788e+06	1.68148e+06	1.71425e+06	1.54861e+06	1.7171e+06	1.6352e+06	1.65312e+06	1.66531e+06	813729	1.52047e+06	1.55296e+06	1.44468e+06	1.50851e+06	1.5217e+06	1.5397e+06	1.48363e+06	1.43571e+06	642418	1.47288e+06	1.48672e+06	1.37627e+06	1.38278e+06	663588	1.36934e+06	1.36479e+06
MN4468	3.339	249.09	2-(4-Hydroxyphenyl)-5-(E)-Propenylbenzofuran	[M-H]-	C17H14O2	OAMUEWCGJSSPRS-UHFFFAOYSA-N	76.6			Phenylpropanoids and polyketides	2-arylbenzofuran flavonoids					3.26585e+06	3.28334e+06	3.22844e+06	3.21108e+06	3.28838e+06	3.13318e+06	3.18241e+06	2.64124e+06	2.77079e+06	2.73675e+06	2.74828e+06	2.78417e+06	3.26585e+06	3.09017e+06	2.94307e+06	3.04518e+06	3.31352e+06	3.10295e+06	2.79859e+06	2.90945e+06	2.9815e+06	2.87675e+06	2.94329e+06	3.26586e+06	3.51358e+06	3.48964e+06	3.37392e+06	3.42386e+06	3.33721e+06	4.49634e+06	4.13254e+06	4.26119e+06	4.09041e+06	4.16547e+06
MN4472	3.803	249.134	N-AMYL B-D-GLUCOPYRANOSIDE	[M-H]-	C11H22O6	RYIWDDCNJPSPRA-KAMPLNKDSA-N	77.8			Lipids and lipid-like molecules	Fatty Acyls	Fatty acyl glycosides				4.46983e+06	4.46303e+06	4.82126e+06	4.90299e+06	4.86998e+06	4.96114e+06	4.88755e+06	4.90372e+06	4.9657e+06	4.94488e+06	4.83707e+06	4.94201e+06	4.48342e+06	5.2622e+06	4.99787e+06	4.96405e+06	4.87077e+06	4.77034e+06	4.24384e+06	4.33522e+06	4.22618e+06	4.20566e+06	4.30596e+06	4.46998e+06	4.07502e+06	4.12821e+06	4.07917e+06	4.02873e+06	4.09307e+06	4.16695e+06	4.1373e+06	4.15336e+06	4.36426e+06	4.1526e+06
MN4477	4.647	249.15	2-(8a-hydroxy-4a,8-dimethyl-1,2,3,4,4a,5,6,8a-octahydronaphthalen-2-yl)prop-2-enoic acid	[M-H]-	C15H22O3	PNWVEHGZQIJPJW-UHFFFAOYSA-N	87.8			Lipids and lipid-like molecules	Prenol lipids	Sesquiterpenoids				3.21744e+06	3.25124e+06	4.0177e+06	3.96102e+06	4.01841e+06	4.02651e+06	3.98963e+06	4.08011e+06	3.90597e+06	4.10079e+06	4.17221e+06	3.80014e+06	3.14648e+06	4.11926e+06	4.09708e+06	4.16823e+06	3.8847e+06	4.16671e+06	3.16397e+06	2.8565e+06	2.94961e+06	2.96195e+06	2.80287e+06	3.21697e+06	2.14428e+06	2.22246e+06	2.21215e+06	2.27512e+06	2.25023e+06	2.2804e+06	2.20023e+06	2.31518e+06	2.19841e+06	2.21018e+06
MN4478	5.192	249.15	Damsinic acid	[M-H]-	C15H22O3	CRXWIWHBLVNJSP-UHFFFAOYSA-N	89.6			Lipids and lipid-like molecules	Prenol lipids	Sesquiterpenoids				3.76233e+06	3.67603e+06	4.94497e+06	5.1513e+06	4.66024e+06	5.02316e+06	4.86521e+06	4.96774e+06	4.7962e+06	4.79596e+06	5.02256e+06	5.35698e+06	3.70905e+06	4.96243e+06	4.39348e+06	4.85482e+06	4.73347e+06	4.75801e+06	3.83507e+06	4.42447e+06	3.9627e+06	3.8027e+06	3.84695e+06	3.67565e+06	2.02469e+06	2.08302e+06	2.10646e+06	2.20101e+06	2.35357e+06	2.38256e+06	2.14237e+06	2.27514e+06	2.13686e+06	2.10403e+06
MN4496	6.126	250.145	2-[(2-Ethylbutanoyl)amino]-4,5-dimethoxybenzoic acid	[M-H]-	C15H21NO5	CHPFDGQCKZEMJH-UHFFFAOYSA-N	84.5									5.87396e+06	5.63326e+06	5.43602e+06	5.34844e+06	5.40936e+06	5.28673e+06	5.22606e+06	6.42096e+06	6.27062e+06	6.21588e+06	6.31007e+06	6.33825e+06	5.63507e+06	5.17778e+06	5.18351e+06	5.0709e+06	5.0362e+06	5.05559e+06	6.2649e+06	6.3326e+06	6.23763e+06	5.93286e+06	6.05375e+06	5.54188e+06	5.23616e+06	5.00137e+06	5.09181e+06	5.28631e+06	4.95959e+06	4.89597e+06	4.89021e+06	4.98739e+06	4.64496e+06	4.90893e+06
MN4519	5.193	251.165	2-[(2r,4ar,8s,8ar)-8a-hydroxy-4a,8-dimethyl-octahydronaphthalen-2-yl]prop-2-enoic acid	[M-H]-	C15H24O3	ITEOVFZKXCDRFX-QMGNLALYSA-N	74.4			Lipids and lipid-like molecules	Prenol lipids	Sesquiterpenoids				1.48527e+06	1.51118e+06	2.41365e+06	2.39324e+06	2.28767e+06	2.48196e+06	2.50528e+06	2.14742e+06	2.06739e+06	2.27413e+06	2.27545e+06	2.09348e+06	1.51074e+06	1.77593e+06	1.68752e+06	1.80592e+06	1.77707e+06	1.59919e+06	1.65875e+06	1.33135e+06	1.78445e+06	1.85745e+06	1.65867e+06	1.48746e+06	719499	789037	902339	723728	866798	542861	576888	574829	534611	511329
MN4529	4.138	252.043	1-(2-Chloro-4-methylphenyl)-5-oxo-3-pyrrolidinecarboxylic acid	[M-H]-	C12H12ClNO3		87.1									4.67361e+06	4.67432e+06	843131	805938	810125	884729	827094	1.12346e+06	1.13288e+06	1.08965e+06	1.01049e+06	1.14207e+06	4.66055e+06	1.24349e+06	1.35379e+06	1.24623e+06	1.28792e+06	1.26619e+06	5.4253e+06	5.65891e+06	5.4709e+06	5.6348e+06	5.4319e+06	4.66048e+06	6.86047e+06	6.69436e+06	6.40132e+06	6.63332e+06	6.51097e+06	8.49974e+06	8.39535e+06	8.67107e+06	9.03109e+06	8.6485e+06
MN4530	3.723	252.051	(2s)-2-{[hydroxy(2-hydroxyphenyl)methylidene]amino}butanedioic acid	[M-H]-	C11H11NO6	JMJWCANHASMNST-ZETCQYMHSA-N	72.4			Organic acids and derivatives	Carboxylic acids and derivatives	Amino acids, peptides, and analogues				9.05604e+07	8.92946e+07	1.47378e+07	1.48502e+07	1.48612e+07	1.53765e+07	1.47691e+07	1.96569e+07	1.96666e+07	1.98779e+07	2.01129e+07	1.91811e+07	9.04267e+07	2.8458e+07	2.8102e+07	2.70862e+07	2.71101e+07	2.80546e+07	8.50272e+07	8.24504e+07	8.21095e+07	8.4671e+07	8.45827e+07	9.005e+07	1.44745e+08	1.43699e+08	1.49298e+08	1.48246e+08	1.47658e+08	1.98776e+08	2.07055e+08	2.02834e+08	2.01598e+08	1.99078e+08
MN4552	4.184	253.051	Anhydroglycinol	[M-H]-	C15H10O4	WYIDBNAGSMCMET-UHFFFAOYSA-N	91.7	HMDB0301850	C10200	Phenylpropanoids and polyketides	Isoflavonoids	Furanoisoflavonoids	Lipids	PK Polyketides	PK12 Flavonoids	6.63223e+07	6.65045e+07	5.75342e+06	5.74353e+06	5.74311e+06	5.39363e+06	5.66371e+06	4.46088e+06	4.26117e+06	4.26435e+06	4.49493e+06	4.39518e+06	6.61771e+07	4.83292e+06	4.74232e+06	4.5379e+06	4.58486e+06	4.60329e+06	7.03878e+07	6.93435e+07	6.76946e+07	7.01235e+07	6.94085e+07	6.5586e+07	1.5148e+08	1.49977e+08	1.53356e+08	1.51298e+08	1.52724e+08	1.18612e+08	1.17582e+08	1.19062e+08	1.17531e+08	1.16702e+08
MN4553	3.729	253.051	2-oxatetracyclo[6.6.2.0,.0,]hexadeca-1(14),4,6,8(16),9,11(15),12-heptaene-5,6,13-triol	[M-H]-	C15H10O4		90.6									2.06432e+08	2.06431e+08	3.51356e+07	3.43493e+07	3.51252e+07	3.58819e+07	3.53528e+07	4.55217e+07	4.64662e+07	4.55941e+07	4.53401e+07	4.56683e+07	2.0668e+08	6.12606e+07	6.14175e+07	6.08635e+07	6.13263e+07	6.11979e+07	2.35744e+08	2.31015e+08	2.32503e+08	2.35669e+08	2.36465e+08	2.06431e+08	3.01152e+08	3.02891e+08	3.06392e+08	3.04045e+08	3.03574e+08	3.70212e+08	3.75071e+08	3.78622e+08	3.7657e+08	3.69873e+08
MN4558	0.874	253.093	coronal	[M-H]-	C10H14N4O4	KSCFJBIXMNOVSH-ZCFIWIBFSA-N	71.7			Organoheterocyclic compounds	Imidazopyrimidines	Purines and purine derivatives				3.28378e+07	3.28417e+07	3.11895e+07	2.82856e+07	2.97503e+07	3.2237e+07	3.16179e+07	2.78151e+07	2.81137e+07	2.92175e+07	2.98083e+07	2.84876e+07	3.305e+07	2.7678e+07	2.86259e+07	2.72835e+07	2.67292e+07	2.69371e+07	3.73889e+07	3.4974e+07	3.51356e+07	3.71598e+07	3.7202e+07	3.28414e+07	3.7046e+07	3.89962e+07	4.03144e+07	3.72866e+07	3.73864e+07	3.80214e+07	3.85851e+07	3.80874e+07	4.14269e+07	3.81802e+07
MN4564	4.324	253.145	2-[(2r,4as,6r,8s,8ar)-6,8-dihydroxy-4a-methyl-octahydro-1h-naphthalen-2-yl]prop-2-enoic acid	[M-H]-	C14H22O4	JDGJBTMARDZISJ-FGPLHTHASA-N	80			Organic oxygen compounds	Organooxygen compounds	Alcohols and polyols				1.19211e+06	1.20202e+06	1.52522e+06	1.63544e+06	1.50367e+06	1.59357e+06	1.60211e+06	1.49509e+06	1.49749e+06	1.51566e+06	1.58317e+06	1.4989e+06	1.19194e+06	1.16765e+06	1.25533e+06	1.20943e+06	1.16296e+06	1.19886e+06	1.46014e+06	1.41081e+06	1.44431e+06	1.46419e+06	1.41298e+06	1.23425e+06	909157	914120	920254	920894	942120	740915	778666	770513	808649	796621
MN4567	5.119	253.181	2,6,10,10-tetramethyl-11-oxatricyclo[7.2.1.0,]dodecane-2,3-diol	[M-H]-	C15H26O3		86.3									1.82758e+06	1.78456e+06	3.19819e+06	2.85585e+06	3.03812e+06	3.03117e+06	2.82069e+06	2.5108e+06	2.5001e+06	2.38752e+06	2.53461e+06	2.57049e+06	1.8501e+06	1.38875e+06	1.40504e+06	1.34668e+06	1.34092e+06	1.3476e+06	2.73077e+06	2.62426e+06	2.75261e+06	2.64602e+06	2.6577e+06	1.8159e+06	1.18337e+06	1.22826e+06	1.2234e+06	1.24135e+06	1.18536e+06	516577	520663	482087	467746	519246
MN4679	3.865	257.14	AB-CHMINACA metabolite M4	[M-H]-	C15H18N2O2	DVXHKIOGZJHOPD-UHFFFAOYSA-N	71.6									9.97435e+06	1.00316e+07	1.43314e+07	1.39124e+07	1.41936e+07	1.40246e+07	1.423e+07	1.32018e+07	1.32455e+07	1.34762e+07	1.34477e+07	1.34491e+07	9.93862e+06	1.39818e+07	1.39742e+07	1.35514e+07	1.38323e+07	1.36035e+07	9.18931e+06	8.86874e+06	8.95603e+06	9.16298e+06	8.90391e+06	9.97433e+06	6.19198e+06	6.00007e+06	5.78177e+06	5.70699e+06	5.93289e+06	5.92123e+06	5.67788e+06	5.89901e+06	5.92995e+06	6.03444e+06
MN4719	1.05	259.022	-D-Fructose 6-phosphate	[M-H]-	C6H13O9P	GSXOAOHZAIYLCY-KFVSRLJTNA-N	90.6	HMDB0000124	C00085	Organic oxygen compounds	Organooxygen compounds	Carbohydrates and carbohydrate conjugates				3.38811e+06	2.99706e+06	2.27505e+06	2.71528e+06	2.34544e+06	1.73763e+06	1.97871e+06	1.06694e+06	2.03354e+06	1.70186e+06	573175	2.52182e+06	3.02717e+06	3.08834e+06	5.03614e+06	2.11831e+06	1.33545e+06	1.79865e+06	4.25928e+06	3.49741e+06	2.47283e+06	2.56336e+06	2.32902e+06	2.78809e+06	3.98227e+06	2.95804e+06	2.28584e+06	4.86988e+06	3.45347e+06	3.00777e+06	2.63742e+06	4.27797e+06	2.48031e+06	5.60718e+06
MN4720	0.65	259.022	Glucose 1-phosphate	[M-H]-	C6H13O9P	HXXFSFRBOHSIMQ-UHFFFAOYSA-N	88.6	HMDB0001586	C00103	Organic compounds	Organic oxygen compounds	Organooxygen compounds				4.01768e+07	4.01756e+07	1.15053e+08	1.14677e+08	1.15166e+08	1.16099e+08	6.04725e+07	9.51917e+07	9.61032e+07	9.5592e+07	9.61708e+07	9.50051e+07	4.01743e+07	7.60537e+07	7.58475e+07	7.64739e+07	7.66917e+07	7.71458e+07	9.94431e+07	5.25466e+07	9.94963e+07	1.01496e+08	9.82778e+07	4.04563e+07	6.7037e+07	6.59043e+07	6.73514e+07	6.90691e+07	6.67955e+07	2.60916e+07	2.45871e+07	2.49238e+07	2.50746e+07	2.61779e+07
MN4721	0.767	259.023	D-Glucose 6-phosphate	[M-H]-	C6H13O9P	NBSCHQHZLSJFNQ-GASJEMHNSA-N	89.9	HMDB0001401	C00092	Organic oxygen compounds	Organooxygen compounds	Carbohydrates and carbohydrate conjugates				6.89844e+07	6.89877e+07	2.12113e+06	1.07805e+06	1.58074e+06	1.78142e+06	2.59374e+06	3.6393e+06	3.61429e+06	3.33068e+06	3.42693e+06	3.28393e+06	6.89906e+07	2.9989e+07	3.10616e+07	1.3971e+06	3.29179e+07	3.0475e+07	3.16197e+06	1.68974e+06	1.90516e+06	2.47294e+06	1.65079e+06	6.95329e+07	6.80106e+07	6.84117e+07	6.59564e+07	6.26627e+07	6.73805e+07	7.15156e+07	7.58022e+07	7.44335e+07	7.59466e+07	7.52872e+07
MN4728	2.604	259.13	(3ar,4r,6ar,8s,9ar,9br)-2,3,6,9-tetramethylidene-octahydroazuleno[4,5-b]furan-4,8-diol	[M-H]-	C16H20O3	OLSOYTHXHBNGLE-RWHKXBQASA-N	75.9			Lipids and lipid-like molecules	Prenol lipids	Sesquiterpenoids				2.61036e+06	2.5628e+06	2.79586e+06	3.23317e+06	3.29938e+06	3.36195e+06	1.63097e+06	3.50797e+06	2.98906e+06	3.5129e+06	3.14682e+06	3.72871e+06	2.612e+06	2.94369e+06	2.85139e+06	2.65639e+06	2.60185e+06	2.93308e+06	2.87729e+06	2.93194e+06	2.71782e+06	3.14458e+06	2.62873e+06	1.39502e+06	2.05195e+06	2.31947e+06	2.39166e+06	2.30173e+06	3.03391e+06	2.34551e+06	2.64552e+06	2.81671e+06	2.67225e+06	2.23545e+06
MN4729	1.093	259.13	N-gamma-L-Glutamyl-L-isoleucine	[M-H]-	C11H20N2O5	SNCKGJWJABDZHI-UHFFFAOYSA-N	72.3	HMDB0011170		Organic acids and derivatives	Carboxylic acids and derivatives	Amino acids, peptides, and analogues				900792	901399	892579	911109	822312	909975	928621	1.13071e+06	1.12059e+06	1.07151e+06	1.05e+06	1.04676e+06	900716	874271	1.59444e+06	1.51823e+06	1.61935e+06	1.04398e+06	941701	868400	969585	828848	1.01767e+06	940490	801152	941497	787643	808018	958937	1.81475e+06	1.00622e+06	1.03161e+06	1.14605e+06	1.62354e+06
MN4741	0.81	259.926	5-Bromo-2-hydroxy-3-nitrobenzoic acid	[M-H]-	C7H4BrNO5	JNYJGSJKQMVWRL-UHFFFAOYSA-N	75									4.37694e+06	4.31893e+06	8.54767e+06	9.11197e+06	8.3522e+06	8.86794e+06	8.53049e+06	7.8909e+06	8.09232e+06	6.98216e+06	6.75896e+06	7.40196e+06	4.37752e+06	2.14646e+06	2.46265e+06	3.85532e+06	4.10652e+06	2.07612e+06	5.53186e+06	5.45523e+06	6.19821e+06	5.46619e+06	5.60998e+06	4.23982e+06	3.89598e+06	3.09478e+06	3.39001e+06	2.79675e+06	3.55383e+06	640118	723634	661780	1.32274e+06	1.43544e+06
MN4744	1.108	260.024	1-(2-chlorobenzyl)-2,4-dioxo-1,2,3,4-tetrahydropyrimidine-5-carbonitrile	[M-H]-	C12H8ClN3O2	UQWOKCLCLGNRNH-UHFFFAOYSA-N	75.6			Organoheterocyclic compounds	Diazines	Pyrimidines and pyrimidine derivatives				4.09745e+06	4.23024e+06	3.70303e+06	3.54309e+06	3.91848e+06	3.73951e+06	3.68123e+06	3.5905e+06	3.69593e+06	3.74875e+06	3.86319e+06	3.78543e+06	4.17411e+06	3.56324e+06	3.60775e+06	3.31065e+06	3.31434e+06	3.50747e+06	4.39832e+06	4.31016e+06	4.21566e+06	4.20842e+06	4.1541e+06	4.17396e+06	5.1949e+06	5.34319e+06	5.19877e+06	5.02334e+06	5.19582e+06	5.04894e+06	5.20264e+06	4.94113e+06	5.16479e+06	4.99543e+06
MN4771	3.453	261.088	2,7-dihydroxy-1,6-dimethylphenanthrene	[M-H]-	C18H14O2	YVIRWYDEYOKIRX-UHFFFAOYSA-N	74.3			Benzenoids	Pyrenes					2.8372e+06	2.82578e+06	1.76402e+06	1.91296e+06	1.87794e+06	1.77231e+06	1.93282e+06	1.92146e+06	1.97111e+06	2.0366e+06	1.88554e+06	2.06324e+06	2.8372e+06	2.44145e+06	2.4358e+06	2.445e+06	2.43228e+06	2.3023e+06	4.00062e+06	4.00481e+06	4.09913e+06	4.06217e+06	4.16914e+06	2.77442e+06	2.94248e+06	3.08011e+06	2.86346e+06	2.88522e+06	3.03359e+06	3.51201e+06	3.51499e+06	2.23669e+06	3.46843e+06	2.1098e+06
MN4821	3.149	263.114	2-Hydroxy-2-methyl-3-buten-1-yl beta-D-glucopyranoside	[M-H]-	C11H20O7	GKMKEUWZFLWKKU-NBNGTGRASA-N	80.9			Lipids and lipid-like molecules	Fatty Acyls	Fatty acyl glycosides				1.51295e+07	1.51295e+07	1.02943e+07	9.80315e+06	1.00537e+07	1.01664e+07	9.95579e+06	1.20909e+07	1.26414e+07	1.19833e+07	1.19941e+07	1.22194e+07	1.51295e+07	1.31761e+07	1.22252e+07	1.27638e+07	1.28274e+07	1.32134e+07	1.37075e+07	1.31652e+07	1.33524e+07	1.34854e+07	1.37825e+07	1.49963e+07	1.7482e+07	1.74161e+07	1.72159e+07	1.71339e+07	1.75923e+07	2.0485e+07	2.18801e+07	2.11779e+07	2.10504e+07	2.07898e+07
MN4824	4.25	263.129	()-Abscisic acid	[M-H]-	C15H20O4	JLIDBLDQVAYHNE-JDVLXEGBSA-N	91.4	HMDB0036093	C11060	Lipids and lipid-like molecules	Prenol lipids	Sesquiterpenoids	Lipids	PR Prenol lipids	PR01 Isoprenoids	3.64563e+06	3.61517e+06	394079	445189	379901	420473	411303	1.69959e+06	1.6552e+06	1.55991e+06	1.57563e+06	1.73158e+06	3.64553e+06	1.12627e+07	1.08503e+07	1.0751e+07	1.08105e+07	1.09707e+07	359343	318615	318268	381160	353644	3.49565e+06	1.20815e+06	1.27693e+06	1.27522e+06	1.21642e+06	1.29445e+06	5.99729e+06	6.26235e+06	6.13298e+06	6.26139e+06	5.98751e+06
MN4856	1.179	265.093	8-oxodeoxycoformycin	[M-H]-	C11H14N4O4	PNAAOYLIDNSLKV-NBEYISGCSA-N	80.4		C02957	Organoheterocyclic compounds	Imidazodiazepines					2.06269e+06	1.87037e+06	1.95501e+06	1.64723e+06	1.98481e+06	1.77476e+06	1.91233e+06	1.81869e+06	1.98589e+06	2.04953e+06	1.99966e+06	1.8542e+06	2.03042e+06	1.97872e+06	1.93965e+06	2.03186e+06	1.82136e+06	1.78581e+06	2.15208e+06	2.19098e+06	1.97237e+06	2.10534e+06	2.17666e+06	2.08248e+06	1.98483e+06	2.20006e+06	2.23793e+06	2.26849e+06	2.26398e+06	2.19734e+06	2.09709e+06	2.29488e+06	2.05544e+06	2.0145e+06
MN4857	1.119	265.093	HBB2	[M-H]-	C17H14O3	YNVAHBUBGBLIEY-WGDLNXRISA-N	76.4									1.26695e+06	1.31718e+06	1.20591e+06	1.42036e+06	1.14398e+06	1.31114e+06	1.35614e+06	1.43718e+06	1.37682e+06	1.32546e+06	1.41615e+06	1.43533e+06	1.24356e+06	1.20569e+06	1.3187e+06	1.10606e+06	1.1631e+06	1.40869e+06	1.25582e+06	1.2837e+06	1.23633e+06	1.26394e+06	1.40723e+06	1.2429e+06	1.52343e+06	1.43759e+06	1.37385e+06	1.22093e+06	1.34829e+06	1.47096e+06	1.30909e+06	1.41167e+06	1.63029e+06	1.73273e+06
MN4863	4.776	265.145	2-(5,7-dihydroxy-4a,8-dimethyl-3,4,5,6,7,8-hexahydro-2h-naphthalen-2-yl)prop-2-enoic acid	[M-H]-	C15H22O4	CSRJSWYSGFYNOF-UHFFFAOYSA-N	86.4			Lipids and lipid-like molecules	Prenol lipids	Sesquiterpenoids				3.00031e+06	2.8721e+06	3.2908e+06	3.36652e+06	2.66719e+06	3.53118e+06	3.35479e+06	3.64079e+06	3.50103e+06	3.72089e+06	2.98405e+06	2.8145e+06	2.85074e+06	2.25607e+06	2.95394e+06	2.85509e+06	2.18408e+06	2.98304e+06	2.55772e+06	2.47314e+06	3.27178e+06	3.1206e+06	3.41038e+06	2.84978e+06	1.63686e+06	2.07264e+06	1.761e+06	2.23844e+06	1.65476e+06	1.52145e+06	1.52561e+06	1.55548e+06	1.59207e+06	1.85212e+06
MN4866	7.304	265.148	laurilsulfate	[M-H]-	C12H26O4S		93.3									6.52173e+07	6.53539e+07	5.37909e+07	6.6085e+07	8.01425e+07	7.64865e+07	5.94458e+07	6.20126e+07	7.02446e+07	1.15772e+08	4.49477e+07	1.1255e+08	1.08518e+08	6.92601e+07	7.16972e+07	6.40667e+07	7.80612e+07	7.32326e+07	7.25661e+07	2.9196e+07	8.53911e+07	6.55232e+07	8.71865e+07	6.99412e+07	8.75557e+07	4.66141e+07	9.67259e+07	1.20147e+08	1.18244e+08	1.0632e+08	7.56485e+07	8.52162e+07	7.1145e+07	7.5867e+07
MN4887	5.362	266.104	13H-dibenzo[a,i]carbazole	[M-H]-	C20H13N	IUILSTHMSGDSHQ-UHFFFAOYSA-N	80									2.23862e+06	2.21062e+06	2.23223e+06	2.23299e+06	2.26138e+06	2.24348e+06	2.26176e+06	2.23272e+06	2.31443e+06	2.27574e+06	2.20371e+06	2.28853e+06	2.23875e+06	2.24846e+06	2.28464e+06	2.21647e+06	2.20629e+06	2.41818e+06	2.26831e+06	2.20624e+06	2.22101e+06	2.22381e+06	2.20842e+06	2.25349e+06	2.16767e+06	2.10009e+06	2.09285e+06	2.15066e+06	2.13255e+06	2.15408e+06	2.26041e+06	2.2388e+06	2.10011e+06	2.16403e+06
MN4900	4.478	267.03	5-Hydroxy-1,2-Methylenedioxy-Anthraquinone	[M-H]-	C15H8O5	KSOSMCYIAOHPFJ-UHFFFAOYSA-N	91.3			Benzenoids	Anthracenes	Anthraquinones				4.03885e+07	4.03053e+07	580333	499958	509135	470444	457419	218294	219763	187870	203504	174103	4.039e+07	602806	529412	519410	507337	517652	3.72093e+07	3.64246e+07	3.68219e+07	3.68994e+07	3.65274e+07	3.97503e+07	9.03179e+07	9.01383e+07	8.87837e+07	8.99414e+07	8.99767e+07	9.10496e+07	9.03384e+07	9.07025e+07	9.14489e+07	9.0736e+07
MN4903	4.138	267.066	7-Hydroxy-6-methoxy-3-phenyl-4H-chromen-4-one	[M-H]-	C16H12O4	GQVNHXNTSMARSK-UHFFFAOYSA-N	93.3			Phenylpropanoids and polyketides	Isoflavonoids	Isoflav-2-enes				4.01961e+08	4.02938e+08	7.79541e+07	7.68583e+07	7.7441e+07	7.54586e+07	7.7999e+07	9.616e+07	9.73846e+07	9.56617e+07	9.85493e+07	9.78556e+07	4.02933e+08	1.14089e+08	1.16115e+08	1.11903e+08	1.13736e+08	1.1347e+08	4.89353e+08	4.9241e+08	4.8877e+08	4.94285e+08	4.77993e+08	3.97206e+08	5.69442e+08	5.63802e+08	5.61091e+08	5.61211e+08	5.61852e+08	7.04315e+08	7.11527e+08	7.29643e+08	7.32578e+08	7.33564e+08
MN4912	1.336	267.109	Pentostatin	[M-H]-	C11H16N4O4	FPVKHBSQESCIEP-JQCXWYLXSA-N	80.5	HMDB0014692	C02267	Organoheterocyclic compounds	Imidazodiazepines					2.21126e+07	2.24916e+07	2.13238e+07	2.63741e+07	2.29647e+07	2.6101e+07	2.29481e+07	2.28208e+07	1.96285e+07	2.4987e+07	2.40716e+07	2.48372e+07	2.24237e+07	2.24853e+07	2.01741e+07	2.10023e+07	2.06364e+07	2.33281e+07	2.08132e+07	2.25807e+07	2.26189e+07	1.74773e+07	2.25118e+07	2.22276e+07	2.03495e+07	1.97632e+07	2.18962e+07	2.32181e+07	2.29803e+07	1.89006e+07	1.816e+07	1.74748e+07	1.82453e+07	1.91595e+07
MN4913	1.416	267.109	3,3'-Methylenebis(5,5-dimethyl-2,4-imidazolidinedione)	[M-H]-	C11H16N4O4		83.3									3.59872e+07	3.54949e+07	4.10385e+07	3.64612e+07	3.91087e+07	3.68244e+07	3.97046e+07	3.88856e+07	4.26235e+07	3.80028e+07	3.94028e+07	3.79917e+07	3.63517e+07	4.03152e+07	3.75448e+07	4.0577e+07	4.05482e+07	3.86005e+07	3.57971e+07	3.33316e+07	3.29414e+07	3.02462e+07	3.43598e+07	3.63522e+07	3.11819e+07	3.76334e+07	3.57507e+07	3.3841e+07	2.99481e+07	3.25415e+07	3.36957e+07	3.32396e+07	3.32975e+07	3.25005e+07
MN4916	4.097	267.124	Pectinolide C	[M-H]-	C14H20O5	DYWKRIWLCNEWRY-UHFFFAOYSA-N	87			Organoheterocyclic compounds	Pyrans	Pyranones and derivatives				2.67697e+06	2.60282e+06	3.33039e+06	3.32026e+06	3.16892e+06	3.28146e+06	3.12127e+06	3.04282e+06	3.06846e+06	3.05261e+06	2.99162e+06	3.05153e+06	2.67704e+06	3.29311e+06	3.3689e+06	3.24481e+06	3.2476e+06	3.27151e+06	2.49672e+06	2.42065e+06	2.43604e+06	2.58194e+06	2.46593e+06	2.67699e+06	2.06886e+06	1.8881e+06	2.07825e+06	1.99247e+06	1.89638e+06	2.29693e+06	2.40303e+06	2.33639e+06	2.36444e+06	2.21522e+06
MN4921	4.646	267.16	2-[(2r,4as,6s,8r,8ar)-6,8-dihydroxy-4a,8-dimethyl-octahydronaphthalen-2-yl]prop-2-enoic acid	[M-H]-	C15H24O4	ZVJCVPQIEVSWAD-FMKNKJFCSA-N	90.5			Lipids and lipid-like molecules	Prenol lipids	Sesquiterpenoids				5.1452e+06	5.05906e+06	6.63737e+06	6.24638e+06	6.75111e+06	6.4513e+06	6.36649e+06	5.79123e+06	5.94614e+06	6.2887e+06	6.02423e+06	5.83168e+06	5.01514e+06	6.59444e+06	6.49041e+06	6.1869e+06	6.32458e+06	6.41449e+06	5.22257e+06	4.85435e+06	5.34157e+06	5.15874e+06	4.99507e+06	5.01522e+06	3.71662e+06	3.96938e+06	3.50696e+06	3.82786e+06	3.78654e+06	3.65693e+06	4.18534e+06	3.5303e+06	3.78691e+06	3.67954e+06
MN4923	6.484	267.197	4-oxo-2E-hexadecenoic acid	[M-H]-	C16H28O3	SWMQZEIJDYTILH-BUHFOSPRSA-N	73.4			Lipids and lipid-like molecules	Fatty Acyls	Fatty acids and conjugates				737013	655646	518838	348394	355672	357564	342951	371880	373568	388661	373414	373318	655694	167750	182035	143507	158858	155458	1.34539e+06	1.32098e+06	1.35194e+06	1.18744e+06	1.19457e+06	636079	818314	825046	816819	790181	848973	799958	767073	799122	824496	795442
MN4961	4.47	269.045	Apigenin	[M-H]-	C15H10O5	KZNIFHPLKGYRTM-UHFFFAOYAX	93.5	HMDB0002124	C01477	Phenylpropanoids and polyketides	Flavonoids	Flavones	Lipids	PK Polyketides	PK12 Flavonoids	1.04099e+08	1.02624e+08	2.55377e+07	2.56216e+07	2.58441e+07	2.58192e+07	2.54795e+07	1.91843e+07	1.89483e+07	1.91903e+07	1.89338e+07	1.8875e+07	1.02966e+08	2.22233e+07	2.18293e+07	2.16665e+07	2.15077e+07	2.14974e+07	1.31217e+08	1.28716e+08	1.2996e+08	1.29957e+08	1.28458e+08	1.0213e+08	2.05136e+08	2.04356e+08	2.00021e+08	2.03036e+08	2.0389e+08	1.72848e+08	1.70296e+08	1.71525e+08	1.73753e+08	1.71324e+08
MN4962	3.903	269.046	1,3,6-trihydroxy-2-methyl-9,10-dihydroanthracene-9,10-dione	[M-H]-	C15H10O5	JKJVBHYKKRDSPP-UHFFFAOYSA-N	91.9			Benzenoids	Anthracenes	Anthraquinones				3.82423e+08	3.8281e+08	1.54138e+08	1.57112e+08	1.51507e+08	1.54056e+08	1.54888e+08	1.49493e+08	1.49174e+08	1.5145e+08	1.49542e+08	1.50532e+08	3.83859e+08	2.05617e+08	2.01985e+08	2.03288e+08	2.03936e+08	2.01002e+08	4.05377e+08	4.03643e+08	4.04168e+08	4.08701e+08	4.0825e+08	3.80755e+08	5.12745e+08	5.11086e+08	5.12262e+08	5.08494e+08	5.14893e+08	6.45268e+08	6.48046e+08	6.55375e+08	6.43381e+08	6.47349e+08
MN4964	4.099	269.046	1,3-dihydroxy-2-methoxy-9,10-dihydroanthracene-9,10-dione	[M-H]-	C15H10O5	JHNIAAKMKICMPB-UHFFFAOYSA-N	92.3			Benzenoids	Anthracenes	Anthraquinones				9.79957e+06	9.88419e+06	5.99171e+06	6.07848e+06	6.10883e+06	5.98365e+06	5.86965e+06	5.65818e+06	5.52267e+06	5.63991e+06	5.61394e+06	5.58403e+06	1.00163e+07	7.93005e+06	8.42993e+06	8.25008e+06	8.13394e+06	8.33617e+06	1.27687e+07	9.25142e+06	1.23223e+07	1.27358e+07	9.98514e+06	1.37601e+07	1.26102e+07	1.28061e+07	1.28675e+07	1.28423e+07	1.25208e+07	2.42809e+07	2.37637e+07	2.4498e+07	1.95518e+07	2.47726e+07
MN4972	5.655	269.155	Estrone	[M-H]-	C18H22O2	DNXHEGUUPJUMQT-CBZIJGRNSA-N	86.1	HMDB0000145	C00468	Lipids and lipid-like molecules	Steroids and steroid derivatives	Estrane steroids	Steroids; Hormones and transmitters	18-Carbon atoms; Steroid hormones	Estrane derivatives; Estrogens	6.4443e+06	6.00955e+06	5.55981e+06	5.92582e+06	5.69014e+06	5.8616e+06	5.73032e+06	5.74845e+06	5.48538e+06	5.76179e+06	5.73688e+06	5.82586e+06	6.24949e+06	5.81182e+06	6.49415e+06	6.39853e+06	6.27628e+06	6.40581e+06	6.43289e+06	6.72965e+06	6.75902e+06	6.55486e+06	6.09531e+06	6.17571e+06	6.57931e+06	5.88739e+06	5.02328e+06	4.97552e+06	5.42286e+06	5.83894e+06	5.95943e+06	6.39225e+06	6.57734e+06	6.52184e+06
MN4976	6.466	269.212	13,14,15,16-Tetranorlabdane-8Alpha,12,14-Triol	[M-H]-	C16H30O3	OSLJXGPVHCLGHU-XFIYOXNOSA-N	83.2			Organic oxygen compounds	Organooxygen compounds	Alcohols and polyols				515688	507256	265203	193126	158916	173872	174432	202686	226943	218670	235052	260696	489769	9180.45	15962.2	31231.6	36242.2	39570.1	978422	934214	935030	979868	913864	514747	724186	686547	738530	663031	707792	639189	703973	739123	659900	740638
MN4979	5.635	269.212	16-oxohexadecanoic acid	[M-H]-	C16H30O3	NKVUEIHJDGURIA-UHFFFAOYSA-N	85.4	HMDB0304028		Lipids and lipid-like molecules	Fatty Acyls	Fatty acids and conjugates				2.94922e+06	3.05131e+06	2.32381e+06	1.07446e+06	545961	454176	361468	471420	740553	765240	303728	838308	2.07489e+06	4.08784e+06	423454	127574	222978	368367	619343	2.16762e+06	5.13652e+06	4.92082e+06	4.85799e+06	3.68007e+06	2.11487e+06	6.42868e+06	1.8178e+06	6.86982e+06	1.39944e+06	3.32833e+06	3.13037e+06	6.25598e+06	3.17242e+06	3.16543e+06
MN5029	6.637	271.228	2-Hydroxypalmitic Acid	[M-H]-	C16H32O3	JGHSBPIZNUXPLA-UHFFFAOYSA-N	93.3	HMDB0031057		Lipids and lipid-like molecules	Fatty Acyls	Fatty acids and conjugates				8.65678e+06	8.77862e+06	3.95637e+06	3.70033e+06	3.59912e+06	3.54292e+06	3.38155e+06	4.37588e+06	4.45237e+06	4.54286e+06	4.41273e+06	4.5045e+06	8.56711e+06	3.3404e+06	3.16967e+06	2.90746e+06	2.85014e+06	2.82962e+06	1.22441e+07	1.25528e+07	1.25746e+07	1.28106e+07	1.30403e+07	8.61237e+06	1.48073e+07	1.44658e+07	1.4743e+07	1.43707e+07	1.531e+07	1.26656e+07	1.31816e+07	1.28654e+07	1.28419e+07	1.2236e+07
MN5046	5.55	272.093	(1s,16s,17s,18s)-5,7-dioxa-11-azapentacyclo[9.6.1.0,.0,.0,]octadeca-2,4(8),9,14-tetraene-16,17-diol	[M-H]-	C15H15NO4		89.1									2.06537e+06	1.98363e+06	2.10376e+06	2.16352e+06	2.05743e+06	2.14665e+06	2.0303e+06	1.95109e+06	1.99981e+06	2.10997e+06	2.17115e+06	2.14109e+06	2.03157e+06	2.08454e+06	2.18363e+06	2.22507e+06	2.19129e+06	2.24686e+06	2.02479e+06	1.9378e+06	2.13093e+06	2.03659e+06	1.95191e+06	2.05248e+06	2.00176e+06	2.00952e+06	1.89906e+06	1.91404e+06	2.03453e+06	2.00478e+06	1.99756e+06	2.10397e+06	2.15801e+06	2.08643e+06
MN5109	0.718	275.022	3,4,8,9,10-pentahydroxy-6H-benzo[c]chromen-6-one	[M-H]-	C13H8O7	ZELMDXUEWHBWPN-UHFFFAOYSA-N	85.4			Phenylpropanoids and polyketides	Tannins	Hydrolyzable tannins				8.53415e+06	7.75641e+06	6.98718e+06	8.0893e+06	7.78091e+06	7.20996e+06	7.2379e+06	4.90844e+06	4.38714e+06	5.48022e+06	5.05372e+06	5.23637e+06	8.5315e+06	3.08144e+06	3.56884e+06	3.09646e+06	2.37055e+06	3.23945e+06	1.68458e+07	1.43633e+07	1.51547e+07	1.52758e+07	1.59427e+07	8.52992e+06	2.09321e+07	2.18918e+07	1.92783e+07	2.07933e+07	1.87355e+07	7.49971e+06	6.70338e+06	7.26657e+06	7.13837e+06	7.26162e+06
MN5128	5.515	275.202	6-[3]-ladderane-hexanoic acid	[M-H]-	C18H28O2	AYMKDPCMEDAVJJ-UHFFFAOYSA-N	73.1			Lipids and lipid-like molecules	Fatty Acyls	Fatty acids and conjugates				5.58332e+06	5.346e+06	8.59061e+06	8.46378e+06	8.38914e+06	8.27745e+06	8.25264e+06	6.47294e+06	6.6776e+06	7.29677e+06	7.21148e+06	7.39022e+06	5.53603e+06	7.08644e+06	6.89244e+06	6.79217e+06	6.70137e+06	6.98792e+06	5.17173e+06	5.20719e+06	5.45991e+06	5.35056e+06	5.19906e+06	5.46479e+06	2.6796e+06	2.68949e+06	2.70099e+06	2.57399e+06	2.6133e+06	2.80266e+06	2.99314e+06	3.00358e+06	2.86939e+06	2.94716e+06
MN5160	1.127	276.988	2-C-Methyl-D-erythritol 2,4-cyclodiphosphate	[M-H]-	C5H12O9P2	SFRQRNJMIIUYDI-RFZPGFLSSA-N	90.6	HMDB0304060	C11453	Organic oxygen compounds	Organic oxoanionic compounds	Organic pyrophosphates				1.0195e+07	1.0458e+07	1.24031e+07	1.21047e+07	6.00948e+06	5.85233e+06	1.20326e+07	2.50518e+06	2.01324e+06	3.07307e+06	2.0944e+06	1.04307e+06	8.8558e+06	7.20713e+06	5.60955e+06	6.19129e+06	5.96345e+06	1.15814e+07	1.32222e+07	5.4646e+06	8.34444e+06	1.04932e+07	8.93272e+06	9.60848e+06	1.54507e+07	9.58429e+06	7.58462e+06	1.40229e+07	6.92344e+06	2.57468e+07	2.54714e+07	2.42519e+07	1.45643e+07	1.78423e+07
MN5170	3.576	277.129	(8e)-tricyclo[12.3.1.1,]nonadeca-1(18),2(19),3,5,8,10,14,16-octaene-3,17-diol	[M-H]-	C19H18O2		84.1									1.54291e+07	1.54291e+07	1.39829e+07	1.44016e+07	1.41137e+07	1.43672e+07	1.44173e+07	1.69388e+07	1.67247e+07	1.64625e+07	1.6671e+07	1.68866e+07	1.54292e+07	1.55538e+07	1.50616e+07	1.56114e+07	1.53774e+07	1.56521e+07	1.52925e+07	1.57145e+07	1.51534e+07	1.55601e+07	1.53091e+07	1.49571e+07	1.54299e+07	1.53325e+07	1.50753e+07	1.5701e+07	1.56027e+07	1.56672e+07	1.54253e+07	1.55172e+07	1.50397e+07	1.52879e+07
MN5207	3.001	278.115	gly-gly-phe	[M-H]-	C13H17N3O4	KAJAOGBVWCYGHZ-JTQLQIEISA-N	71.9			Organic acids and derivatives	Carboxylic acids and derivatives	Amino acids, peptides, and analogues				1.22419e+06	1.25203e+06	1.54133e+06	1.34629e+06	1.33402e+06	1.21968e+06	1.25881e+06	1.38925e+06	1.30322e+06	1.46783e+06	1.30658e+06	1.33042e+06	1.21646e+06	1.31307e+06	1.23791e+06	1.26753e+06	1.32861e+06	1.24564e+06	1.23858e+06	1.16653e+06	1.1904e+06	1.15052e+06	1.22048e+06	1.22396e+06	1.23421e+06	1.13156e+06	1.17115e+06	1.19463e+06	1.21867e+06	1.22672e+06	1.14403e+06	1.2017e+06	1.14146e+06	1.15429e+06
MN5228	2.285	279.109	(2e)-3-(4-hydroxyphenyl)prop-2-en-1-yl 3-phenylprop-2-enoate	[M-H]-	C18H16O3	FPQSTZNMWLAPCO-YQHBQRSUSA-N	70.2			Phenylpropanoids and polyketides	Cinnamic acids and derivatives	Cinnamic acid esters				2.33184e+06	2.55055e+06	1.85407e+06	1.57905e+06	1.64202e+06	1.82471e+06	1.62625e+06	2.06185e+06	542960	1.20287e+06	985619	522464	2.33311e+06	1.9894e+06	2.10116e+06	1.67127e+06	1.93285e+06	2.90209e+06	2.72061e+06	1.90852e+06	1.24098e+06	1.25344e+06	2.88882e+06	2.45186e+06	2.08306e+06	1.80515e+06	2.14412e+06	1.41683e+06	1.86256e+06	1.60363e+06	3.46328e+06	1.66631e+06	1.87795e+06	1.83756e+06
MN5238	5.334	279.197	12S-HHTrE	[M-H]-	C17H28O3	KUKJHGXXZWHSBG-WBGSEQOASA-N	72			Lipids and lipid-like molecules	Fatty Acyls	Fatty acids and conjugates				940037	818200	678167	668098	658701	655168	600407	681615	644456	673475	645043	691920	870299	557669	546200	498749	479767	571349	1.51075e+06	1.45665e+06	1.48132e+06	1.48115e+06	1.46354e+06	651091	562276	548163	621668	634208	588215	692455	556812	601575	563183	636611
MN5308	4.214	282.053	N-Benzoyl-S-(carboxymethyl)cysteine	[M-H]-	C12H13NO5S		75.6									1.99286e+06	1.97303e+06	300567	339908	256083	289943	322532	426538	394274	411253	441611	410218	1.98553e+06	406686	416144	385893	389964	384934	2.47389e+06	2.45391e+06	2.4606e+06	2.49245e+06	2.44662e+06	1.98554e+06	3.53241e+06	3.36254e+06	3.43787e+06	3.48333e+06	3.46383e+06	4.28118e+06	4.14947e+06	4.18609e+06	4.21911e+06	4.15207e+06
MN5318	4.201	283.025	Lupinalbin A	[M-H]-	C15H8O6	BBBAWACESCACAP-UHFFFAOYSA-N	86.1			Phenylpropanoids and polyketides	Isoflavonoids	Isoflav-2-enes				4.62116e+06	4.82163e+06	97991.3	134264	27905	81443.9	18947.4	136885	6534.87	132333	92253.3	146261	4.58696e+06	270077	227076	196645	214415	193809	1.68447e+06	1.76864e+06	1.70781e+06	1.8147e+06	1.60829e+06	4.58656e+06	7.201e+06	7.05663e+06	7.33589e+06	7.28037e+06	7.06541e+06	1.33194e+07	1.28979e+07	1.34307e+07	1.28981e+07	1.3122e+07
MN5320	4.352	283.061	Texasin	[M-H]-	C16H12O5	GCWOYVFHJDNKIN-UHFFFAOYSA-N	93.3		C10536	Phenylpropanoids and polyketides	Isoflavonoids	O-methylated isoflavonoids	Lipids	PK Polyketides	PK12 Flavonoids	4.33701e+07	4.35247e+07	5.93353e+06	6.26377e+06	6.09075e+06	5.86626e+06	5.8712e+06	8.97929e+06	9.18608e+06	9.13015e+06	9.14495e+06	9.14294e+06	4.35245e+07	1.09299e+07	1.10283e+07	1.08711e+07	1.06106e+07	1.07326e+07	4.69522e+07	4.69821e+07	4.77789e+07	4.81752e+07	4.83598e+07	4.2873e+07	7.05522e+07	7.17923e+07	7.08289e+07	7.21416e+07	7.21614e+07	1.0777e+08	1.04759e+08	1.05536e+08	1.06326e+08	1.05238e+08
MN5321	5.06	283.061	Genkwanin	[M-H]-	C16H12O5	JPMYFOBNRRGFNO-UHFFFAOYSA-N	93.3	HMDB0252684	C10046	Phenylpropanoids and polyketides	Flavonoids	O-methylated flavonoids	Lipids	PK Polyketides	PK12 Flavonoids	4.83175e+07	4.80021e+07	1.04007e+06	1.05665e+06	1.0185e+06	995716	987264	1.32289e+06	1.33214e+06	1.29003e+06	1.3022e+06	1.34925e+06	4.99309e+07	1.30504e+06	1.33668e+06	1.2612e+06	1.27928e+06	1.23758e+06	5.1664e+07	5.01907e+07	5.00632e+07	5.04333e+07	5.17234e+07	4.79968e+07	8.3778e+07	8.27449e+07	8.49957e+07	8.47459e+07	8.38072e+07	1.26496e+08	1.25544e+08	1.27429e+08	1.2475e+08	1.27707e+08
MN5322	4.243	283.061	Glycitein	[M-H]-	C16H12O5	DXYUAIFZCFRPTH-UHFFFAOYSA-N	93.4	HMDB0005781	C14536	Phenylpropanoids and polyketides	Isoflavonoids	Isoflav-2-enes	Lipids	PK Polyketides	PK12 Flavonoids	4.86391e+06	4.86362e+06	482607	531862	555045	510778	554578	349834	356281	354812	96001.3	342653	5.15001e+06	354631	384447	414159	438063	456293	4.03031e+06	3.91452e+06	4.01571e+06	3.95829e+06	4.23076e+06	4.86397e+06	1.1735e+07	1.09839e+07	1.07172e+07	1.70202e+07	1.191e+07	9.83174e+06	9.40585e+06	9.23027e+06	9.52418e+06	9.1361e+06
MN5323	3.763	283.061	Calycosin	[M-H]-	C16H12O5	ZZAJQOPSWWVMBI-UHFFFAOYSA-N	93.3	HMDB0249566	C01562	Phenylpropanoids and polyketides	Isoflavonoids	O-methylated isoflavonoids	Lipids	PK Polyketides	PK12 Flavonoids	1.30778e+07	1.30778e+07	2.99523e+06	2.97891e+06	2.92789e+06	2.98328e+06	3.00007e+06	3.73301e+06	3.68248e+06	3.64116e+06	3.7648e+06	3.64684e+06	1.29108e+07	4.57486e+06	4.61718e+06	4.47518e+06	4.58338e+06	4.64807e+06	1.50786e+07	1.50956e+07	1.47383e+07	1.52907e+07	1.54505e+07	1.30539e+07	1.74247e+07	1.78609e+07	1.78007e+07	1.78572e+07	1.78783e+07	2.91968e+07	2.91023e+07	2.87692e+07	2.04421e+07	2.87239e+07
MN5339	6.068	283.171	Androstenedone	[M-H]-	C19H24O2	LUJVUUWNAPIQQI-QAGGRKNESA-N	86.1			Lipids and lipid-like molecules	Steroids and steroid derivatives	Androstane steroids				2.15272e+07	2.11517e+07	2.02951e+07	2.02883e+07	2.00343e+07	2.03857e+07	2.19096e+07	1.99851e+07	2.08539e+07	2.11518e+07	2.06288e+07	2.10257e+07	2.15435e+07	2.04735e+07	2.03455e+07	2.08044e+07	2.03869e+07	2.00243e+07	2.02257e+07	1.94827e+07	1.91557e+07	1.99859e+07	2.00491e+07	2.15376e+07	1.90312e+07	1.91753e+07	1.94019e+07	1.93965e+07	1.946e+07	1.88195e+07	1.96857e+07	1.93159e+07	1.96012e+07	1.9177e+07
MN5365	3.733	285.041	1,3,8-Trihydroxy-2-methoxyanthraquinone	[M-H]-	C15H10O6	ITLMMMUIWDPRJK-UHFFFAOYSA-N	70.2			Benzenoids	Anthracenes	Anthraquinones				2.40364e+06	2.43102e+06	143262	189585	179214	103784	121970	74134.4	108133	165592	138074	88990.4	2.40496e+06	363615	420680	386157	482972	389733	758371	741156	711749	740526	716305	2.45579e+06	1.81486e+06	1.75948e+06	1.69377e+06	1.65922e+06	1.64817e+06	7.54768e+06	7.48814e+06	7.79784e+06	7.6402e+06	7.70979e+06
MN5366	4.231	285.041	3,3',4,4'-Biphenyltetracarboxylic acid	[M-H]-	C16H10O8	LFBALUPVVFCEPA-UHFFFAOYSA-N	92.1			Organic acids and derivatives	Carboxylic acids and derivatives	Tetracarboxylic acids and derivatives				3.97719e+07	3.97718e+07	2.00026e+07	2.0162e+07	2.02138e+07	2.0204e+07	2.02706e+07	2.41943e+07	2.36288e+07	2.38151e+07	2.43509e+07	2.382e+07	3.97717e+07	3.55158e+07	3.50001e+07	3.4389e+07	3.47671e+07	3.37842e+07	2.4804e+07	2.41704e+07	2.41958e+07	2.43991e+07	2.47856e+07	3.90993e+07	6.46723e+07	6.41667e+07	6.48106e+07	6.45616e+07	6.56377e+07	5.51278e+07	5.47657e+07	5.43212e+07	5.51342e+07	5.42426e+07
MN5370	4.29	285.077	3-O-methylbutein	[M-H]-	C16H14O5	BWFSBUVPIAIXKJ-QHHAFSJGSA-N	95.3			Phenylpropanoids and polyketides	Linear 1,3-diarylpropanoids	Chalcones and dihydrochalcones				604577	600907	226093	228633	204320	200224	202846	27303.8	171200	167167	184743	185188	604186	231466	244408	251905	255831	273982	535946	575328	590592	573786	573645	427055	1.17842e+06	1.15697e+06	1.1163e+06	1.04183e+06	1.07679e+06	1.07349e+06	1.83564e+06	1.19016e+06	1.09123e+06	1.08657e+06
MN5372	3.238	285.098	(S)-Binol	[M-H]-	C20H14O2	PPTXVXKCQZKFBN-UHFFFAOYSA-N	71.4			Benzenoids	Naphthalenes	Naphthols and derivatives				3.01557e+06	3.03515e+06	1.64468e+06	1.55682e+06	1.59981e+06	1.5621e+06	1.56494e+06	1.9808e+06	1.99953e+06	2.01382e+06	1.94854e+06	1.90904e+06	2.99879e+06	1.81075e+06	1.70096e+06	1.74771e+06	1.65469e+06	1.78914e+06	3.25794e+06	3.11442e+06	2.92816e+06	3.11832e+06	3.11866e+06	2.99864e+06	4.42519e+06	4.19327e+06	4.39253e+06	4.40167e+06	4.50413e+06	4.79253e+06	4.847e+06	4.90986e+06	5.08414e+06	5.10485e+06
MN5414	4.168	287.056	(2S)-2-(2,6-Dihydroxyphenyl)-5,7-dihydroxy-2,3-dihydro-4H-chromen-4-one	[M-H]-	C15H12O6		89.3									6.49278e+06	6.49275e+06	280177	238665	242740	201459	247491	67244.1	44871.2	275597	255089	222811	6.49288e+06	184575	328280	55065.9	414760	185532	6.8623e+06	6.75711e+06	6.4886e+06	6.92085e+06	6.82117e+06	6.45707e+06	1.36001e+07	1.39776e+07	1.44067e+07	1.39074e+07	1.42329e+07	1.37414e+07	1.38712e+07	1.41754e+07	1.40985e+07	1.40222e+07
MN5419	4.106	287.093	Asebogenin	[M-H]-	C16H16O5	UPXIBKPHJYQSGP-UHFFFAOYSA-N	83.8		C09471	Phenylpropanoids and polyketides	Linear 1,3-diarylpropanoids	Chalcones and dihydrochalcones	Lipids	PK Polyketides	PK12 Flavonoids	1.59668e+06	1.56248e+06	123487	111161	89559.3	101093	97213.4	8273.47	15132.4	22717.1	44193.3	21709.9	1.5229e+06	48121.1	46067.7	52825.8	114529	53288.1	648257	671590	629752	654313	700115	1.56266e+06	3.80306e+06	3.72004e+06	3.78004e+06	3.77977e+06	3.71511e+06	3.71653e+06	3.67553e+06	3.6606e+06	3.74423e+06	3.74611e+06
MN5424	3.856	287.15	(E)-3,10-Dihydroxy-4,9-dimethyldodec-6-enedioic acid	[M-H]-	C14H24O6	FIDISSFBBFUTOK-ONEGZZNKSA-N	87.6			Organic acids and derivatives	Hydroxy acids and derivatives	Medium-chain hydroxy acids and derivatives				1.31974e+07	1.33919e+07	1.35606e+07	1.3533e+07	1.39033e+07	1.37252e+07	1.37779e+07	1.92524e+07	1.93375e+07	2.01374e+07	2.0033e+07	2.00465e+07	1.34301e+07	1.10319e+07	1.08878e+07	1.08719e+07	1.07935e+07	1.08308e+07	1.44073e+07	1.45991e+07	1.46352e+07	1.45544e+07	1.44769e+07	1.34303e+07	1.55611e+07	1.44272e+07	1.50622e+07	1.49681e+07	1.53098e+07	7.55019e+06	7.64419e+06	7.56695e+06	7.67595e+06	7.55445e+06
MN5427	5.086	287.165	Estriol	[M-H]-	C18H24O3	PROQIPRRNZUXQM-SBZGPEHISA-N	72.5	HMDB0000153	C05141	Lipids and lipid-like molecules	Steroids and steroid derivatives	Estrane steroids	Steroids; Hormones and transmitters	18-Carbon atoms; Steroid hormones	Estrane derivatives; Estrogens	1.22177e+06	1.22179e+06	1.66452e+06	1.63304e+06	1.58045e+06	1.65289e+06	1.56132e+06	1.6853e+06	1.77265e+06	1.65084e+06	1.57608e+06	1.70562e+06	1.28461e+06	1.38215e+06	1.36426e+06	1.3091e+06	1.31536e+06	1.27857e+06	1.23767e+06	1.18866e+06	1.24426e+06	1.15388e+06	1.22096e+06	1.22182e+06	888301	947553	919810	837359	847520	890901	882280	806786	840479	809588
MN5432	3.959	287.187	2-Decyl-2,4-dideoxypentaric acid	[M-H]-	C15H28O5		81.7									3.10176e+06	3.0723e+06	4.40941e+06	4.52816e+06	4.58392e+06	4.52553e+06	4.64123e+06	3.94273e+06	3.97093e+06	4.06097e+06	4.01605e+06	4.05123e+06	3.07223e+06	3.25982e+06	3.3902e+06	3.14478e+06	3.1509e+06	3.29695e+06	3.93409e+06	3.9529e+06	3.9808e+06	3.93888e+06	3.91443e+06	3.00836e+06	2.33548e+06	2.21394e+06	2.37423e+06	2.22535e+06	2.23709e+06	1.34714e+06	1.23017e+06	1.27106e+06	1.30599e+06	1.25406e+06
MN5433	4.595	287.223	3,16-dihydroxypalmitic acid	[M-H]-	C16H32O4	ZGYXOTYZKRXDBF-UHFFFAOYSA-N	86.9			Lipids and lipid-like molecules	Fatty Acyls	Fatty acids and conjugates				1.16674e+06	1.20091e+06	1.76418e+06	1.93889e+06	1.84075e+06	1.83839e+06	1.72182e+06	1.49992e+06	1.53226e+06	1.52202e+06	1.50548e+06	1.52101e+06	1.16664e+06	1.55748e+06	1.52101e+06	1.43753e+06	1.46591e+06	1.52229e+06	1.23985e+06	1.12628e+06	1.22587e+06	1.21e+06	1.13253e+06	1.16655e+06	679737	701919	687713	734976	660900	594072	596381	566884	585378	604336
MN5487	5.383	289.181	(1s,4as,5s,8ar)-1,4a-dimethyl-6-methylidene-5-[(1e)-3-oxobut-1-en-1-yl]-hexahydro-2h-naphthalene-1-carboxylic acid	[M-H]-	C18H26O3	BQLIBSZGTNAGNT-OQOGXPRXSA-N	91.8			Lipids and lipid-like molecules	Prenol lipids	Sesquiterpenoids				1.29425e+06	1.30947e+06	1.8686e+06	1.89341e+06	1.94089e+06	1.94212e+06	1.86799e+06	1.86802e+06	1.90375e+06	1.95248e+06	1.84152e+06	1.87937e+06	1.29869e+06	1.5657e+06	1.44129e+06	1.50426e+06	1.45285e+06	1.42667e+06	1.29281e+06	1.27607e+06	1.2837e+06	1.37168e+06	1.29892e+06	1.29875e+06	830936	780116	801395	761899	706682	750952	839990	811051	808401	828663
MN5488	5.16	289.181	8-hydroxy-1-methoxyheptadec-9-en-4,6-diyn-3-one	[M-H]-	C18H26O3	FJWBUWYAOLZOKU-UHFFFAOYSA-N	87.8			Lipids and lipid-like molecules	Fatty Acyls	Fatty alcohols				1.7387e+06	1.75115e+06	2.12064e+06	1.97686e+06	1.86596e+06	1.94419e+06	2.04964e+06	1.8871e+06	1.7641e+06	1.83793e+06	1.6913e+06	1.78224e+06	1.80853e+06	1.56577e+06	1.46279e+06	1.51377e+06	1.42816e+06	1.44874e+06	1.95527e+06	1.8592e+06	2.01378e+06	1.94644e+06	1.88366e+06	1.73887e+06	1.69796e+06	1.61032e+06	1.58013e+06	1.61068e+06	1.5669e+06	2.03075e+06	2.00941e+06	2.07047e+06	2.01835e+06	2.02978e+06
MN5499	0.723	290.057	2-[(2-Oxo-2H-indol-3-yl)amino]-1H-isoindole-1,3(2H)-dione	[M-H]-	C16H9N3O3		78									3.58197e+06	3.6707e+06	2.60702e+06	2.56281e+06	2.78522e+06	2.70786e+06	2.41412e+06	1.65781e+06	1.81044e+06	1.6069e+06	1.81848e+06	1.88762e+06	3.46492e+06	1.74902e+06	1.73691e+06	1.73952e+06	1.40806e+06	1.82565e+06	4.75843e+06	5.33443e+06	4.49969e+06	4.57544e+06	4.95042e+06	3.54173e+06	5.85526e+06	6.86294e+06	5.74656e+06	6.02694e+06	5.43105e+06	4.07177e+06	3.88768e+06	4.03406e+06	3.99046e+06	69835.3
MN5516	0.712	291.053	Cordeauxiaquinone	[M-H]-	C14H12O7	HHMBLIVHBTZFJR-UHFFFAOYSA-N	81.1	HMDB0034310		Organic acids and derivatives	Vinylogous acids					1.53126e+07	1.55343e+07	1.13244e+07	1.12863e+07	1.21356e+07	1.10043e+07	1.11579e+07	7.81599e+06	8.11827e+06	7.67178e+06	7.84331e+06	8.18591e+06	1.5017e+07	7.84635e+06	7.63842e+06	7.95882e+06	6.91136e+06	7.8851e+06	2.10186e+07	2.12463e+07	1.88081e+07	2.01847e+07	2.02103e+07	1.53114e+07	2.67161e+07	2.69587e+07	2.49464e+07	2.46837e+07	2.41294e+07	1.76322e+07	1.58654e+07	1.69342e+07	1.76204e+07	1.7046e+07
MN5518	0.651	291.067	7-hydroxy-1,6-dimethyl-10H,11H-phenanthro[1,2-b]furan-10,11-dione	[M-H]-	C18H12O4	BPLLXEHFWRSRLV-UHFFFAOYSA-N	81.9			Lipids and lipid-like molecules	Prenol lipids	Diterpenoids				1.97206e+07	1.95818e+07	1.95813e+07	2.02624e+07	2.02577e+07	2.10529e+07	2.0177e+07	3.2339e+07	3.40483e+07	3.16385e+07	3.23613e+07	3.20634e+07	1.97767e+07	2.9994e+07	2.96801e+07	2.99712e+07	2.94356e+07	2.88715e+07	2.15042e+07	1.95781e+07	2.22116e+07	2.22019e+07	2.24794e+07	1.93608e+07	1.55118e+07	1.44202e+07	1.4519e+07	1.50372e+07	1.53295e+07	1.51209e+07	1.58064e+07	1.60011e+07	1.66854e+07	1.66851e+07
MN5527	4.346	291.182	Octyl glucoside	[M-H]-	C14H28O6	HEGSGKPQLMEBJL-RKQHYHRCSA-N	78.6	HMDB0245753		Lipids and lipid-like molecules	Fatty Acyls	Fatty acyl glycosides				1.7825e+06	1.83619e+06	1.89071e+06	1.89629e+06	1.92535e+06	1.88245e+06	1.8433e+06	1.95523e+06	1.96327e+06	2.05162e+06	2.00861e+06	1.98718e+06	1.84694e+06	1.842e+06	1.91407e+06	1.84951e+06	1.82844e+06	1.8317e+06	1.78545e+06	1.79992e+06	1.7389e+06	1.86546e+06	1.75611e+06	1.83617e+06	1.62309e+06	1.66819e+06	1.71682e+06	1.69261e+06	1.77154e+06	1.72952e+06	1.59199e+06	1.61192e+06	1.61716e+06	1.57464e+06
MN5530	5.475	291.197	2-hydroxy-6-undecylbenzoic acid	[M-H]-	C18H28O3	KWYIZCAVXFLWSZ-UHFFFAOYSA-N	93.1			Benzenoids	Benzene and substituted derivatives	Benzoic acids and derivatives				2.35394e+06	2.33338e+06	2.93221e+06	3.02538e+06	2.84204e+06	2.99952e+06	2.95413e+06	3.37121e+06	3.26701e+06	3.29781e+06	3.27567e+06	3.2241e+06	2.34577e+06	2.01244e+06	2.03554e+06	1.87801e+06	1.99385e+06	1.94116e+06	2.40127e+06	2.3726e+06	2.46336e+06	2.44388e+06	2.31701e+06	2.2712e+06	1.99159e+06	1.84376e+06	1.75685e+06	1.83294e+06	1.97426e+06	1.93781e+06	2.0386e+06	1.87571e+06	2.01689e+06	2.13084e+06
MN5578	5.064	293.176	2-[(2R,8S,8aR)-8,8a-dimethyl-2,3,5,6,7,8-hexahydro-1H-naphthalen-2-yl]prop-2-enoic acid	[M+C2H4O2-H]-	C15H22O2	FMWJHXDPCQWVEJ-JVLSTEMRSA-N	86.7			Lipids and lipid-like molecules	Prenol lipids	Sesquiterpenoids				2.74679e+07	2.43048e+07	3.87258e+07	2.96254e+07	3.88175e+07	3.02333e+07	4.001e+07	2.94034e+07	2.94676e+07	4.16225e+07	2.94567e+07	4.76754e+07	2.82542e+07	4.95106e+07	3.40344e+07	3.07756e+07	4.42012e+07	3.14801e+07	3.08437e+07	2.58016e+07	2.6761e+07	2.58772e+07	2.5557e+07	2.80834e+07	2.26723e+07	2.43805e+07	2.64027e+07	2.3953e+07	2.50716e+07	2.44133e+07	2.61416e+07	2.548e+07	2.46936e+07	2.49135e+07
MN5586	5.524	293.212	13-HOTrE	[M-H]1-	C18H30O3	KLLGGGQNRTVBSU-FQSPHKRJSA-N	85.1			Lipids and lipid-like molecules	Fatty Acyls	Lineolic acids and derivatives				2.34828e+08	2.28227e+08	3.31005e+08	3.32946e+08	3.2284e+08	3.17721e+08	3.09318e+08	2.66663e+08	2.73839e+08	2.90522e+08	2.86373e+08	2.92799e+08	2.31874e+08	2.86984e+08	2.84461e+08	2.81546e+08	2.79267e+08	2.85462e+08	2.2352e+08	2.21205e+08	2.23307e+08	2.22122e+08	2.1938e+08	2.30462e+08	8.3021e+07	7.05543e+07	6.97047e+07	6.05727e+07	6.7926e+07	1.51893e+08	9.74013e+07	1.10253e+08	1.03936e+08	1.01743e+08
MN5588	5.392	293.213	13S-hydroxy-11E-octadec-9-ynoic acid	[M-H]-	C18H30O3	FYPCNVCBWHQKJO-VMEIHUARSA-N	92.9			Lipids and lipid-like molecules	Fatty Acyls	Fatty acids and conjugates				1.01577e+07	1.01142e+07	1.39927e+07	1.27714e+07	1.4213e+07	1.42373e+07	1.41694e+07	1.27246e+07	1.29537e+07	1.29759e+07	1.34215e+07	1.23299e+07	1.02248e+07	1.28179e+07	1.24025e+07	1.20035e+07	1.21861e+07	1.20034e+07	9.75969e+06	9.49604e+06	9.48826e+06	9.57297e+06	9.49405e+06	1.00158e+07	6.11506e+06	5.97694e+06	6.21928e+06	6.09717e+06	5.86852e+06	7.3558e+06	7.28146e+06	7.2252e+06	7.16596e+06	7.22755e+06
MN5589	5.845	293.213	(9R,13R)-10,11-dihydro-12-oxo-15-phytoenoic acid	[M-H]-	C18H30O3	BZXZFDKIRZBJEP-GTOOTHNYSA-N	91.6									2.56917e+06	2.25623e+06	2.7646e+06	2.52482e+06	2.93852e+06	2.94302e+06	2.81408e+06	2.66854e+06	2.52085e+06	2.66317e+06	2.5639e+06	2.41252e+06	2.19707e+06	2.40729e+06	2.18775e+06	1.98271e+06	2.22789e+06	2.07652e+06	2.23072e+06	2.12775e+06	2.31375e+06	2.21488e+06	2.53208e+06	2.2571e+06	1.60363e+06	1.82112e+06	1.93739e+06	1.76631e+06	1.85894e+06	2.1171e+06	1.8508e+06	1.80637e+06	1.81665e+06	1.72616e+06
MN5638	1.235	295.104	2-hydroxy-3-{[3,4,5-trihydroxy-6-(hydroxymethyl)oxan-2-yl]oxy}propyl acetate	[M-H]-	C11H20O9	SMBXNCWYGRMWEJ-UHFFFAOYSA-N	82.5			Lipids and lipid-like molecules	Glycerolipids	Glycosylglycerols				1.0909e+06	1.0913e+06	1.37784e+06	1.42854e+06	1.18292e+06	1.31024e+06	1.37358e+06	1.20051e+06	1.13413e+06	1.2172e+06	1.39494e+06	1.39473e+06	1.19997e+06	1.09552e+06	1.25883e+06	1.02926e+06	1.28042e+06	1.37561e+06	1.29717e+06	1.40873e+06	1.0604e+06	1.40707e+06	1.40979e+06	1.09154e+06	1.02939e+06	824841	936034	981070	1.04621e+06	663565	825811	1.04749e+06	740782	863019
MN5639	1.368	295.104	4-(beta-D-Glucopyranosyloxy)benzyl 3-(beta-D-glucopyranosyloxy)-2-{[(2Z)-3-(4-hydroxyphenyl)-2-propenoyl]oxy}-3-methylbutanoate	[M-H]-	C33H42O17	LZXXRASHAINSDN-ZLFKWPTHSA-N	88.4			Organic oxygen compounds	Organooxygen compounds	Carbohydrates and carbohydrate conjugates				1.41452e+06	1.38267e+06	1.35132e+06	1.65433e+06	1.46401e+06	1.34016e+06	1.63053e+06	1.64761e+06	1.47631e+06	1.56591e+06	1.70325e+06	1.59771e+06	1.33017e+06	1.48572e+06	1.57349e+06	1.41788e+06	1.47557e+06	1.56947e+06	1.68433e+06	850745	1.3595e+06	1.48683e+06	1.72885e+06	1.47556e+06	844352	636988	1.12256e+06	1.13557e+06	773039	1.17009e+06	1.08182e+06	470477	520125	811005
MN5651	6.329	295.228	(+/-)12(13)-DiHOME	[M-H]-	C18H34O4	CQSLTKIXAJTQGA-RIDHJDLKSA-N	85.4	HMDB0004705	C14829	Lipids and lipid-like molecules	Fatty Acyls	Fatty acids and conjugates	Lipids	FA Fatty acyls	FA01 Fatty Acids and Conjugates; FA02 Octadecanoids	9.6436e+06	9.38396e+06	2.76526e+06	2.41999e+06	2.286e+06	2.32409e+06	2.1988e+06	2.71246e+06	2.74524e+06	2.67733e+06	2.7792e+06	2.8534e+06	9.25062e+06	2.17561e+06	1.87206e+06	1.91094e+06	1.8398e+06	1.89564e+06	1.30946e+07	1.33012e+07	1.28097e+07	1.30456e+07	1.30149e+07	9.24976e+06	1.38908e+07	1.33422e+07	1.34263e+07	1.34624e+07	1.33398e+07	1.86097e+07	2.04605e+07	1.98145e+07	2.04861e+07	2.06176e+07
MN5653	5.737	295.228	[R-(E,E)]-13,14-Dihydroxy-6,10,14-trimethyl-5,9-pentadecadien-2-one	[M-H]-	C18H32O3	ANMUQNHDGYFRPB-VRJBOTSMSA-N	93.3			Lipids and lipid-like molecules	Prenol lipids	Sesquiterpenoids				2.08965e+07	1.75827e+07	1.62826e+07	1.6481e+07	1.47407e+07	1.42392e+07	1.46177e+07	1.33223e+07	1.36652e+07	1.42201e+07	1.52755e+07	1.52306e+07	1.76094e+07	1.41609e+07	1.56883e+07	1.55907e+07	1.57433e+07	1.58395e+07	1.93595e+07	1.94979e+07	1.82922e+07	1.76686e+07	1.6753e+07	1.75692e+07	1.63519e+07	1.59219e+07	1.56568e+07	1.58483e+07	1.55918e+07	1.9992e+07	2.14254e+07	2.20736e+07	2.30825e+07	2.32551e+07
MN5678	4.451	297.041	7,2'-Dihydroxy-4',5'-methylenedioxy-3-phenylcoumarin	[M-H]-	C16H10O6	XAIBLYCUSHEJPN-UHFFFAOYSA-N	90.4			Phenylpropanoids and polyketides	Isoflavonoids	Hydroxyisoflavonoids				8.83317e+06	8.79613e+06	50121.1	93786.3	38960.2	49408.2	62148.9	116874	152267	28916.5	103768	133734	8.8152e+06	248428	149335	192203	157606	118281	9.60693e+06	9.26525e+06	9.53422e+06	9.41526e+06	9.51675e+06	8.76447e+06	1.5723e+07	1.58727e+07	1.59544e+07	1.554e+07	1.57661e+07	2.25585e+07	2.2436e+07	2.23865e+07	2.20803e+07	2.24084e+07
MN5680	4.214	297.077	Baicalein 5,6-dimethyl ether	[M-H]-	C17H14O5	QMQAOYFHVBKQCG-UHFFFAOYSA-N	92.8			Phenylpropanoids and polyketides	Flavonoids	O-methylated flavonoids				6.77173e+07	6.80289e+07	1.02923e+07	1.03899e+07	1.01176e+07	1.03272e+07	1.05041e+07	1.4366e+07	1.44557e+07	1.46915e+07	1.48897e+07	1.42179e+07	6.80017e+07	1.40714e+07	1.41594e+07	1.39766e+07	1.39882e+07	1.38124e+07	8.48172e+07	8.30632e+07	8.41022e+07	8.38521e+07	8.44674e+07	6.7713e+07	1.16792e+08	1.16236e+08	1.17944e+08	1.1611e+08	1.18396e+08	1.43493e+08	1.42666e+08	1.43655e+08	1.44567e+08	1.41195e+08
MN5681	4.119	297.077	Afrormosin	[M-H]-	C17H14O5	CQULNEWSZBPFNL-UHFFFAOYSA-N	89.5		C10199	Phenylpropanoids and polyketides	Isoflavonoids	O-methylated isoflavonoids	Lipids	PK Polyketides	PK12 Flavonoids	5.91021e+06	6.02209e+06	1.40892e+06	1.41713e+06	1.43498e+06	1.36955e+06	1.39963e+06	3.00883e+06	2.8619e+06	2.88148e+06	2.93922e+06	2.87994e+06	6.0221e+06	2.83757e+06	2.91381e+06	2.81171e+06	2.77368e+06	2.87531e+06	7.24562e+06	7.22551e+06	7.38366e+06	7.40816e+06	7.25707e+06	6.0274e+06	8.14861e+06	7.82535e+06	7.76095e+06	7.91258e+06	8.16529e+06	1.10006e+07	1.06809e+07	1.10451e+07	1.09198e+07	1.10411e+07
MN5682	4.755	297.077	Mosloflavone	[M-H]-	C17H14O5	SIVAITYPYQQYAP-UHFFFAOYSA-N	92.3			Phenylpropanoids and polyketides	Flavonoids	O-methylated flavonoids				1.47214e+07	1.44667e+07	361215	352701	348932	329007	354227	233106	194520	212914	219405	213890	1.44673e+07	460618	467999	431062	459845	423698	1.69222e+07	1.66908e+07	1.72474e+07	1.65289e+07	1.69455e+07	1.44079e+07	2.70582e+07	2.75161e+07	2.82325e+07	2.79026e+07	2.8382e+07	3.1897e+07	3.09479e+07	3.056e+07	3.07086e+07	3.08062e+07
MN5729	3.939	299.056	Pratensein	[M-H]-	C16H12O6	FPIOBTBNRZPWJW-UHFFFAOYSA-N	93.3	HMDB0030617	C10520	Phenylpropanoids and polyketides	Isoflavonoids	O-methylated isoflavonoids	Lipids	PK Polyketides	PK12 Flavonoids	6.84613e+07	6.94101e+07	6.208e+07	6.16113e+07	6.20942e+07	6.20219e+07	6.19131e+07	5.82224e+07	5.91417e+07	5.83669e+07	5.85885e+07	5.78759e+07	6.92711e+07	7.26926e+07	7.16344e+07	7.18657e+07	7.14879e+07	7.07314e+07	6.55291e+07	6.57173e+07	6.42693e+07	6.56341e+07	6.49211e+07	6.92708e+07	7.31642e+07	7.18474e+07	7.15429e+07	7.04859e+07	7.2099e+07	8.41296e+07	8.41352e+07	8.45655e+07	8.29187e+07	8.32729e+07
MN5733	1.645	299.077	Pseudolaroside A	[M-H]-	C13H16O8	XSSDYIMYZONMBL-UGMKTQFCNA-N	86.4									3.50258e+06	3.74577e+06	2.1348e+06	2.16333e+06	2.57346e+06	2.45303e+06	3.13137e+06	2.92009e+06	2.69556e+06	2.2123e+06	2.91882e+06	1.41023e+06	3.60912e+06	3.45702e+06	1.74584e+06	3.38116e+06	4.1254e+06	3.69672e+06	3.90894e+06	5.50003e+06	5.64876e+06	5.7335e+06	4.10143e+06	3.49514e+06	4.34693e+06	7.42131e+06	7.39026e+06	5.42661e+06	7.38692e+06	6.33036e+06	8.39891e+06	7.73447e+06	7.58413e+06	8.36389e+06
MN5760	0.641	300.049	N-Acetyl--D-glucosamine 1-phosphate	[M-H]-	C8H16NO9P	HDVLYWBHLOERTL-UHFFFAOYSA-N	86.1	HMDB0001367	C04256	Organic oxygen compounds	Organooxygen compounds	Carbohydrates and carbohydrate conjugates				1.44874e+07	1.44e+07	1.68771e+07	1.67744e+07	1.67111e+07	1.74831e+07	1.66393e+07	1.2896e+07	1.32263e+07	1.25544e+07	1.33953e+07	1.29198e+07	1.44001e+07	9.26958e+06	9.51846e+06	9.08531e+06	9.53427e+06	9.45558e+06	2.30961e+07	2.24844e+07	2.33615e+07	2.30156e+07	2.2758e+07	1.44002e+07	2.00815e+07	1.92615e+07	1.93333e+07	1.9202e+07	1.92512e+07	6.17512e+06	1.12064e+07	1.12289e+07	5.69099e+06	1.15757e+07
MN5766	5.366	300.124	(10S)-hydroxymorphine	[M-H]-	C17H19NO4	ISVKWTNAIRJURI-NGQSNTBFSA-N	91.8			Alkaloids and derivatives	Morphinans					6.97873e+06	6.8142e+06	6.25754e+06	6.47936e+06	6.4373e+06	6.45578e+06	6.6133e+06	6.60153e+06	6.57218e+06	6.90836e+06	6.71103e+06	6.59669e+06	6.98501e+06	6.63075e+06	6.47338e+06	6.69398e+06	6.54839e+06	6.73626e+06	6.76208e+06	6.75033e+06	6.71526e+06	6.91683e+06	6.77616e+06	6.93761e+06	6.96265e+06	6.85085e+06	6.96841e+06	6.88563e+06	6.93363e+06	6.90053e+06	7.10639e+06	7.19311e+06	6.96223e+06	7.06398e+06
MN5882	2.131	305.018	Uridine 2',3'-cyclic phosphate	[M-H]-	C9H11N2O8P	HWDMHJDYMFRXOX-XVFCMESISA-N	70.5	HMDB0011640	C02355	Nucleosides, nucleotides, and analogues	Pyrimidine nucleotides	Cyclic pyrimidine nucleotides	Nucleic acids	Cyclic nucleotides	2',3'-Cyclic nucleotides	764091	801080	1.21496e+06	437770	545261	1.62218e+06	658247	692863	251303	772508	635109	494862	1.01502e+06	535622	1.05585e+06	365292	305999	909098	672124	731939	631365	1.14411e+06	1.48141e+06	650962	505911	719006	771450	728552	472436	240966	476606	742856	261337	616093
MN5887	3.59	305.07	4-((5-(4-Nitrophenyl)oxazol-2-yl)amino)benzonitrile	[M-H]-	C16H10N4O3	GMLOBUXFXCTUTK-UHFFFAOYSA-N	85.4			Organoheterocyclic compounds	Azoles	Oxazoles				5.688e+07	5.63362e+07	4.94672e+07	4.86466e+07	5.02716e+07	5.01976e+07	5.10622e+07	5.37592e+07	5.32251e+07	5.29449e+07	5.36659e+07	5.40403e+07	5.64887e+07	4.48015e+07	4.38693e+07	4.36651e+07	4.35437e+07	4.31679e+07	8.49356e+07	8.32792e+07	8.22007e+07	8.35619e+07	8.33325e+07	5.59167e+07	5.99276e+07	5.81946e+07	5.88433e+07	5.84621e+07	5.81898e+07	5.0485e+07	5.15463e+07	5.14513e+07	4.9741e+07	5.15901e+07
MN5900	4.923	305.176	(1r,2s,4ar,5s,8as)-5,8a-dimethyl-1-[(1e)-3-oxobut-1-en-1-yl]-hexahydro-1h-spiro[naphthalene-2,2'-oxirane]-5-carboxylic acid	[M-H]-	C18H26O4	VGWWUPWAWILMKH-WXKNFPRDSA-N	90.3			Organic oxygen compounds	Organooxygen compounds	Carbonyl compounds				7.54068e+06	7.54092e+06	1.04279e+07	1.01958e+07	1.04733e+07	1.07039e+07	1.03569e+07	9.79941e+06	9.47837e+06	9.21929e+06	9.29216e+06	9.50352e+06	7.63747e+06	6.56058e+06	6.50375e+06	6.33249e+06	6.27292e+06	6.18486e+06	9.89505e+06	9.64885e+06	9.74111e+06	9.81875e+06	9.63571e+06	7.48367e+06	6.07289e+06	6.054e+06	6.1444e+06	5.85131e+06	6.32198e+06	4.08499e+06	4.37576e+06	4.2725e+06	4.93149e+06	4.1556e+06
MN5901	5.273	305.176	Amorfrutin 2	[M-H]-	C18H26O4	UJSSSFNGQWZNEN-UHFFFAOYSA-N	72.8			Benzenoids	Benzene and substituted derivatives	Benzoic acids and derivatives				4.57678e+06	4.57683e+06	6.2425e+06	5.99882e+06	6.06922e+06	6.27346e+06	5.91201e+06	5.87086e+06	6.06837e+06	6.38405e+06	5.85832e+06	6.16562e+06	4.60452e+06	4.77974e+06	4.92848e+06	4.93821e+06	5.00736e+06	4.85722e+06	4.82121e+06	4.93091e+06	4.86282e+06	4.73264e+06	4.87714e+06	4.76224e+06	3.11884e+06	3.32602e+06	3.03121e+06	3.60303e+06	3.51631e+06	3.58901e+06	3.54271e+06	3.79258e+06	3.52724e+06	3.80328e+06
MN5939	0.703	307.084	9-(2,3-dihydroxy-3-methylbutoxy)-2H,6H-[1,3]dioxolo[4,5-g]chromen-6-one	[M-H]-	C15H16O7	RDPGEFVUMRTSBB-UHFFFAOYSA-N	83.2			Phenylpropanoids and polyketides	Coumarins and derivatives					1.10561e+07	1.10278e+07	6.66553e+06	5.93835e+06	6.69704e+06	6.27665e+06	6.22086e+06	4.73046e+06	4.7567e+06	4.47462e+06	4.75549e+06	4.72814e+06	1.03903e+07	7.11598e+06	6.97872e+06	7.56818e+06	6.42685e+06	7.6327e+06	1.14504e+07	1.24666e+07	1.0023e+07	1.18302e+07	1.19349e+07	1.05452e+07	1.49937e+07	1.61374e+07	1.37757e+07	1.53344e+07	1.45609e+07	1.82923e+07	1.71954e+07	1.89085e+07	1.89352e+07	1.65619e+07
MN5944	3.597	307.14	Normitoridine	[M-H]-	C19H20N2O2	NEQCLFNJCWCRAH-HLQSTEEUNA-N	79.5									4.36671e+06	4.36675e+06	4.26227e+06	4.16145e+06	4.1021e+06	4.34231e+06	4.41049e+06	4.2576e+06	4.12855e+06	4.1611e+06	4.14981e+06	4.19874e+06	4.58047e+06	3.35164e+06	3.5509e+06	3.16776e+06	3.10949e+06	3.23321e+06	6.12015e+06	6.1454e+06	6.00844e+06	6.00636e+06	6.14389e+06	4.37021e+06	5.06602e+06	4.9395e+06	4.90949e+06	5.02485e+06	5.14826e+06	4.34923e+06	4.13431e+06	4.20533e+06	3.97293e+06	4.3025e+06
MN5951	5.527	307.192	14,15,-Bisnor-8(17)-labdene-16,19-dioic acid	[M-H]-	C18H28O4	UZPUBNINOVQPMB-DACLVMHWSA-N	83.5			Lipids and lipid-like molecules	Fatty Acyls	Fatty acids and conjugates				3.4776e+06	2.10335e+06	1.42674e+06	2.64481e+06	4.79716e+06	765124	1.32298e+06	568948	5.1917e+06	1.6875e+06	1.76912e+06	5.56342e+06	2.07252e+06	1.03164e+06	2.73928e+06	2.51751e+06	1.49372e+06	1.1344e+06	2.25425e+06	1.73596e+06	1.65193e+06	1.09847e+06	338542	2.09536e+06	1.22074e+06	1.25357e+06	666472	4.00667e+06	3.56165e+06	3.25851e+06	2.85476e+06	1.41918e+06	883866	4.07317e+06
MN5953	5.792	307.192	2-hydroxysolajiangxin E	[M-H]-	C18H28O4	IMLULKFPSSTWEH-PILAGYSTSA-N	83.8			Lipids and lipid-like molecules	Prenol lipids	Sesquiterpenoids				4.52874e+06	3.99578e+06	1.98118e+06	1.83296e+06	1.87516e+06	1.99478e+06	1.83538e+06	2.87924e+06	3.12444e+06	3.06462e+06	2.95222e+06	2.72876e+06	4.40066e+06	1.65288e+06	1.74659e+06	1.56777e+06	1.72521e+06	1.54806e+06	7.2678e+06	7.2463e+06	6.02519e+06	7.09911e+06	6.51643e+06	4.19076e+06	5.68461e+06	6.44699e+06	5.10448e+06	5.86308e+06	5.56902e+06	6.00204e+06	6.1748e+06	5.73412e+06	6.11663e+06	6.13382e+06
MN5997	4.137	309.077	Ocophyllals A	[M-H]-	C18H14O5	HCCYBFOBGKSPJH-UHFFFAOYSA-N	76.5			Phenylpropanoids and polyketides	2-arylbenzofuran flavonoids					1.3897e+06	1.39926e+06	252575	232329	238713	252499	244798	259975	304531	322205	337108	300675	1.39936e+06	409706	419994	387831	409858	364089	1.76896e+06	1.78267e+06	1.63054e+06	1.79811e+06	1.7279e+06	1.38961e+06	2.0216e+06	1.89532e+06	1.97203e+06	2.06524e+06	1.96867e+06	2.72459e+06	2.632e+06	2.60489e+06	2.55513e+06	2.60635e+06
MN6008	6.426	309.174	5'-Hydroxy-[6]-gingerol	[M-H]-	C17H26O5	LLELTCZDTNTCBQ-ZDUSSCGKSA-N	84			Benzenoids	Phenols	Methoxyphenols				241538	235617	376776	254744	273906	206599	225747	278813	121950	236442	223814	249054	266569	251162	197290	189805	109557	170757	237099	215542	279352	227835	150692	213723	164067	151405	2.55086e+06	111880	133555	1.35332e+06	137346	97063.7	143772	207475
MN6013	5.562	309.207	12(13)Ep-9-KODE	[M-H]-	C18H30O4	RCMABBHQYMBYKV-BUHFOSPRSA-N	86.2	HMDB0013623		Lipids and lipid-like molecules	Fatty Acyls	Fatty acids and conjugates				4.96266e+07	4.84076e+07	6.19572e+07	6.20233e+07	5.89196e+07	5.80289e+07	5.72322e+07	5.0656e+07	5.11922e+07	5.28054e+07	5.35468e+07	5.44911e+07	4.87847e+07	4.23506e+07	4.35726e+07	4.22937e+07	4.19153e+07	4.27281e+07	5.69412e+07	5.55174e+07	5.57618e+07	5.59969e+07	5.43869e+07	4.84467e+07	4.0221e+07	3.90277e+07	3.61573e+07	3.69665e+07	3.66819e+07	4.40218e+07	4.58091e+07	4.67372e+07	4.71741e+07	4.67933e+07
MN6017	4.672	309.208	(9S,10E,12Z,15Z)-9-Hydroperoxy-10,12,15-octadecatrienoic acid	[M-H]-	C18H30O4	RWKJTIHNYSIIHW-MEBVTJQTSA-N	87.2			Lipids and lipid-like molecules	Fatty Acyls	Lineolic acids and derivatives				2.59126e+07	2.58065e+07	3.66046e+07	3.63117e+07	3.68445e+07	3.77901e+07	3.75906e+07	3.74865e+07	3.79263e+07	3.67297e+07	3.64384e+07	3.69353e+07	2.6384e+07	2.80085e+07	2.68669e+07	2.75086e+07	2.63745e+07	2.6166e+07	3.18917e+07	3.07644e+07	3.14569e+07	3.10516e+07	3.05832e+07	2.58052e+07	1.7614e+07	1.73183e+07	1.68856e+07	1.72755e+07	1.76047e+07	1.23094e+07	1.24598e+07	1.22791e+07	1.2559e+07	1.22416e+07
MN6049	3.902	311.056	Maximaisoflavone E	[M-H]-	C17H12O6	JNTVQHNRKNXQPA-UHFFFAOYSA-N	81.9			Phenylpropanoids and polyketides	Isoflavonoids	Isoflav-2-enes				1.05499e+07	1.055e+07	4.2252e+06	4.07482e+06	4.17416e+06	4.19277e+06	4.40158e+06	3.91789e+06	4.04388e+06	4.15109e+06	4.18334e+06	4.22257e+06	1.05405e+07	5.68942e+06	5.6465e+06	5.42458e+06	5.59744e+06	5.64654e+06	1.13558e+07	1.14839e+07	1.17539e+07	1.17728e+07	1.11472e+07	1.05411e+07	1.49875e+07	1.44576e+07	1.43594e+07	1.4565e+07	1.51426e+07	1.82401e+07	1.82415e+07	1.86851e+07	1.76796e+07	1.80622e+07
MN6051	3.443	311.077	(2S,3S)-2-{[(2E)-3-(3,4-Dihydroxyphenyl)-2-propenoyl]oxy}-3,4-dihydroxy-2-methylbutanoic acid	[M-H]-	C14H16O8	VFNQXFLXWICPJF-ACIZLPDLSA-N	82.9			Phenylpropanoids and polyketides	Cinnamic acids and derivatives	Hydroxycinnamic acids and derivatives				3.96876e+06	3.9588e+06	2.05043e+06	2.07242e+06	2.19802e+06	2.13898e+06	2.09208e+06	2.60869e+06	2.61939e+06	2.61978e+06	2.52601e+06	2.60367e+06	3.96877e+06	6.61177e+06	6.45125e+06	6.37712e+06	6.28511e+06	6.53384e+06	2.0899e+06	2.10105e+06	2.07147e+06	2.21694e+06	2.20956e+06	3.94403e+06	2.7654e+06	2.56932e+06	2.79013e+06	2.66756e+06	2.69091e+06	6.43805e+06	6.27833e+06	6.51369e+06	6.20221e+06	6.34912e+06
MN6052	3.579	311.077	4-{[(2E)-3-(3,4-Dihydroxyphenyl)-2-propenoyl]oxy}-2,3-dihydroxy-2-methylbutanoic acid	[M-H]-	C14H16O8		80.7									2.52857e+06	2.55299e+06	380840	334572	378820	364719	406471	450137	465141	510238	454719	453812	2.56956e+06	3.1484e+06	3.06228e+06	3.26277e+06	3.14829e+06	2.93719e+06	7758.28	269533	259160	92691.7	10482.6	2.45915e+06	979711	1.04223e+06	206751	995211	900357	8.12412e+06	8.41106e+06	8.33456e+06	7.88386e+06	7.89521e+06
MN6066	7.011	311.202	Norgestrel	[M-H]-	C21H28O2	WWYNJERNGUHSAO-XUDSTZEESA-N	90.4	HMDB0014511	C08153	Lipids and lipid-like molecules	Steroids and steroid derivatives	Estrane steroids	Lipids	ST Sterol lipids	ST02 Steroids	136470	154354	165050	867173	25196.9	92003.7	52152.9	34088.1	111407	47664.6	48053	77838.1	105792	66946.2	80192.6	108415	94995.5	216671	110718	207635	124224	831816	67358.7	91736.9	23806.9	29845	113232	14013	73048.3	33196.8	38981.6	134396	85582.3	79072.7
MN6067	5.755	311.223	(+/-)9-HpODE	[M-H]-	C18H32O4	JGUNZIWGNMQSBM-SIGMCMEVSA-N	79.3	HMDB0242602		Lipids and lipid-like molecules	Fatty Acyls	Lineolic acids and derivatives				4.66616e+06	3.69214e+06	2.71888e+06	2.77602e+06	2.53458e+06	2.57694e+06	2.59296e+06	1.97041e+06	2.08022e+06	2.2023e+06	2.27475e+06	2.18935e+06	3.69104e+06	1.79762e+06	1.87003e+06	1.81598e+06	1.95098e+06	1.96397e+06	4.25305e+06	4.06306e+06	4.11021e+06	4.02016e+06	3.84454e+06	3.68572e+06	4.51516e+06	4.40279e+06	4.38531e+06	4.46865e+06	4.49744e+06	5.85224e+06	6.11542e+06	6.10441e+06	6.31271e+06	6.62935e+06
MN6068	5.106	311.223	(9Z,12E)-15,16-Dihydroxy-9,12-octadecadienoic acid	[M-H]-	C18H32O4		89.4									4.88753e+07	4.87228e+07	7.526e+07	7.33205e+07	7.27948e+07	7.29886e+07	7.2172e+07	6.77607e+07	6.71553e+07	6.59601e+07	6.5909e+07	6.81036e+07	5.02654e+07	7.63222e+07	7.58176e+07	7.43139e+07	7.24099e+07	7.36656e+07	4.08735e+07	3.83759e+07	3.97739e+07	3.99213e+07	1.99064e+06	4.84635e+07	1.94252e+07	2.03995e+06	1.95756e+07	1.90194e+07	19687	2.64674e+07	2.72376e+07	2.70748e+07	2.67372e+07	2.62548e+07
MN6106	4.723	313.035	Endocrocin	[M-H]-	C16H10O7	UZOHDKGTYVTYDZ-UHFFFAOYSA-N	90.8			Benzenoids	Anthracenes	Anthracenecarboxylic acids and derivatives				3.06961e+06	3.07209e+06	1.01721e+06	1.07488e+06	1.07441e+06	969185	986355	1.03803e+06	1.06226e+06	1.00861e+06	1.10902e+06	958900	3.06959e+06	1.24972e+06	1.29385e+06	1.12872e+06	1.08297e+06	1.09976e+06	2.15128e+06	2.19934e+06	2.15214e+06	2.15182e+06	2.0895e+06	3.05655e+06	4.30856e+06	4.35561e+06	4.22176e+06	3.95346e+06	4.14074e+06	8.18223e+06	7.7266e+06	7.92335e+06	7.82831e+06	7.83603e+06
MN6117	2.901	313.093	(2s,3r,4s,5s,6r)-3,4,5-trihydroxy-6-(hydroxymethyl)oxan-2-yl 2-hydroxy-5-methylbenzoate	[M-H]-	C14H18O8	MSQSKCGHEBBXTE-DIACKHNESA-N	73.1			Organic oxygen compounds	Organooxygen compounds	Carbohydrates and carbohydrate conjugates				2.70926e+06	2.70952e+06	1.81057e+06	1.9997e+06	1.87428e+06	1.82456e+06	1.89808e+06	2.15014e+06	2.063e+06	2.04583e+06	1.98789e+06	2.10044e+06	2.69037e+06	2.61564e+06	2.67987e+06	2.64503e+06	2.61209e+06	2.65523e+06	2.5106e+06	2.66911e+06	2.60541e+06	2.5467e+06	2.54265e+06	2.62132e+06	3.16734e+06	3.0958e+06	3.16143e+06	2.97045e+06	3.12711e+06	4.12519e+06	3.91011e+06	4.16765e+06	4.01981e+06	4.1505e+06
MN6128	5.18	313.239	FA 18:1+2O	[M-H]-	C18H34O4	CQSLTKIXAJTQGA-UHFFFAOYSA-N	83.8			Lipids and lipid-like molecules	Fatty Acyls	Fatty acids and conjugates				2.33933e+06	2.26357e+06	3.77174e+06	3.57269e+06	3.50722e+06	3.50296e+06	3.62153e+06	2.86325e+06	2.82561e+06	2.73698e+06	2.86777e+06	2.68638e+06	2.33891e+06	2.86579e+06	2.94158e+06	2.86743e+06	2.95675e+06	3.00752e+06	1.96689e+06	2.03452e+06	2.07431e+06	1.9811e+06	2.12754e+06	2.15289e+06	1.32437e+06	1.17381e+06	1.23085e+06	1.31445e+06	1.45294e+06	1.19338e+06	1.39968e+06	1.30972e+06	1.34029e+06	1.19413e+06
MN6144	5.824	314.14	1-O-Acetyl-9-O-demethylpluviine	[M-H]-	C18H21NO4	LSBMSYLHJUUWMU-UHFFFAOYSA-N	85.4			Organoheterocyclic compounds	Quinolines and derivatives	Benzoquinolines				1.85095e+06	1.85084e+06	1.91203e+06	1.93556e+06	1.75869e+06	1.72435e+06	1.68695e+06	1.71222e+06	1.75148e+06	1.94167e+06	1.89521e+06	1.9526e+06	1.87075e+06	1.95377e+06	1.97353e+06	2.07888e+06	2.0418e+06	1.99306e+06	2.05129e+06	2.07512e+06	1.93709e+06	1.8905e+06	1.86522e+06	1.82522e+06	1.89931e+06	1.84177e+06	1.81295e+06	1.7378e+06	1.82162e+06	1.81011e+06	1.85768e+06	1.954e+06	1.98592e+06	1.98815e+06
MN6145	5.977	314.14	Cephalotaxine	[M-H]-	C18H21NO4	YMNCVRSYJBNGLD-YJIZQYKLNA-N	91.8	HMDB0253207	C10580	Alkaloids and derivatives	Cephalotaxus alkaloids		Alkaloids	Alkaloids derived from tyrosine	Isoquinoline alkaloids	4.67706e+06	4.40948e+06	4.4209e+06	4.29058e+06	4.4583e+06	4.40273e+06	4.39641e+06	4.38995e+06	4.61737e+06	4.5292e+06	4.63932e+06	4.4793e+06	4.40931e+06	4.52651e+06	4.20826e+06	4.35446e+06	4.32199e+06	4.34824e+06	4.19408e+06	3.99072e+06	4.14533e+06	4.08223e+06	4.20596e+06	4.48114e+06	4.25242e+06	3.97207e+06	4.1603e+06	4.17631e+06	4.0325e+06	4.08966e+06	4.20426e+06	3.94088e+06	3.89892e+06	3.98816e+06
MN6167	3.16	315.072	2-hydroxy-3-{[(2s,3r,4s,5s,6r)-3,4,5-trihydroxy-6-(hydroxymethyl)oxan-2-yl]oxy}benzoic acid	[M-H]-	C13H16O9	KVRUHZSAKSIVTD-JEUROIALSA-N	84.5			Organic oxygen compounds	Organooxygen compounds	Carbohydrates and carbohydrate conjugates				1.6228e+07	1.61591e+07	2.71279e+06	2.80566e+06	2.79461e+06	2.7019e+06	2.63329e+06	2.40633e+06	2.42496e+06	2.27138e+06	2.38998e+06	2.42634e+06	1.61597e+07	3.74941e+06	3.49874e+06	3.48797e+06	3.5967e+06	3.41741e+06	1.07487e+07	1.03468e+07	1.04176e+07	1.06261e+07	1.11886e+07	1.61593e+07	3.13537e+07	3.20901e+07	3.05894e+07	3.13516e+07	3.10254e+07	3.65892e+07	3.60612e+07	3.4951e+07	3.43485e+07	3.45901e+07
MN6170	2.974	315.072	Gentisic Acid 5-O-Beta-Dglucopyranoside	[M-H]-	C13H16O9	CBTFERBMQQAROP-BZNQNGANSA-N	94.4			Organic oxygen compounds	Organooxygen compounds	Carbohydrates and carbohydrate conjugates				1.41537e+07	1.39392e+07	3.58286e+06	3.5302e+06	3.35868e+06	3.45288e+06	3.56829e+06	4.10031e+06	4.13995e+06	4.16093e+06	4.16057e+06	4.06448e+06	1.42408e+07	4.69926e+06	4.9337e+06	4.6735e+06	4.69645e+06	4.9192e+06	1.4793e+07	1.44384e+07	1.43013e+07	1.41275e+07	1.44761e+07	1.43298e+07	2.56693e+07	2.43179e+07	2.47392e+07	2.51927e+07	2.5227e+07	3.8695e+07	3.79199e+07	3.84908e+07	3.79646e+07	3.85042e+07
MN6175	3.984	315.145	3,5,5-trimethyl-4-{[3,4,5-trihydroxy-6-(hydroxymethyl)oxan-2-yl]oxy}cyclohex-2-en-1-one	[M-H]-	C15H24O7	SCGSEQMMGAPFBT-UHFFFAOYSA-N	77.3			Organic oxygen compounds	Organooxygen compounds	Carbohydrates and carbohydrate conjugates				1.89764e+06	1.8819e+06	2.36287e+06	2.61614e+06	2.6518e+06	2.57087e+06	2.47816e+06	2.58077e+06	2.77748e+06	2.61917e+06	2.60968e+06	2.83724e+06	1.94237e+06	2.19785e+06	2.191e+06	2.09933e+06	2.20242e+06	2.34047e+06	1.76955e+06	1.90415e+06	1.64394e+06	1.79542e+06	1.8133e+06	1.88198e+06	1.42663e+06	1.56187e+06	1.6121e+06	1.57059e+06	1.73569e+06	1.1151e+06	1.12357e+06	1.14526e+06	1.10221e+06	1.08419e+06
MN6177	4.381	315.182	2-(4-Methyl-3-cyclohexen-1-yl)-2-propanyl 6-O-(6-deoxy-alpha-L-mannopyranosyl)-beta-D-glucopyranoside	[M-H]-	C22H38O10	JIDXOGPQCVBGSC-BXUICYMCSA-N	78.1			Organic oxygen compounds	Organooxygen compounds	Carbohydrates and carbohydrate conjugates				8.63032e+06	8.63056e+06	7.3153e+06	7.07693e+06	7.43288e+06	7.24947e+06	7.31125e+06	7.36699e+06	7.71484e+06	7.4475e+06	7.55609e+06	7.15645e+06	8.57465e+06	7.54472e+06	7.34788e+06	7.20318e+06	7.12207e+06	7.13968e+06	9.44224e+06	9.21713e+06	9.50967e+06	9.37499e+06	9.16052e+06	8.54585e+06	9.61692e+06	9.48473e+06	9.61508e+06	9.63624e+06	9.31844e+06	1.00922e+07	1.02686e+07	1.003e+07	1.01518e+07	9.64273e+06
MN6228	3.213	317.137	(3ar,4s,6ar,9r,9as,9bs)-9-hydroxy-6,6a,9-trimethyl-3-methylidene-2-oxo-3ah,4h,9ah,9bh-azuleno[4,5-b]furan-4-yl acetate	[M-H]-	C18H22O5	FOJGPFRXEVXUDH-FCEQMAOESA-N	84.4			Organoheterocyclic compounds	Lactones	Gamma butyrolactones				2.08022e+06	2.08024e+06	2.18933e+06	2.23773e+06	2.10616e+06	2.16753e+06	2.09114e+06	1.95606e+06	1.9977e+06	1.9307e+06	1.97805e+06	2.01712e+06	2.08057e+06	2.0343e+06	2.0342e+06	1.85544e+06	1.94805e+06	2.05564e+06	2.07006e+06	2.03507e+06	2.15218e+06	2.11979e+06	2.0426e+06	1.94002e+06	2.01042e+06	1.9735e+06	1.97044e+06	1.91759e+06	1.93011e+06	2.0648e+06	2.009e+06	2.02796e+06	2.06653e+06	1.95269e+06
MN6234	6.563	317.198	tridec-2-yn-1-yl 4-fluorobenzoate	[M-H]-	C20H27FO2	SAHAAPVMFZROLR-UHFFFAOYSA-N	73.7			Benzenoids	Benzene and substituted derivatives	Benzoic acids and derivatives				758552	730744	369430	395010	406045	403508	393466	1.02369e+06	1.00789e+06	970449	985156	889631	727805	622448	611038	528180	567574	590124	605200	559214	582726	573011	588812	720842	835359	915605	894178	865181	928890	922195	923640	879609	881341	849557
MN6270	5.269	319.098	Corylin	[M-H]-	C20H16O4	PWAACAMQKVIVPZ-UHFFFAOYSA-N	86.1			Phenylpropanoids and polyketides	Isoflavonoids	Pyranoisoflavonoids				2.87464e+06	2.87494e+06	1.3969e+06	1.68572e+06	1.86348e+06	4649.21	1.70146e+06	6600.54	1.70009e+06	1.613e+06	1.62904e+06	1.73916e+06	2.89955e+06	115401	131926	106307	138436	97835.7	2.28717e+06	2.285e+06	2.34701e+06	2.34734e+06	2.27872e+06	2.8558e+06	4.87587e+06	5.00753e+06	4.83736e+06	5.09638e+06	4.93452e+06	8.18041e+06	8.10922e+06	8.3435e+06	8.23377e+06	8.23088e+06
MN6315	4.374	321.113	5,7-Dihydroxy-8-prenylflavone	[M-H]-	C20H18O4	WVBTWALEDCJRKA-UHFFFAOYSA-N	89.2			Phenylpropanoids and polyketides	Flavonoids	Flavones				6.02928e+06	6.07192e+06	113808	87859	35736.4	40344.6	91916.3	142809	161726	159276	121981	125550	6.02934e+06	368539	327712	285662	286484	339874	6.58452e+06	6.48682e+06	6.40752e+06	6.44587e+06	6.47054e+06	6.02928e+06	9.2021e+06	8.80601e+06	9.00085e+06	9.1512e+06	8.79471e+06	1.97417e+07	1.90219e+07	1.91553e+07	1.95302e+07	1.92837e+07
MN6319	3.304	321.155	3-Hydroxy-5-{[3-hydroxy-6-methyl-5-(pentofuranosyloxy)octanoyl]oxy}-6-methyloctanoic acid	[M-H]-	C23H42O11		76.5									865039	865166	541195	544010	538226	448458	518416	737354	729249	698570	698470	659303	918896	905694	881316	947944	843863	912100	687095	692588	745507	751294	640904	874273	870208	754730	848558	790331	815741	1.41981e+06	1.45616e+06	1.49604e+06	1.47667e+06	1.36667e+06
MN6326	4.966	321.171	Clostebol	[M-H]-	C19H27ClO2	KCZCIYZKSLLNNH-FBPKJDBXSA-N	80.5			Lipids and lipid-like molecules	Steroids and steroid derivatives	Androstane steroids				3.60303e+06	3.4681e+06	4.93536e+06	5.05576e+06	5.10185e+06	5.30593e+06	5.14865e+06	4.9895e+06	4.90115e+06	5.21943e+06	5.01577e+06	4.96429e+06	3.45897e+06	4.36379e+06	4.24563e+06	4.19227e+06	4.17836e+06	4.16685e+06	3.77128e+06	3.47201e+06	3.75621e+06	3.71071e+06	3.71744e+06	3.48409e+06	2.35953e+06	2.21996e+06	1.82116e+06	2.21529e+06	2.3185e+06	1.92822e+06	2.05553e+06	2.14657e+06	2.14453e+06	2.20323e+06
MN6378	5.211	323.187	(1R,3S,5S,5As,7S,9R,9As,9Br)-1,3,5-Trimethoxy-7,9A-Dimethyl-6-Methylidene-1,3,5,5A,7,8,9,9B-Octahydrobenzo[E][2]Benzofuran-9-Ol	[M-H]-	C18H28O5	WWKLNYZIVVPDBN-JOLFBPBZSA-N	83.1			Lipids and lipid-like molecules	Prenol lipids	Sesquiterpenoids				1.82387e+06	1.98631e+06	1.96409e+06	2.13152e+06	2.05643e+06	2.02415e+06	2.06468e+06	1.81203e+06	2.12324e+06	2.13781e+06	1.93907e+06	1.93194e+06	2.02376e+06	1.71979e+06	1.70342e+06	1.61153e+06	1.51149e+06	1.63768e+06	1.86793e+06	3.87152e+06	3.72335e+06	3.8415e+06	5.73393e+06	1.65384e+06	4.75356e+06	3.39098e+06	4.72191e+06	3.61782e+06	3.46208e+06	2.57081e+06	2.29557e+06	2.65005e+06	2.39048e+06	2.49824e+06
MN6409	4.351	325.072	Rugosaflavonoid A	[M-H]-	C18H14O6	YPTKEBZXWPOZOJ-UHFFFAOYSA-N	79.5			Phenylpropanoids and polyketides	Flavonoids	O-methylated flavonoids				830117	857792	103638	71474.6	84812.8	67244.5	84805.4	127949	175065	187917	150767	146457	877328	175893	188028	152509	197823	190138	957210	951400	935824	968366	986155	857650	1.47261e+06	1.49792e+06	1.4822e+06	1.48878e+06	1.51766e+06	2.07438e+06	2.14192e+06	2.11416e+06	2.23074e+06	2.13367e+06
MN6412	3.336	325.093	p-Coumaric acid glucoside	[M-H]-	C15H18O8	LJFYQZQUAULRDF-FDGSXQGBSA-N	93.3			Organic oxygen compounds	Organooxygen compounds	Carbohydrates and carbohydrate conjugates				6.53328e+06	6.54882e+06	3.13889e+06	2.91977e+06	2.93638e+06	3.00672e+06	2.92212e+06	3.2571e+06	3.10007e+06	3.13638e+06	3.11666e+06	3.14092e+06	6.54326e+06	6.3661e+06	6.21404e+06	6.01765e+06	6.20573e+06	6.30558e+06	4.92902e+06	4.81624e+06	4.99468e+06	4.77776e+06	4.76116e+06	6.54884e+06	6.8062e+06	6.31849e+06	6.3931e+06	6.46751e+06	6.58839e+06	1.31681e+07	1.40455e+07	1.39895e+07	1.40766e+07	1.42649e+07
MN6414	3.449	325.093	Melilotoside	[M-H]-	C15H18O8	GVRIYIMNJGULCZ-UHFFFAOYSA-N	93.1	HMDB0033581	C05158	Organic oxygen compounds	Organooxygen compounds	Carbohydrates and carbohydrate conjugates	Phenylpropanoids	Monolignols	Others	2.452e+06	2.39341e+06	919608	914785	951043	819049	929496	1.09103e+06	936102	977978	1.03611e+06	992873	2.41807e+06	3.59774e+06	3.53552e+06	3.60485e+06	3.69069e+06	3.61955e+06	1.42222e+06	1.47873e+06	1.46511e+06	1.44125e+06	1.50088e+06	2.40193e+06	1.86913e+06	1.89043e+06	1.88461e+06	1.96602e+06	2.03887e+06	4.79618e+06	4.57021e+06	4.85976e+06	4.71537e+06	4.36002e+06
MN6419	3.872	325.13	6-isopropyl-2-{[(2s,3r,4s,5s,6r)-3,4,5-trihydroxy-6-(hydroxymethyl)oxan-2-yl]oxy}cyclohepta-2,4,6-trien-1-one	[M-H]-	C16H22O7	USAYKYINDRTKDO-IBEHDNSVSA-N	75.5			Organic oxygen compounds	Organooxygen compounds	Carbohydrates and carbohydrate conjugates				2.55833e+06	2.55841e+06	2.41386e+06	2.36825e+06	2.38106e+06	2.3563e+06	2.37094e+06	2.49794e+06	2.5899e+06	2.54106e+06	2.53335e+06	2.54097e+06	2.54718e+06	2.58159e+06	2.54942e+06	2.48187e+06	2.56599e+06	2.52965e+06	2.39641e+06	2.40725e+06	2.34707e+06	2.40872e+06	2.44178e+06	2.48389e+06	2.46946e+06	2.54234e+06	2.3565e+06	2.54941e+06	2.54106e+06	2.67829e+06	2.70618e+06	2.71575e+06	2.65923e+06	2.71572e+06
MN6428	5.224	325.202	2,3-Dinor-8-epi-prostaglandin F2	[M-H]-	C18H30O5		83.4									2.77825e+07	2.82244e+07	3.03527e+07	3.10745e+07	3.59056e+07	4.52438e+07	3.04855e+07	4.13756e+07	4.08009e+07	4.19846e+07	4.18239e+07	4.10766e+07	2.78889e+07	3.32183e+07	3.8214e+07	3.3342e+07	2.73027e+07	3.27599e+07	3.28259e+07	3.04743e+07	3.02112e+07	3.06008e+07	3.10241e+07	2.77822e+07	2.43876e+07	2.31389e+07	2.2962e+07	2.35054e+07	2.3032e+07	2.57666e+07	2.50007e+07	2.7015e+07	2.64513e+07	2.72684e+07
MN6430	4.625	325.202	2,3-Dinor-11-prostaglandin F2	[M-H]-	C18H30O5	IDKLJIUIJUVJNR-KSJYGFEGSA-N	81.5			Lipids and lipid-like molecules	Fatty Acyls	Eicosanoids				8.21791e+07	8.05092e+07	1.05348e+08	1.02135e+08	1.02128e+08	1.03279e+08	1.0221e+08	1.01286e+08	1.05894e+08	1.0319e+08	1.02633e+08	1.02183e+08	8.05116e+07	7.82399e+07	8.05896e+07	7.80948e+07	7.65681e+07	7.80643e+07	1.06985e+08	8.62421e+07	8.83791e+07	1.06801e+08	1.04266e+08	8.05089e+07	7.36996e+07	7.35956e+07	7.40945e+07	7.26674e+07	5.86446e+07	6.77205e+07	6.64339e+07	6.5531e+07	6.91423e+07	6.82731e+07
MN6432	5.018	325.202	2,3-dinor Prostaglandin E1	[M-H]-	C18H30O5	GTUGBRJEKVKOKQ-LRSAKWJDSA-N	85.5			Lipids and lipid-like molecules	Fatty Acyls	Eicosanoids				8.0232e+06	8.02304e+06	8.84571e+06	8.32733e+06	9.03193e+06	8.67835e+06	3.2904e+07	8.36255e+06	8.38628e+06	8.62204e+06	8.53694e+06	3.48523e+07	8.02296e+06	7.74846e+06	7.19682e+06	7.29874e+06	7.45783e+06	7.58452e+06	8.81514e+06	8.82177e+06	4.5246e+07	8.31462e+06	8.62641e+06	7.9342e+06	7.44708e+06	7.03304e+06	1.34683e+07	7.4681e+06	1.4046e+07	7.40163e+06	7.67595e+06	6.15525e+06	7.24523e+06	7.33717e+06
MN6435	4.551	325.202	Phytoprostane D1-I	[M-H]-	C18H30O5	MUKVIZSNYWHGCM-ZHACJKMWSA-N	80.6			Lipids and lipid-like molecules	Fatty Acyls	Eicosanoids				2.79515e+07	2.79526e+07	3.23049e+07	3.22862e+07	3.2878e+07	3.28628e+07	3.31288e+07	3.47463e+07	3.7556e+07	3.29733e+07	3.26349e+07	3.32081e+07	2.79521e+07	3.56639e+07	3.36087e+07	3.33819e+07	3.84966e+07	3.50692e+07	3.01366e+07	2.91309e+07	2.8797e+07	2.71491e+07	2.9515e+07	2.8101e+07	2.12591e+07	2.03663e+07	2.14608e+07	2.10321e+07	2.08401e+07	2.02804e+07	2.12757e+07	2.0868e+07	2.0391e+07	1.9778e+07
MN6436	6.504	325.218	(1s,3s,8r,11r,12s,16s)-7,7,12,16-tetramethylpentacyclo[9.7.0.0,.0,.0,]octadec-4-ene-6,15-dione	[M-H]-	C22H30O2		85.8									1.13396e+07	1.13438e+07	1.46767e+07	1.09376e+07	1.05128e+07	1.04349e+07	1.04135e+07	1.12306e+07	1.17299e+07	1.14594e+07	1.03464e+07	1.01333e+07	1.135e+07	1.09735e+07	1.07512e+07	1.01315e+07	1.13864e+07	1.10875e+07	1.09514e+07	1.04195e+07	1.04467e+07	9.9674e+06	1.06068e+07	1.13491e+07	1.0097e+07	1.06103e+07	1.00205e+07	9.53864e+06	1.08101e+07	1.0306e+07	1.01147e+07	1.01047e+07	9.73199e+06	9.85741e+06
MN6477	3.222	327.109	Dihydrocoumaroyl Hexoside	[M-H]-	C15H20O8	FXEOLMWSBWXMSF-UHFFFAOYSA-N	83.2			Organic oxygen compounds	Organooxygen compounds	Carbohydrates and carbohydrate conjugates				1.39333e+06	1.38152e+06	969675	951361	908529	881652	810253	1.08408e+06	1.02019e+06	1.06429e+06	1.14351e+06	1.02574e+06	1.39335e+06	1.21072e+06	1.1861e+06	1.09048e+06	1.13107e+06	1.16387e+06	1.58118e+06	1.60588e+06	1.53743e+06	1.6161e+06	1.58961e+06	1.39335e+06	1.67963e+06	1.68214e+06	1.74333e+06	1.79997e+06	1.64605e+06	1.90039e+06	1.90378e+06	1.96779e+06	1.95187e+06	1.96369e+06
MN6482	5.651	327.174	Egregiachloride B	[M-H]-	C18H29ClO3	HKOGBNDXDHPYJT-RLHIQTTISA-N	70.3			Lipids and lipid-like molecules	Fatty Acyls	Fatty acids and conjugates				669314	612740	706716	644565	645370	666348	670285	514617	521136	536468	689882	656420	623752	732405	934977	1.00867e+06	1.01941e+06	1.06509e+06	813746	792304	836915	756721	783684	614267	505998	308663	216124	202781	240065	354816	518926	608451	665815	687864
MN6488	5.028	327.218	(11E,15Z)-9,10,13-Trihydroxy-11,15-octadecadienoic acid	[M-H]-	C18H32O5	ADHVWICOFLYDST-MKZMYESJSA-N	89.8			Lipids and lipid-like molecules	Fatty Acyls	Lineolic acids and derivatives				1.19959e+07	1.1684e+07	1.68985e+07	2.24357e+07	2.242e+07	1.28924e+07	1.65582e+07	1.43495e+07	2.16635e+07	1.31888e+07	2.10644e+07	1.14764e+07	1.17695e+07	6.87977e+06	1.13833e+07	1.46639e+07	1.3439e+07	7.2212e+06	2.56464e+07	1.44856e+07	8.60523e+06	8.07449e+06	9.52872e+06	1.59719e+07	1.16661e+07	1.22757e+07	1.45623e+07	9.94191e+06	1.05916e+07	1.55237e+06	1.50515e+07	4.35527e+06	1.44852e+07	1.39279e+07
MN6491	4.557	327.218	Corchorifatty acid F	[M-H]-	C18H32O5	MKYUCBXUUSZMQB-RYMJIJHTSA-N	87.4	HMDB0035919		Lipids and lipid-like molecules	Fatty Acyls	Lineolic acids and derivatives				7.87753e+07	7.839e+07	1.21585e+08	1.1917e+08	1.20923e+08	1.19805e+08	1.18793e+08	1.18404e+08	1.16517e+08	1.16268e+08	1.13826e+08	1.17078e+08	7.96279e+07	1.02255e+08	1.00735e+08	9.76119e+07	1.00441e+08	1.03643e+08	7.44203e+07	7.32167e+07	7.03985e+07	6.9451e+07	7.2639e+07	7.69666e+07	4.17485e+07	4.09955e+07	4.25425e+07	4.11186e+07	4.17441e+07	3.88283e+07	3.85601e+07	3.87431e+07	4.01207e+07	3.96554e+07
MN6492	4.422	327.218	16-F1-PhytoP	[M-H]-	C18H32O5	RQXBHXSBLSHCPO-ZHACJKMWSA-N	91.9									4.97674e+08	4.97805e+08	4.38207e+06	6.13268e+08	6.07862e+08	6.08283e+08	6.12217e+08	6.14479e+08	6.17047e+08	2.69754e+07	6.06665e+08	3.01897e+07	4.97807e+08	71457.5	6.16549e+08	6.11908e+08	39514.8	6.0325e+08	4.84012e+08	4.78873e+08	2.23349e+07	2.19644e+06	3.42619e+07	4.90302e+08	3.50893e+08	3.43561e+08	3.47643e+08	3.54609e+08	1.78413e+07	3.76786e+08	3.67396e+08	3.65176e+08	3.67859e+08	9.92564e+06
MN6493	4.87	327.218	(10E,15Z)-9,12,13-Trihydroxy-10,15-octadecadienoic acid	[M-H]-	C18H32O5	MKYUCBXUUSZMQB-UHFFFAOYSA-N	76.7			Lipids and lipid-like molecules	Fatty Acyls	Lineolic acids and derivatives				1.07112e+07	1.24383e+07	7.62902e+06	1.81164e+07	5.68185e+06	8.56928e+06	1.12141e+07	8.15443e+06	1.36949e+07	4.74409e+06	2.66589e+07	5.23176e+06	1.36635e+07	1.56709e+07	1.78338e+07	2.00889e+07	4.62516e+06	6.9285e+06	8.52118e+06	7.38701e+06	1.07205e+07	1.19351e+07	9.76649e+06	1.08853e+07	8.25495e+06	8.44578e+06	7.48017e+06	8.22826e+06	7.32233e+06	6.06818e+06	5.79726e+06	5.90551e+06	6.1441e+06	7.26652e+06
MN6514	6.396	328.156	(2e,5s,9s)-15,16-dimethoxy-10-methyl-18-oxa-10-azatetracyclo[7.7.1.1,.0,]octadeca-1(16),2,7,13(17),14-pentaen-5-ol	[M-H]-	C19H23NO4		85.8									1.72105e+06	1.70374e+06	1.69359e+06	1.70832e+06	1.68791e+06	1.70555e+06	1.62611e+06	1.57096e+06	1.69219e+06	1.67992e+06	1.74737e+06	1.72513e+06	1.73024e+06	1.7292e+06	1.62034e+06	1.68634e+06	1.74292e+06	1.69938e+06	1.69855e+06	1.62768e+06	1.64627e+06	1.61626e+06	1.53294e+06	1.7031e+06	1.62029e+06	1.61239e+06	1.71064e+06	1.67065e+06	1.69634e+06	1.6399e+06	1.64532e+06	1.6249e+06	1.59264e+06	1.57935e+06
MN6535	0.829	329.073	4-(Hexopyranosyloxy)-3-methoxybenzoic acid	[M-H]-	C14H18O9	JYFOSWJYZIVJPO-UHFFFAOYSA-N	85.9			Phenylpropanoids and polyketides	Tannins	Hydrolyzable tannins				472556	481966	930335	872513	1.06845e+06	988183	1.02747e+06	687963	628264	580158	758151	620255	474134	277215	336419	293813	254828	329086	278668	306842	1.63621e+06	315701	964817	528662	460103	569175	674051	621567	610075	40079	100741	40952.7	45181	25423.7
MN6547	4.751	329.234	9,12,13-trihydroxyoctadec-10-enoic acid	[M-H]-	C18H34O5	MDIUMSLCYIJBQC-UHFFFAOYSA-N	87.2	HMDB0038555		Lipids and lipid-like molecules	Fatty Acyls	Fatty acids and conjugates				4.52352e+06	4.52232e+06	5.57027e+06	5.58598e+06	5.86756e+06	6.13498e+06	6.08568e+06	5.33787e+06	5.28784e+06	4.89279e+06	4.85166e+06	5.60876e+06	4.52226e+06	4.44817e+06	4.581e+06	4.38408e+06	4.47408e+06	4.28988e+06	4.84009e+06	4.47854e+06	5.16823e+06	4.762e+06	4.97006e+06	4.48824e+06	3.62516e+06	3.65627e+06	3.44217e+06	3.4141e+06	3.53662e+06	3.63647e+06	3.18726e+06	3.2669e+06	3.22779e+06	3.35238e+06
MN6548	4.493	329.234	FA 18:1+3O	[M-H]-	C18H34O5	MDIUMSLCYIJBQC-UHFFFAOYSA-N	86.9			Lipids and lipid-like molecules	Fatty Acyls	Fatty acids and conjugates				8.99513e+07	8.95155e+07	1.02455e+08	1.01213e+08	1.03728e+08	1.04518e+08	1.04658e+08	9.80316e+07	9.71979e+07	9.69794e+07	9.70318e+07	9.75148e+07	9.02051e+07	9.52512e+07	9.59241e+07	9.46387e+07	9.35995e+07	9.46437e+07	9.32867e+07	9.20187e+07	9.19125e+07	9.05047e+07	9.1303e+07	8.6794e+07	7.48653e+07	7.46404e+07	7.45197e+07	7.42668e+07	7.38667e+07	8.28172e+07	8.16052e+07	8.16431e+07	8.30348e+07	8.22711e+07
MN6595	2.459	331.067	Gallic acid 3-O-beta-glucoside	[M-H]-	C13H16O10	XRCRYNCPNYQMOB-JEUROIALSA-N	91.1			Phenylpropanoids and polyketides	Tannins	Hydrolyzable tannins				1.3006e+07	1.35965e+07	1.10958e+06	938555	1.1519e+06	972159	629079	370092	629549	361689	368355	633245	8.82854e+06	6.59963e+06	3.25324e+06	6.02985e+06	3.80369e+06	3.36753e+06	1.61997e+06	1.43682e+06	1.36267e+06	1.77897e+06	852007	1.36028e+07	7.6243e+06	9.64222e+06	1.15389e+07	4.64472e+06	7.03561e+06	1.01008e+08	8.84467e+07	9.6344e+07	9.53766e+07	5.14413e+07
MN6640	0.639	333.059	Pannosane	[M-H]-	C15H24BrClO	HRAYFOHNJWXJCV-MZHQWRCYSA-N	90			Organoheterocyclic compounds	Oxolanes					1.53514e+08	1.53512e+08	2.07429e+08	2.09254e+08	2.10689e+08	2.13685e+08	2.04169e+08	1.4975e+08	1.5641e+08	1.53928e+08	1.50374e+08	1.49019e+08	1.53541e+08	7.70976e+07	7.72469e+07	7.84903e+07	7.9484e+07	7.80406e+07	2.34566e+08	2.36368e+08	2.40832e+08	2.38268e+08	2.34554e+08	1.54151e+08	2.46572e+08	2.50586e+08	2.42386e+08	2.45456e+08	2.47612e+08	1.01663e+08	1.01579e+08	1.02889e+08	1.01608e+08	1.01342e+08
MN6706	5.192	335.092	Yinyanghuo C	[M-H]-	C20H16O5	GPXYBBZISZKRAH-UHFFFAOYSA-N	86.2			Phenylpropanoids and polyketides	Flavonoids	Pyranoflavonoids				6.81353e+07	6.87834e+07	610384	547897	488157	503050	513520	243858	208186	249941	220893	208137	7.00285e+07	1.49492e+06	1.29258e+06	1.39751e+06	1.30053e+06	1.28645e+06	1.00016e+08	9.7952e+07	9.86367e+07	9.89063e+07	9.76755e+07	6.80995e+07	1.49487e+08	1.46259e+08	1.48338e+08	1.48713e+08	1.48207e+08	1.38086e+08	1.39956e+08	1.40337e+08	1.39037e+08	1.40124e+08
MN6711	3.642	335.135	N-({(2R,3S,4R,5S)-3,4-Dihydroxy-5-[2-(isopropylamino)-2-oxoethyl]tetrahydro-2-furanyl}methyl)cyclopropanecarboxamide	[M-H]-	C14H24N2O5		72.1									6.81324e+06	6.77656e+06	5.23811e+06	5.20902e+06	5.27573e+06	5.26832e+06	5.33392e+06	5.88348e+06	5.68724e+06	5.8841e+06	5.82157e+06	5.89945e+06	6.83838e+06	5.52113e+06	5.52274e+06	5.70067e+06	5.5183e+06	5.66924e+06	6.37219e+06	6.24667e+06	6.52919e+06	6.31062e+06	6.19438e+06	6.79112e+06	8.02678e+06	7.91481e+06	7.5672e+06	7.88052e+06	7.83985e+06	9.17027e+06	9.13929e+06	8.84764e+06	9.1237e+06	8.98918e+06
MN6745	4.406	337.034	2-(4-chlorobenzoyl)-3-[(3-oxo-1,3-dihydroisobenzofuran-5-yl)amino]acrylonitrile	[M-H]-	C18H11ClN2O3		75.6									205156	208878	65053.9	70354.9	69703.7	78822.3	101699	24622.4	23860.5	41775.6	31322	15399.5	207002	18069.5	33288.9	41263.3	55139.7	33851.1	350731	289385	311383	303071	348737	201144	360969	307046	349289	390417	314028	302154	271713	314651	331474	271025
MN6756	4.026	337.108	terphenyllin	[M-H]-	C20H18O5	YNEMPXKRLPZFAX-UHFFFAOYSA-N	88.8			Benzenoids	Benzene and substituted derivatives	Terphenyls				3.75051e+06	3.95201e+06	5.07344e+06	5.30149e+06	5.16065e+06	5.24059e+06	5.19633e+06	5.36916e+06	5.64671e+06	5.68269e+06	5.41608e+06	5.51657e+06	3.72804e+06	2.87757e+06	2.89456e+06	3.022e+06	2.88842e+06	2.86427e+06	5.52336e+06	5.40497e+06	5.5393e+06	5.62891e+06	5.51265e+06	3.75286e+06	3.57914e+06	3.65671e+06	3.47197e+06	3.77361e+06	3.756e+06	3.4711e+06	1.32215e+06	1.32495e+06	3.43363e+06	1.38618e+06
MN6757	5.225	337.108	Abyssinone A	[M-H]-	C20H18O5	OKKOOVXXLBMKQH-UHFFFAOYSA-N	86.7			Phenylpropanoids and polyketides	Linear 1,3-diarylpropanoids	Chalcones and dihydrochalcones				1.5355e+08	1.53542e+08	1.05288e+06	871839	856369	851939	789580	667045	673941	663943	720659	705409	1.53538e+08	1.72564e+06	1.52755e+06	1.55796e+06	1.5637e+06	1.48828e+06	1.24854e+08	1.2386e+08	1.22282e+08	1.25091e+08	1.23612e+08	1.49662e+08	2.32792e+08	2.34192e+08	2.26481e+08	2.3425e+08	2.3231e+08	4.5025e+08	4.5691e+08	4.63159e+08	4.58877e+08	4.62125e+08
MN6759	4.264	337.108	12-deoxo-12-hydroxy-8-O-methyltetrangomycin	[M-H]-	C20H18O5	VSMSWBOTOMYLOD-ZXGKTVMQSA-N	93.3			Benzenoids	Naphthalenes					3.95363e+06	3.87675e+06	677393	56763.5	64885.5	28841.5	75706.4	37595.3	4420.58	5207.12	10919.2	631017	4.01975e+06	75116.2	52859	69066.3	40948.5	60747.5	3.74667e+06	3.73676e+06	3.65492e+06	3.81741e+06	3.81981e+06	3.92981e+06	7.16196e+06	7.15573e+06	7.36438e+06	7.16941e+06	7.09492e+06	1.09897e+07	1.10335e+07	1.07101e+07	1.05909e+07	1.09689e+07
MN6807	4.139	339.072	5-hydroxy-7-{[3,4,5-trihydroxy-6-(hydroxymethyl)oxan-2-yl]oxy}-4H-chromen-4-one	[M-H]-	C15H16O9	IMVRWUJCOBUHCO-UHFFFAOYSA-N	83.9			Organic oxygen compounds	Organooxygen compounds	Carbohydrates and carbohydrate conjugates				9.58512e+06	9.55316e+06	9.26681e+06	9.13791e+06	8.9496e+06	8.86587e+06	9.05119e+06	1.0334e+07	1.02033e+07	1.03271e+07	1.03619e+07	1.04636e+07	9.58524e+06	8.56468e+06	8.75271e+06	8.49238e+06	8.46498e+06	8.41839e+06	9.34152e+06	9.33662e+06	9.17195e+06	9.29885e+06	9.16615e+06	9.41817e+06	9.82192e+06	9.5784e+06	9.87105e+06	9.86913e+06	9.38157e+06	1.02177e+07	1.01829e+07	1.06346e+07	1.09234e+07	1.05637e+07
MN6829	5.063	339.217	YOHIMBIC ACID HYDRATE	[M-H]-	C20H26N2O4	UXXCUDYYOMDFPX-GPRFVYSASA-N	74.4			Alkaloids and derivatives	Corynanthean-type alkaloids					2.56421e+06	2.48338e+06	2.95687e+06	3.00384e+06	2.98869e+06	2.99799e+06	3.05397e+06	2.72686e+06	2.76877e+06	2.69853e+06	2.51e+06	2.62065e+06	2.58173e+06	2.8357e+06	2.95247e+06	2.7744e+06	2.7502e+06	2.75356e+06	2.78878e+06	2.50661e+06	2.59283e+06	2.60676e+06	2.5269e+06	2.56673e+06	2.3358e+06	2.23672e+06	2.42613e+06	2.31114e+06	2.36162e+06	2.17738e+06	2.15476e+06	2.2261e+06	2.28249e+06	2.14424e+06
MN6831	4.979	339.218	Ibogaline	[M-H]-	C21H28N2O2	VLOWUTVRYMTRJO-HHNICDRHSA-N	70.3			Alkaloids and derivatives	Ibogan-type alkaloids					1.60152e+06	1.58567e+06	1.84172e+06	1.71451e+06	1.75582e+06	1.83903e+06	1.7822e+06	1.56019e+06	1.50454e+06	1.60965e+06	1.51593e+06	1.65885e+06	1.58567e+06	1.65618e+06	1.60331e+06	1.49118e+06	1.64218e+06	1.74054e+06	1.53857e+06	1.50349e+06	1.54333e+06	1.59331e+06	1.49019e+06	1.57132e+06	1.27189e+06	1.3851e+06	1.30815e+06	1.30343e+06	1.33275e+06	1.56373e+06	1.45749e+06	1.54947e+06	1.48314e+06	1.50564e+06
MN6833	6.753	339.233	PA3500000	[M-H]-	C23H32O2		93									5.71391e+06	5.62082e+06	6.37538e+06	6.1604e+06	5.32748e+06	5.69846e+06	5.56718e+06	5.62454e+06	5.79597e+06	5.80858e+06	5.29045e+06	5.74294e+06	5.71713e+06	5.71282e+06	5.13094e+06	5.26516e+06	5.08383e+06	4.90694e+06	4.73376e+06	4.6608e+06	4.8702e+06	4.45019e+06	4.29746e+06	5.20384e+06	5.06272e+06	4.92984e+06	5.05906e+06	5.05311e+06	5.17012e+06	5.42081e+06	5.41396e+06	5.80578e+06	5.11443e+06	5.15044e+06
MN6870	3.938	341.066	(+)-Megacerotonic acid	[M-H]-	C18H14O7	ARPWMKRUUOTSGU-PWEFJHHISA-N	87.9			Benzenoids	Phenols	Benzenediols				2.32838e+06	2.32838e+06	2.07136e+06	2.04778e+06	1.94759e+06	2.05047e+06	2.0182e+06	1.89891e+06	1.93283e+06	2.0063e+06	1.91488e+06	1.97351e+06	2.35234e+06	2.40184e+06	2.40483e+06	2.26387e+06	2.50856e+06	2.2994e+06	2.31326e+06	2.15763e+06	2.23063e+06	2.26582e+06	2.16425e+06	2.36903e+06	2.36624e+06	2.57487e+06	2.53119e+06	2.34208e+06	2.50779e+06	2.84679e+06	2.97171e+06	2.96301e+06	2.92094e+06	2.72604e+06
MN6873	3.276	341.088	1-Caffeoyl-Beta-D-Glucose	[M-H]-	C15H18O9	WQSDYZZEIBAPIN-UHFFFAOYSA-N	74.5	HMDB0036937	C10433	Phenylpropanoids and polyketides	Cinnamic acids and derivatives	Hydroxycinnamic acids and derivatives				2.34833e+06	2.34869e+06	1.09378e+06	790729	867456	817627	1.10346e+06	741149	878952	725763	1.04523e+06	743246	2.34821e+06	4.25017e+06	3.87293e+06	4.03564e+06	4.10365e+06	3.96936e+06	925034	1.08178e+06	950927	856491	927705	2.64654e+06	2.0693e+06	1.20726e+06	1.22607e+06	1.24408e+06	1.10749e+06	7.96983e+06	8.00814e+06	8.11175e+06	8.09256e+06	8.78923e+06
MN6881	3.966	341.172	(17R)-12beta-Hydroxy-16beta,17-epoxypregna-4,6-diene-3,20-dione	[M-H]-	C21H26O4	KOAPDMKKECXPHX-UHFFFAOYSA-N	74.3			Organic oxygen compounds	Organooxygen compounds	Carbonyl compounds				224620	224614	174663	173323	140559	167920	181313	357311	160130	342501	322969	352531	217354	88948.8	115342	98775.5	102470	112777	227808	233877	264198	267289	55720.7	202665	146996	92018.7	248989	244833	302757	200304	192366	123304	168302	173494
MN6888	4.24	341.197	2,3-dinor	[M-H]-	C18H30O6	DNKGWNLXBRCUCF-NLOSNHEGSA-N	76.2			Lipids and lipid-like molecules	Fatty Acyls	Eicosanoids				2.9674e+07	2.96743e+07	4.18195e+07	4.2501e+07	4.26399e+07	4.23826e+07	4.26224e+07	3.98168e+07	3.97401e+07	4.08104e+07	4.01466e+07	3.9505e+07	2.96736e+07	3.21275e+07	3.18028e+07	3.11704e+07	3.08972e+07	3.07806e+07	3.24225e+07	3.10851e+07	3.14073e+07	3.22043e+07	3.24311e+07	2.93221e+07	1.93089e+07	1.9658e+07	1.9494e+07	1.93482e+07	1.96541e+07	1.64799e+07	1.61282e+07	1.64712e+07	1.65132e+07	1.6273e+07
MN6940	4.02	343.212	ADB-PINACA	[M-H]-	C19H28N4O2	FWTARAXQGJRQKN-UHFFFAOYSA-N	85			Organic acids and derivatives	Carboxylic acids and derivatives	Amino acids, peptides, and analogues				9.40412e+07	9.43004e+07	1.20741e+08	1.21999e+08	1.21169e+08	1.22747e+08	1.2192e+08	1.19153e+08	1.17837e+08	1.16287e+08	1.167e+08	1.16244e+08	9.59042e+07	1.20487e+08	1.19411e+08	1.19594e+08	1.20509e+08	1.18409e+08	9.63877e+07	9.56703e+07	9.64337e+07	9.58109e+07	9.50519e+07	9.40406e+07	6.7356e+07	6.69977e+07	6.74642e+07	6.75874e+07	6.68742e+07	6.35248e+07	6.36564e+07	6.43031e+07	6.52509e+07	6.26652e+07
MN6944	4.182	343.213	9,10,11,14-tetrahydroxyoctadec-12-ynoic acid	[M-H]-	C18H32O6	DTCUTCQYZMBUDK-UHFFFAOYSA-N	83.9			Lipids and lipid-like molecules	Fatty Acyls	Fatty acids and conjugates				1.67349e+07	1.6606e+07	1.48426e+07	1.98841e+07	2.22142e+07	2.0377e+07	2.12852e+07	2.20137e+07	2.17342e+07	2.20608e+07	2.44803e+07	2.16352e+07	1.64222e+07	1.90874e+07	1.99305e+07	1.87025e+07	1.78802e+07	1.90387e+07	1.82804e+07	1.81973e+07	1.78799e+07	1.74185e+07	1.81966e+07	1.6515e+07	1.24351e+07	8.62472e+06	9.07512e+06	9.50451e+06	1.30167e+07	9.20022e+06	7.89917e+06	7.38765e+06	8.1037e+06	1.0314e+07
MN6992	5.72	345.109	2,5,6-Trimethoxy-9-phenyl-1H-phenalen-1-one	[M-H]-	C22H18O4	MPARYAFLEQUOEB-UHFFFAOYSA-N	77			Benzenoids	Naphthalenes	Phenylnaphthalenes				1.05698e+06	1.01109e+06	959709	945704	1.02202e+06	1.02528e+06	1.00629e+06	1.0694e+06	1.10541e+06	1.03081e+06	1.02891e+06	1.07798e+06	1.05708e+06	1.05425e+06	1.01861e+06	1.0457e+06	1.02596e+06	1.00709e+06	1.04558e+06	1.0052e+06	1.00145e+06	1.04726e+06	1.02479e+06	1.05013e+06	1.04671e+06	1.01753e+06	1.05688e+06	1.05377e+06	1.05387e+06	961826	1.05301e+06	1.07341e+06	1.0227e+06	1.09057e+06
MN7022	0.986	346.056	3'-Adenosine monophosphate (3'-AMP)	[M-H]-	C10H14N5O7P		89									5.56196e+06	5.72667e+06	4.33924e+06	3.9871e+06	4.60483e+06	4.88964e+06	4.51003e+06	3.06885e+06	3.50097e+06	3.04235e+06	3.51444e+06	3.26873e+06	5.56254e+06	3.27232e+06	3.19988e+06	2.6748e+06	2.67378e+06	3.12037e+06	9.02316e+06	7.80735e+06	7.31923e+06	8.74555e+06	8.67689e+06	5.56294e+06	7.73797e+06	9.78348e+06	9.6634e+06	9.26025e+06	8.88816e+06	7.05576e+06	6.79754e+06	6.99987e+06	6.09114e+06	5.89095e+06
MN7109	3.906	349.15	Alstoyunine E	[M-H]-	C21H22N2O3	SYZGOUOZLCZRJD-MYNXQKNONA-N	79.1									4.4714e+07	4.46496e+07	5.65244e+07	5.82853e+07	5.51197e+07	5.58753e+07	5.68753e+07	5.19717e+07	5.12455e+07	5.32668e+07	5.30882e+07	5.22225e+07	4.44675e+07	4.98295e+07	4.96676e+07	5.05009e+07	5.08878e+07	5.02473e+07	4.35024e+07	4.44187e+07	4.33195e+07	4.5142e+07	4.36683e+07	4.47142e+07	3.80353e+07	3.82306e+07	3.85164e+07	3.82792e+07	3.78161e+07	3.56468e+07	3.72956e+07	3.73589e+07	3.60388e+07	3.62611e+07
MN7161	3.101	351.13	Ethyl 6-O-(4-carboxy-3-hydroxy-3-methylbutanoyl)-beta-D-glucopyranoside	[M-H]-	C14H24O10		91.7									5.96316e+07	5.93047e+07	4.73851e+07	4.71337e+07	4.69733e+07	4.61874e+07	4.70496e+07	5.34862e+07	5.27858e+07	5.37526e+07	5.32493e+07	5.42925e+07	5.91257e+07	6.1666e+07	6.22398e+07	6.28921e+07	6.22899e+07	6.14714e+07	5.80225e+07	5.61744e+07	5.63739e+07	5.56157e+07	5.51385e+07	5.91247e+07	6.33222e+07	6.05259e+07	6.18298e+07	6.19487e+07	6.16945e+07	7.26086e+07	7.33218e+07	7.5017e+07	7.4342e+07	7.47292e+07
MN7166	4.062	351.166	19,20-Dihydrovomilenine	[M-H]-	C21H24N2O3	HQZUCSQUBHQEDH-DSZXNULMNA-N	75.5									1.08937e+07	1.06008e+07	1.2678e+07	1.29347e+07	1.2636e+07	1.28143e+07	1.30697e+07	1.30079e+07	1.2876e+07	1.27491e+07	1.29887e+07	1.28765e+07	1.07159e+07	1.16709e+07	1.18853e+07	1.15419e+07	1.16934e+07	1.1944e+07	1.0534e+07	1.05766e+07	1.05773e+07	1.05663e+07	1.03933e+07	1.05332e+07	9.69163e+06	9.3438e+06	9.22142e+06	9.46619e+06	9.29821e+06	8.82802e+06	8.6939e+06	8.54654e+06	8.72723e+06	8.4798e+06
MN7204	0.656	353.089	6-hydroxy-5-methyl-4-{[3,4,5-trihydroxy-6-(hydroxymethyl)oxan-2-yl]oxy}chromen-2-one	[M-H]-	C16H18O9	RBXCOVUZDQWWIF-UHFFFAOYSA-N	84.8			Phenylpropanoids and polyketides	Coumarins and derivatives	Coumarin glycosides				1.65845e+07	1.55491e+07	1.55585e+07	1.67445e+07	1.63393e+07	1.83965e+07	1.60203e+07	9.2541e+06	9.6466e+06	9.19808e+06	9.02454e+06	9.59154e+06	1.62187e+07	1.72485e+07	1.81074e+07	1.90806e+07	1.80894e+07	1.88529e+07	2.36215e+07	2.44187e+07	2.56309e+07	2.51758e+07	2.47849e+07	1.62452e+07	1.83489e+07	1.76963e+07	1.7119e+07	1.79448e+07	1.9644e+07	1.1664e+07	1.20486e+07	1.19451e+07	1.31866e+07	1.22126e+07
MN7206	3.62	353.103	Gancaonin C	[M-H]-	C20H18O6	MEADLGUPYQNUNF-BIIKFXOESA-N	71.9	HMDB0038395		Phenylpropanoids and polyketides	Isoflavonoids	Isoflav-2-enes				1.27516e+06	1.28546e+06	154850	166683	159140	159042	194174	129665	142729	150442	142971	150831	1.31119e+06	152293	12428.3	152545	160288	183373	165984	1.00661e+06	157674	888884	139234	1.27492e+06	2.28529e+06	2.23942e+06	2.13202e+06	2.21743e+06	2.22403e+06	870770	3.84663e+06	919089	144611	863384
MN7214	3.787	353.182	Acetylnorajmaline	[M-H]-	C21H26N2O3	InChIKey=VAOXSMUPPRUEKF-ZXDSMUBISA-N	75.4									2.83269e+06	2.79772e+06	3.58652e+06	3.66108e+06	3.7406e+06	3.705e+06	3.7874e+06	3.6088e+06	3.70205e+06	3.67725e+06	3.63685e+06	3.73469e+06	2.8763e+06	2.9487e+06	2.95182e+06	2.84134e+06	2.90678e+06	2.9522e+06	2.85651e+06	2.87394e+06	2.76602e+06	2.82912e+06	2.79918e+06	2.8261e+06	2.46616e+06	2.57711e+06	2.52244e+06	2.3979e+06	2.45885e+06	1.83518e+06	1.86585e+06	1.82932e+06	1.8915e+06	1.85323e+06
MN7270	3.628	355.103	8-hydroxy-3-methyl-5-{[3,4,5-trihydroxy-6-(hydroxymethyl)oxan-2-yl]oxy}-3,4-dihydro-2-benzopyran-1-one	[M-H]-	C16H20O9	KJUZOFSYQLKULW-UHFFFAOYSA-N	76.3			Organic oxygen compounds	Organooxygen compounds	Carbohydrates and carbohydrate conjugates				1.5359e+07	1.53286e+07	1.35261e+07	1.35025e+07	1.33105e+07	1.35864e+07	1.36774e+07	1.25476e+07	1.27147e+07	1.27838e+07	1.28205e+07	1.25358e+07	1.54142e+07	1.61972e+07	1.61653e+07	1.60425e+07	1.58549e+07	1.53734e+07	1.38528e+07	1.36391e+07	1.35786e+07	1.39797e+07	1.37367e+07	1.54752e+07	1.67341e+07	1.60787e+07	1.62584e+07	1.59641e+07	1.62417e+07	1.94021e+07	1.98869e+07	1.94498e+07	1.95003e+07	1.94293e+07
MN7271	3.521	355.103	(2E)-3-[2-(beta-D-Glucopyranosyloxy)-4-methoxyphenyl]acrylic acid	[M-H]-	C16H20O9		88									1.46719e+07	1.468e+07	1.18471e+07	1.17669e+07	1.17398e+07	1.18468e+07	1.13373e+07	1.13426e+07	1.13311e+07	1.14738e+07	1.10937e+07	1.08811e+07	1.49285e+07	1.66673e+07	1.62617e+07	1.62811e+07	1.61085e+07	1.62161e+07	1.16253e+07	1.13827e+07	1.08754e+07	1.12999e+07	1.12501e+07	1.46718e+07	1.57246e+07	1.48124e+07	1.48218e+07	1.48012e+07	1.45861e+07	2.01461e+07	2.05426e+07	2.05744e+07	2.01253e+07	2.09637e+07
MN7285	5.817	355.228	4-[(1s,3br,5as,7s,9as,9bs,11ar)-7-hydroxy-9a,11a-dimethyl-1h,2h,3bh,4h,5h,5ah,6h,7h,8h,9h,9bh,10h,11h-cyclopenta[a]phenanthren-1-yl]-5h-furan-2-one	[M-H]-	C23H32O3	FXWZKNUSMJAEKJ-LZELGGJRSA-N	86.2			Lipids and lipid-like molecules	Steroids and steroid derivatives	Steroid lactones				1.27162e+06	1.21593e+06	1.2277e+06	1.25022e+06	1.26601e+06	1.2795e+06	1.19505e+06	1.28163e+06	1.17356e+06	1.22452e+06	1.24145e+06	1.20364e+06	1.27614e+06	1.28975e+06	1.23759e+06	1.24199e+06	1.26283e+06	1.28322e+06	1.2394e+06	1.16373e+06	1.24266e+06	1.21564e+06	1.21982e+06	1.14849e+06	1.26685e+06	1.18735e+06	1.24529e+06	1.20989e+06	1.2183e+06	1.22707e+06	1.19995e+06	1.18627e+06	1.1729e+06	1.18575e+06
MN7313	6.46	356.187	Sczukidine	[M-H]-	C21H27NO4	CSLMYSGFLMHHFJ-UHFFFAOYSA-N	89.7			Lipids and lipid-like molecules	Prenol lipids	Diterpenoids				9.09988e+06	8.97087e+06	1.05714e+07	8.53188e+06	8.50339e+06	8.39194e+06	8.6993e+06	8.26144e+06	8.44574e+06	8.97941e+06	8.85566e+06	8.63249e+06	9.50552e+06	9.56316e+06	8.68644e+06	8.85319e+06	8.91077e+06	8.80284e+06	9.31266e+06	9.09034e+06	9.63e+06	9.3347e+06	8.94904e+06	8.96101e+06	9.04721e+06	8.01488e+06	8.13553e+06	8.1422e+06	8.09021e+06	8.40786e+06	8.68431e+06	8.74085e+06	8.87532e+06	8.7474e+06
MN7337	3.301	357.119	3-[2-(-D-Glucopyranosyloxy)-4-methoxyphenyl]propanoic acid	[M-H]-	C16H22O9		84.7									3.79782e+06	3.76402e+06	2.30015e+06	2.24411e+06	2.35355e+06	2.20341e+06	2.33029e+06	2.61421e+06	2.90752e+06	2.75111e+06	2.70762e+06	2.71843e+06	3.906e+06	2.9693e+06	3.03948e+06	2.87178e+06	2.96635e+06	2.97146e+06	4.35957e+06	4.3043e+06	4.50579e+06	4.54955e+06	4.43812e+06	3.76341e+06	4.89649e+06	5.17569e+06	4.83257e+06	4.94825e+06	5.216e+06	5.55669e+06	5.63762e+06	5.40091e+06	5.09913e+06	5.59264e+06
MN7392	3.007	359.098	1-O-(3-Hydroxy-4,5-dimethoxybenzoyl)hexopyranose	[M-H]-	C15H20O10		93.3									5.76749e+06	5.76752e+06	4.85297e+06	4.75822e+06	4.80118e+06	4.76205e+06	4.90848e+06	4.68433e+06	4.6065e+06	4.61771e+06	4.6937e+06	4.81462e+06	5.76748e+06	4.76644e+06	4.8035e+06	4.83997e+06	4.8394e+06	4.99194e+06	6.14222e+06	6.1094e+06	6.08842e+06	6.01377e+06	6.01982e+06	5.7531e+06	6.43141e+06	6.36517e+06	6.53317e+06	6.29765e+06	6.45233e+06	7.76207e+06	7.65439e+06	7.58963e+06	7.5828e+06	7.58115e+06
MN7504	3.213	363.142	(3ar,4s,6r,7as,9s,10r,10as)-9,10-dihydroxy-6,9-dimethyl-3-methylidene-2,7-dioxo-hexahydro-4h-naphtho[1,8a-b]furan-4-yl 2-methylprop-2-enoate	[M-H]-	C19H24O7	UMYNHXQURQOBHS-SEKDBJBISA-N	83.9			Organoheterocyclic compounds	Naphthofurans					914833	911792	958721	1.00917e+06	1.00182e+06	982787	976658	917354	828086	902907	921767	895058	907382	931022	912708	907852	920320	834875	929538	851340	901204	924605	918150	907329	869344	886272	840337	856639	854430	979451	970766	895517	904126	878429
MN7547	3.372	365.145	Isopropyl 6-O-(4-carboxy-3-hydroxy-3-methylbutanoyl)-beta-D-glucopyranoside	[M-H]-	C15H26O10		95.2									2.04378e+06	2.03931e+06	3.59181e+06	3.56147e+06	3.57759e+06	3.57945e+06	3.69244e+06	2.92652e+06	3.62987e+06	3.30114e+06	3.72547e+06	2.99606e+06	2.04119e+06	3.75337e+06	4.44302e+06	3.63601e+06	3.6623e+06	3.94231e+06	4.12703e+06	540069	3.62883e+06	2.80872e+06	3.43721e+06	968499	2.52688e+06	3.82807e+06	2.0346e+06	1.85097e+06	4.72817e+06	4.3655e+06	4.4454e+06	7.32948e+06	4.42935e+06	6.87322e+06
MN7554	4.381	365.191	Kopsiloscine J	[M-H]-	C22H26N2O3	XETGZIYAYIKTDY-QRGGPHLOSA-N	70.3			Alkaloids and derivatives	Aspidofractine alkaloids					4.67848e+06	4.678e+06	6.12495e+06	5.89462e+06	6.08375e+06	5.90538e+06	5.94188e+06	6.08629e+06	5.8995e+06	5.79941e+06	5.77895e+06	5.80433e+06	4.64183e+06	6.44803e+06	6.06565e+06	6.2926e+06	6.25881e+06	6.41938e+06	4.31678e+06	4.22284e+06	4.40129e+06	4.22843e+06	4.2932e+06	4.52221e+06	2.83877e+06	2.74173e+06	2.83638e+06	2.83924e+06	2.66637e+06	3.2518e+06	3.25969e+06	3.03821e+06	3.12311e+06	3.34519e+06
MN7665	3.672	369.177	3,7-dimethyl-1-[(5-methyl-2-oxo-2H-chromen-4-yl)oxy]octa-2,6-dien-4-yl acetate	[M-H]-	C22H26O5	GYFARDLIBDGFNP-UHFFFAOYSA-N	78.1			Lipids and lipid-like molecules	Prenol lipids	Terpene lactones				2.44568e+06	2.43222e+06	3.21705e+06	3.34748e+06	3.35184e+06	3.19425e+06	3.35785e+06	3.38518e+06	3.47055e+06	3.33165e+06	3.48457e+06	3.5885e+06	2.44569e+06	2.75095e+06	2.67588e+06	2.79498e+06	2.82165e+06	2.7276e+06	2.11614e+06	2.24471e+06	2.04113e+06	2.02296e+06	2.32687e+06	2.37589e+06	2.06045e+06	1.90019e+06	2.09059e+06	2.03621e+06	1.95303e+06	1.31441e+06	1.52016e+06	1.43899e+06	1.4328e+06	1.42434e+06
MN7759	5.231	372.203	Azidoindolene 1	[M-H]-	C21H28FN3O2	PRXCXNXDBMJFFC-KQWNVCNZSA-N	70.4									1.62868e+06	1.7819e+06	1.76267e+06	2.71627e+06	1.69245e+06	2.67463e+06	2.76987e+06	2.72522e+06	2.55777e+06	2.47591e+06	1.6834e+06	2.58378e+06	1.54135e+06	2.258e+06	2.24631e+06	2.30192e+06	2.17547e+06	2.24318e+06	2.04913e+06	1.86807e+06	1.33092e+06	2.2016e+06	1.25591e+06	1.38831e+06	901634	1.22427e+06	694087	964550	1.08066e+06	778228	812968	1.19769e+06	1.46006e+06	1.16377e+06
MN7794	3.725	373.187	(2R,3R,4S,5S,6R)-2-[(2E)-4-ethenyl-2,5-dimethylhexa-2,5-dienoxy]-6-(hydroxymethyl)oxane-3,4,5-triol	[M+C2H4O2-H]-	C16H26O6	FOWZPEXPOVXJSN-MIYBPCGNSA-N	84.7			Lipids and lipid-like molecules	Fatty Acyls	Fatty acyl glycosides				7.86322e+06	7.89098e+06	7.85568e+06	7.85884e+06	7.77843e+06	7.6111e+06	7.96642e+06	7.88495e+06	7.96779e+06	7.93712e+06	7.53674e+06	7.46955e+06	7.86329e+06	7.9989e+06	7.65717e+06	8.10588e+06	7.84219e+06	7.85278e+06	8.24951e+06	8.24375e+06	7.87186e+06	8.31572e+06	8.33681e+06	7.86318e+06	7.24314e+06	7.58367e+06	7.71887e+06	7.48647e+06	7.50794e+06	8.76328e+06	8.62806e+06	8.54937e+06	8.28841e+06	8.3843e+06
MN7795	3.852	373.187	2-[2-[(Z)-pent-2-enyl]-3-[3,4,5-trihydroxy-6-(hydroxymethyl)oxan-2-yl]oxycyclopentyl]acetic acid	[M-H]-	C18H30O8	GJZJZRWFRZFTEE-ARJAWSKDSA-N	77.8			Lipids and lipid-like molecules	Fatty Acyls	Fatty acyl glycosides				6.49485e+06	6.33894e+06	4.49626e+06	4.67315e+06	4.69168e+06	4.44824e+06	4.41509e+06	1.67918e+06	5.22275e+06	5.39467e+06	5.37921e+06	2.19736e+06	6.36925e+06	5.37086e+06	5.36242e+06	4.56652e+06	5.27573e+06	5.21426e+06	5.85106e+06	5.79693e+06	6.04016e+06	6.0344e+06	6.19764e+06	6.33883e+06	7.43121e+06	7.68781e+06	6.80456e+06	7.19207e+06	7.40288e+06	9.10007e+06	8.71587e+06	9.10219e+06	8.87564e+06	8.95608e+06
MN7886	0.656	377.086	4-hydroxy-5-[(2S,3R,4S,5S,6R)-3,4,5-trihydroxy-6-(hydroxymethyl)oxan-2-yl]oxy-1H-benzo[f][2]benzofuran-3-one	[M-H]-	C18H18O9	SGQJDTLFQCDZGS-UQEKQVNISA-N	70			Organic oxygen compounds	Organooxygen compounds	Carbohydrates and carbohydrate conjugates				2.4339e+08	2.37654e+08	4.16774e+06	4.20629e+06	3.70884e+06	3.92538e+06	3.92111e+06	1.77312e+07	1.82916e+07	1.75834e+07	1.70497e+07	1.76613e+07	2.3875e+08	6.62966e+07	6.57506e+07	6.6278e+07	6.56948e+07	6.39145e+07	3.40742e+06	3.12788e+06	3.46578e+06	3.49219e+06	3.24837e+06	2.37904e+08	4.31055e+07	4.10302e+07	4.22135e+07	4.0099e+07	4.38745e+07	9.90391e+08	1.00825e+09	1.03589e+09	1.05068e+09	1.03052e+09
MN7890	6.536	377.143	Merguenone	[M-H]-	C23H22O5	FKYXDRMARIULEK-UHFFFAOYSA-N	72.4			Organoheterocyclic compounds	Benzopyrans	1-benzopyrans				7.45436e+06	6.92057e+06	2.26174e+07	1.06365e+07	9.51098e+06	8.50654e+06	8.87571e+06	9.44055e+06	8.42778e+06	8.11974e+06	7.16424e+06	7.29117e+06	7.52243e+06	8.19606e+06	8.61372e+06	7.19388e+06	7.81896e+06	6.98117e+06	5.04834e+06	4.89852e+06	4.87677e+06	4.5309e+06	4.56355e+06	6.65671e+06	1.20784e+06	1.2475e+06	1.24053e+06	1.20905e+06	1.38046e+06	2.69289e+06	2.63605e+06	2.454e+06	2.2438e+06	2.06101e+06
MN7897	4.424	377.182	(2E)-4-Hydroxy-3,7-dimethyl-2,6-octadien-1-yl beta-D-glucopyranoside	[M-H]-	C16H28O7	PBPYEEMQIFDGSQ-QCVKPYKXSA-N	71.3									2.47738e+06	2.49472e+06	2.75252e+06	2.71122e+06	2.57378e+06	2.64464e+06	2.71947e+06	3.09001e+06	3.0671e+06	2.82784e+06	3.13807e+06	2.84493e+06	2.49491e+06	2.69567e+06	2.57678e+06	2.42478e+06	2.45077e+06	2.43659e+06	2.46762e+06	2.51254e+06	2.50184e+06	2.85609e+06	2.62943e+06	2.40616e+06	2.80458e+06	2.41796e+06	2.8304e+06	2.50797e+06	2.34366e+06	2.1661e+06	2.74769e+06	2.58629e+06	2.48513e+06	2.1005e+06
MN7949	4.346	379.198	[(9s,10s,11r,17s)-8-acetyl-12-ethylidene-8,14-diazapentacyclo[9.5.2.0,.0,.0,]octadeca-2,4,6-trien-10-yl]methyl acetate	[M-H]-	C23H28N2O3		72.7									1.18619e+07	1.19433e+07	1.20439e+07	1.2718e+07	1.23978e+07	1.27214e+07	1.21239e+07	1.32843e+07	1.34524e+07	1.34337e+07	1.3323e+07	1.3621e+07	1.20677e+07	1.21111e+07	1.23622e+07	1.209e+07	1.2535e+07	1.23414e+07	1.17934e+07	1.14318e+07	1.17734e+07	1.21351e+07	1.18304e+07	1.1489e+07	1.10972e+07	1.08096e+07	1.08907e+07	1.12248e+07	1.13916e+07	1.07952e+07	1.05278e+07	1.05808e+07	1.06064e+07	1.04218e+07
MN8006	2.954	381.14	(1r,10s,12r,13r,16s,17r)-18-(acetyloxy)-13-carboxy-14-methyl-8,15-diazahexacyclo[14.2.1.0,.0,.0,.0,]nonadeca-2,4,6,8-tetraen-15-ium-15-olate	[M-H]-	C21H22N2O5		81.2									1.24194e+06	1.29468e+06	1.08887e+06	1.05457e+06	1.08335e+06	1.10123e+06	1.04168e+06	1.20203e+06	1.2291e+06	1.29026e+06	1.2608e+06	1.19587e+06	1.22857e+06	1.32165e+06	1.30436e+06	1.13893e+06	1.19925e+06	1.23326e+06	1.19198e+06	1.1714e+06	1.20122e+06	1.38902e+06	1.1691e+06	1.2268e+06	1.36887e+06	1.31287e+06	1.30252e+06	1.36136e+06	1.25537e+06	1.59985e+06	1.61338e+06	1.55072e+06	1.486e+06	1.54751e+06
MN8093	6.123	384.182	Delnuttaline	[M-H]-	C22H27NO5	VOFHPANLWJZICP-RVAZAESLSA-N	86.7									3.13414e+06	2.95516e+06	2.9295e+06	3.09811e+06	3.10161e+06	2.99049e+06	2.81115e+06	3.08923e+06	2.95647e+06	2.91522e+06	2.91966e+06	2.80449e+06	2.98588e+06	2.91725e+06	2.8869e+06	2.84955e+06	2.76896e+06	2.91127e+06	2.86361e+06	2.97179e+06	3.02232e+06	2.73763e+06	2.91577e+06	2.9502e+06	2.85124e+06	2.93708e+06	2.85319e+06	2.77256e+06	2.94298e+06	2.81103e+06	2.7077e+06	2.75584e+06	2.75883e+06	2.74525e+06
MN8163	5.676	386.197	13-O-Acetylvakhmatine	[M-H]-	C22H29NO5	JFDDBMVESRQDLZ-MXLFTRFWNA-N	84.3									1.18535e+06	1.16046e+06	1.17518e+06	1.12556e+06	1.17317e+06	1.14504e+06	1.09103e+06	1.1313e+06	1.1346e+06	1.23083e+06	1.10807e+06	1.10301e+06	1.17927e+06	1.14611e+06	1.19777e+06	1.15828e+06	1.13898e+06	1.16576e+06	1.16861e+06	1.18833e+06	1.11763e+06	1.17421e+06	1.12007e+06	1.17083e+06	1.15504e+06	1.18182e+06	1.1718e+06	1.18668e+06	1.1685e+06	1.19797e+06	1.18244e+06	1.17055e+06	1.16252e+06	1.12297e+06
MN8185	0.633	387.114	#NAME?	[M-H]-	C12H22O11	GUBGYTABKSRVRQ-QGENSXPJNA-N	85.7	HMDB0000186	C00243	Organic oxygen compounds	Organooxygen compounds	Carbohydrates and carbohydrate conjugates	Carbohydrates	Oligosaccharides	Disaccharides	2.83187e+07	2.8606e+07	2.14568e+07	2.04872e+07	2.05208e+07	2.071e+07	2.06723e+07	1.82367e+07	1.87498e+07	1.86673e+07	1.89362e+07	1.83559e+07	2.76161e+07	4.86373e+06	4.67337e+06	4.68785e+06	4.68394e+06	5.16694e+06	1.47994e+07	1.4692e+07	1.46432e+07	1.44625e+07	1.42913e+07	2.86076e+07	2.46404e+07	2.74762e+07	2.6221e+07	2.71253e+07	2.5976e+07	2.8173e+07	2.93008e+07	2.86417e+07	2.9711e+07	2.88543e+07
MN8186	0.892	387.115	4-O-(A-D-MANNOPYRANOSYL)-D-MANNOSE	[M-H]-	C12H22O11	GUBGYTABKSRVRQ-VQCGNKTKSA-N	82.5			Organic oxygen compounds	Organooxygen compounds	Carbohydrates and carbohydrate conjugates				3.56559e+06	3.76052e+06	157088	314142	408362	240291	334005	50927.7	197749	312066	150921	551108	3.55928e+06	339956	1.15909e+06	1.35989e+06	1.06313e+06	380192	148993	282318	361386	191574	381057	3.65785e+06	1.2711e+06	1.17686e+06	1.03927e+06	1.13166e+06	1.73902e+06	1.20834e+07	1.50577e+07	1.53587e+07	1.33627e+07	3.21805e+07
MN8191	4.275	387.145	(3r,3ar,4s,9as,9br)-9a-(acetyloxy)-3,6,9-trimethyl-2,7-dioxo-3h,3ah,4h,5h,9bh-azuleno[4,5-b]furan-4-yl 2-methylprop-2-enoate	[M-H]-	C21H24O7	GFUXSVUQZHDXCF-SWTZARQSSA-N	81.4			Organic acids and derivatives	Carboxylic acids and derivatives	Tricarboxylic acids and derivatives				8.32291e+06	8.3047e+06	9.16226e+06	9.22496e+06	9.33339e+06	9.2492e+06	9.15741e+06	9.41703e+06	9.38108e+06	9.32645e+06	9.26133e+06	9.52177e+06	8.30465e+06	9.58241e+06	9.4655e+06	9.10918e+06	9.01149e+06	9.27978e+06	7.64039e+06	7.05194e+06	7.33773e+06	7.45742e+06	7.24729e+06	8.10779e+06	6.91528e+06	6.90109e+06	6.83489e+06	6.91859e+06	6.76033e+06	8.21948e+06	8.3932e+06	8.20044e+06	8.33083e+06	8.33693e+06
MN8193	3.511	387.166	{(1R,2R)-2-[(2Z)-5-(Hexopyranosyloxy)-2-penten-1-yl]-3-oxocyclopentyl}acetic acid	[M-H]-	C18H28O9		89.7									2.81293e+06	2.77254e+06	2.35047e+06	2.37114e+06	2.4196e+06	2.37127e+06	2.56703e+06	2.53247e+06	2.66602e+06	2.70894e+06	2.78647e+06	2.40022e+06	2.75813e+06	2.50362e+06	2.30895e+06	2.48861e+06	2.3775e+06	2.47172e+06	2.77743e+06	2.8941e+06	3.1027e+06	2.83762e+06	2.61757e+06	2.76995e+06	3.16197e+06	3.08584e+06	3.21565e+06	3.2742e+06	3.06908e+06	2.81753e+06	3.0513e+06	2.84907e+06	3.04326e+06	2.85822e+06
MN8306	3.416	391.197	2-(hydroxymethyl)-6-(6-hydroxy-6-methyl-3-propan-2-ylcyclohex-3-en-1-yl)oxyoxane-3,4,5-triol	[M+C2H4O2-H]-	C16H28O7	DIPALNDKWHCLEA-UHFFFAOYSA-N	86.7			Lipids and lipid-like molecules	Prenol lipids	Terpene glycosides				3.09921e+06	3.11553e+06	2.19579e+06	2.12865e+06	2.10842e+06	2.13407e+06	2.16683e+06	2.1692e+06	2.20456e+06	2.09375e+06	2.15101e+06	2.0822e+06	3.11555e+06	2.41657e+06	2.56659e+06	2.48196e+06	2.34228e+06	2.41585e+06	3.44571e+06	3.38791e+06	3.52262e+06	3.44293e+06	3.45357e+06	3.05292e+06	3.56334e+06	3.68475e+06	3.74352e+06	3.64079e+06	3.79635e+06	4.43164e+06	4.25661e+06	4.82581e+06	4.6347e+06	4.42582e+06
MN8365	5.894	393.195	(1r,2s,3s,5s,8s,9s,10s,11r,15s,16r)-3,9,10,15-tetrahydroxy-16-methoxy-12,12-dimethyl-6-methylidene-17-oxapentacyclo[7.6.2.1,.0,.0,]octadecan-7-one	[M-H]-	C21H30O7		89									1.07716e+06	1.09097e+06	449589	483797	442120	438087	464828	1.92192e+06	1.96637e+06	1.94056e+06	1.99227e+06	2.13086e+06	1.09894e+06	693134	684568	654794	618224	647652	1.67309e+06	1.54018e+06	1.60512e+06	1.47893e+06	1.42846e+06	1.09098e+06	1.31252e+06	1.25515e+06	1.2051e+06	1.22677e+06	1.23313e+06	691700	713323	753367	756261	755689
MN8412	3.097	395.156	(1R,10S,13R,14S,16S)-18-acetyloxy-8,14-dimethyl-15-oxido-8,15-diazoniahexacyclo[14.2.1.01,9.02,7.010,15.012,17]nonadeca-2,4,6,8-tetraene-13-carboxylate	[M-H]-	C22H24N2O5	MVVOGBRCQSCYJN-QWWWVCEYSA-N	81.2			Alkaloids and derivatives	Ajmaline-sarpagine alkaloids					1.69483e+06	1.70415e+06	1.87917e+06	1.63812e+06	1.57959e+06	1.6811e+06	1.56561e+06	2.19626e+06	2.0592e+06	1.98546e+06	2.01772e+06	2.17123e+06	1.64118e+06	2.16192e+06	2.14807e+06	2.23516e+06	2.15223e+06	2.06421e+06	1.14825e+06	986910	1.0163e+06	1.14741e+06	1.02842e+06	1.87655e+06	1.58707e+06	1.44759e+06	1.47274e+06	1.43772e+06	1.43631e+06	1.78535e+06	1.9531e+06	1.96682e+06	1.92278e+06	2.08167e+06
MN8418	3.654	395.192	Echitovenine	[M-H]-	C23H28N2O4	UELNVPGLHDEZFM-PKQGEJGHSA-N	70.1		C11784	Alkaloids and derivatives	Aspidospermatan-type alkaloids		Alkaloids	Alkaloids derived from tryptophan and anthranilic acid	Indole alkaloids	2.01226e+06	1.95008e+06	1.71795e+06	1.66749e+06	1.74481e+06	1.64932e+06	1.67888e+06	2.15935e+06	2.05559e+06	1.99256e+06	1.98116e+06	2.08766e+06	1.99611e+06	1.95376e+06	1.82671e+06	2.09586e+06	1.97879e+06	1.88502e+06	2.08708e+06	2.01362e+06	1.93189e+06	2.11588e+06	2.10161e+06	2.01248e+06	2.22571e+06	2.06122e+06	2.26398e+06	2.17924e+06	2.26572e+06	2.66002e+06	2.46109e+06	2.51399e+06	2.44314e+06	2.62486e+06
MN8441	6.538	396.117	(5s,6'r,8's)-6'-hydroxy-2,6,6',7,8,8'-hexahydro-2'h-spiro[[1,3]dioxolo[4,5-g]isoquinoline-5,7'-indeno[4,5-d][1,3]dioxol]-8'-yl acetate	[M-H]-	C21H19NO7	YAEIVKRDRYGJRD-HKBOAZHASA-N	74.9			Organoheterocyclic compounds	Tetrahydroisoquinolines					2.29066e+06	2.18587e+06	6.1282e+06	2.34322e+06	2.32509e+06	2.81447e+06	2.74325e+06	2.73242e+06	3.11551e+06	2.61349e+06	2.53312e+06	2.49206e+06	2.25008e+06	2.60174e+06	2.47994e+06	2.37325e+06	2.43342e+06	2.39191e+06	1.57294e+06	1.33471e+06	1.30889e+06	1.35212e+06	1.45349e+06	1.97995e+06	448809	479347	479976	547181	816083	1.50943e+06	1.35839e+06	1.15137e+06	1.11784e+06	938576
MN8462	4.251	397.114	3-(2,4-Dioxo-3,4-dihydro-1(2H)-pyrimidinyl)alanine	[M-H]-	C7H9N3O4		82.2									4.11579e+06	4.23062e+06	3.50104e+06	3.64044e+06	3.73732e+06	3.81978e+06	3.61486e+06	4.53121e+06	4.28473e+06	4.37499e+06	4.65526e+06	4.46434e+06	4.23044e+06	3.80144e+06	3.76424e+06	3.7544e+06	3.88158e+06	3.58384e+06	3.45252e+06	3.19704e+06	3.30905e+06	3.239e+06	3.45685e+06	4.20889e+06	5.15743e+06	5.15635e+06	5.17485e+06	5.22196e+06	5.0029e+06	5.87691e+06	5.73324e+06	5.70236e+06	5.71007e+06	5.73484e+06
MN8523	2.918	399.151	N-{4-[(R)-[(3R)-4-Benzyl-5-oxo-3-morpholinyl](hydroxy)methyl]phenyl}acetamide	[M-H]-	C20H22N2O4		75.3									2.35168e+06	2.33986e+06	2.46978e+06	2.55493e+06	2.66913e+06	2.48316e+06	2.55979e+06	2.64189e+06	2.60506e+06	2.60142e+06	2.60383e+06	2.60259e+06	2.35215e+06	2.67908e+06	2.55391e+06	2.55118e+06	2.63609e+06	2.53482e+06	1.87984e+06	1.8398e+06	1.8369e+06	1.88772e+06	1.79523e+06	2.35171e+06	2.27479e+06	2.18712e+06	2.18178e+06	2.31833e+06	2.23e+06	2.25564e+06	2.26723e+06	2.27659e+06	2.28541e+06	2.31208e+06
MN8629	3.148	403.161	[(1s,4as,7r,7as)-7-hydroxy-4-methyl-1-{[(2s,3r,4s,5s,6r)-3,4,5-trihydroxy-6-(hydroxymethyl)oxan-2-yl]oxy}-1h,4ah,5h,6h,7ah-cyclopenta[c]pyran-7-yl]methyl acetate	[M-H]-	C18H28O10	MEGLDKHMUVYZGX-HXTVWJEISA-N	71.2			Lipids and lipid-like molecules	Prenol lipids	Terpene glycosides				2.1685e+06	2.09431e+06	1.96861e+06	1.81208e+06	1.94946e+06	2.0873e+06	1.99926e+06	1.64673e+06	1.95463e+06	1.82321e+06	1.68761e+06	1.82697e+06	2.11163e+06	1.77501e+06	1.67819e+06	1.65534e+06	1.65173e+06	1.82927e+06	2.38941e+06	2.29368e+06	2.2124e+06	2.1589e+06	2.48863e+06	2.09444e+06	2.34865e+06	2.62752e+06	2.54201e+06	2.36742e+06	2.45326e+06	2.51951e+06	2.45273e+06	2.41672e+06	2.313e+06	2.15579e+06
MN8630	3.529	403.161	1-O-[(2E,4E)-9-Carboxy-8-hydroxy-2,7-dimethyl-2,4-nonadienoyl]-beta-D-glucopyranose	[M-H]-	C18H28O10		83.5									9.67764e+06	9.68668e+06	2.94225e+06	2.84047e+06	2.89142e+06	2.82671e+06	2.84802e+06	3.78411e+06	3.70651e+06	3.68732e+06	3.87806e+06	3.68398e+06	9.94936e+06	2.0772e+07	1.99003e+07	1.84932e+07	1.99291e+07	1.86659e+07	3.66179e+06	3.66475e+06	3.56988e+06	3.55371e+06	3.62865e+06	9.67761e+06	4.67166e+06	4.81858e+06	5.10443e+06	4.81056e+06	4.85543e+06	2.35776e+07	2.14983e+07	2.35453e+07	2.09258e+07	2.13994e+07
MN8631	3.205	403.161	Glyinflanin D	[M-H]-	C25H24O5	PHVKLPYOWVVQIN-UHFFFAOYSA-N	80.5			Phenylpropanoids and polyketides	Linear 1,3-diarylpropanoids	Chalcones and dihydrochalcones				4.51024e+06	4.58069e+06	3.86479e+06	3.8473e+06	3.74901e+06	3.505e+06	3.57943e+06	3.65679e+06	3.37665e+06	3.39173e+06	3.68566e+06	3.57115e+06	4.51037e+06	3.61345e+06	3.67886e+06	3.60556e+06	3.6365e+06	3.47295e+06	4.6788e+06	4.7571e+06	4.74288e+06	4.58517e+06	4.52013e+06	4.43968e+06	5.64329e+06	5.45174e+06	5.47048e+06	5.71556e+06	5.56854e+06	6.13757e+06	5.92037e+06	5.8837e+06	6.16474e+06	5.94878e+06
MN8800	5.564	409.133	(2S,3R,4S,5S,6R)-2-({4a,5,7-trihydroxy-7-methyl-1H,4aH,5H,6H,7H,7aH-cyclopenta[c]pyran-1-yl}oxy)-6-(hydroxymethyl)oxane-3,4,5-triol	[M-H]-	C15H24O10		71.6									1.97727e+06	1.85001e+06	2.6653e+06	2.38566e+06	2.17707e+06	1.939e+06	1.90273e+06	1.71742e+06	1.55754e+06	1.79859e+06	1.55998e+06	1.78459e+06	1.82738e+06	1.37155e+06	1.34476e+06	1.37711e+06	1.24477e+06	1.28046e+06	1.85703e+06	1.89953e+06	2.05905e+06	1.94933e+06	2.24466e+06	1.82738e+06	1.30607e+06	1.3472e+06	1.16263e+06	1.19679e+06	1.18972e+06	1.53402e+06	1.45845e+06	1.53489e+06	1.48763e+06	1.51637e+06
MN8811	4.88	409.236	PA(16:0/0:0)	[M-H]-	C19H39O7P	YNDYKPRNFWPPFU-GOSISDBHSA-N	72.7			Lipids and lipid-like molecules	Glycerophospholipids	Glycerophosphates				876461	944865	1.50329e+06	946088	1.12493e+06	1.22638e+06	978570	1.51609e+06	830876	1.82735e+06	678833	772633	876739	627410	734607	792653	1.33141e+06	551960	546409	730658	559701	843646	604844	948781	1.65582e+06	1.21476e+06	916468	2.66861e+06	881180	1.86098e+06	1.66477e+06	2.1221e+06	4.70991e+06	1.98694e+06
MN8916	4.425	413.158	1-(2h-1,3-benzodioxol-5-yl)-2-[1,2-dimethoxy-4-oxo-5-(prop-2-en-1-yl)cyclohexa-2,5-dien-1-yl]propyl acetate	[M-H]-	C23H26O7	ZLKMSKWHUILKHU-UHFFFAOYSA-N	78.9			Lipids and lipid-like molecules	Prenol lipids	Monoterpenoids				5.22868e+06	5.22815e+06	5.99357e+06	5.64348e+06	5.67982e+06	5.52985e+06	5.70938e+06	6.0125e+06	6.08615e+06	5.82632e+06	6.03867e+06	5.9388e+06	5.1674e+06	5.4679e+06	5.56993e+06	5.52819e+06	5.56532e+06	5.62333e+06	5.5707e+06	4.84168e+06	4.97273e+06	4.94041e+06	5.01748e+06	4.97716e+06	4.3102e+06	4.61556e+06	4.4589e+06	4.13122e+06	4.2487e+06	4.082e+06	3.8943e+06	3.9504e+06	4.0641e+06	4.02371e+06
MN9016	3.864	417.083	5,3'-Dihydroxy-3,8,4',5'-tetramethoxy-6,7-methylenedioxyflavone	[M-H]-	C20H18O10	XCKSFSPZLWEYBW-UHFFFAOYSA-N	90			Phenylpropanoids and polyketides	Flavonoids	O-methylated flavonoids				1.85507e+06	1.88116e+06	1.21459e+06	1.18104e+06	1.15802e+06	1.1892e+06	1.15339e+06	1.20821e+06	1.12875e+06	1.21686e+06	1.16206e+06	1.13417e+06	1.86129e+06	1.38069e+06	1.35716e+06	1.35996e+06	1.34351e+06	1.35962e+06	2.99634e+06	2.89198e+06	2.97954e+06	3.00659e+06	2.88106e+06	1.85505e+06	2.18971e+06	2.20654e+06	2.22015e+06	2.05556e+06	2.22807e+06	2.46947e+06	2.4109e+06	2.473e+06	2.48115e+06	2.46661e+06
MN9095	5.783	420.182	1-({4-[2-hydroxy-5-(hydroxymethyl)phenoxy]phenyl}methyl)-6-methoxy-2-methyl-3,4-dihydro-1h-isoquinolin-7-ol	[M-H]-	C25H27NO5	SPAVXPIRHUDLJN-UHFFFAOYSA-N	84.8			Organoheterocyclic compounds	Isoquinolines and derivatives	Benzylisoquinolines				1.35541e+06	1.45779e+06	1.64562e+06	1.52141e+06	1.54823e+06	1.55422e+06	1.4874e+06	1.46239e+06	1.59211e+06	1.48938e+06	1.51753e+06	1.5042e+06	1.45503e+06	1.44095e+06	1.39223e+06	1.40096e+06	1.39306e+06	1.34155e+06	1.34117e+06	1.37638e+06	1.29964e+06	1.40898e+06	1.37475e+06	1.45595e+06	1.34863e+06	1.35514e+06	1.28392e+06	1.28878e+06	1.29758e+06	1.35096e+06	1.33436e+06	1.38774e+06	1.29833e+06	1.32447e+06
MN9121	3.405	421.137	Mussaenosidic acid	[M-H]-	C16H24O10	VLCHQFXSBHIBRV-WCQHRLGTNA-N	78.1									3.34965e+06	3.36057e+06	4.56218e+06	4.4388e+06	4.45922e+06	4.42782e+06	4.60046e+06	5.39949e+06	5.42842e+06	5.4249e+06	5.16838e+06	5.40792e+06	3.28455e+06	3.42273e+06	3.48218e+06	3.27168e+06	3.37573e+06	3.28994e+06	3.66029e+06	3.67319e+06	3.75424e+06	3.8141e+06	3.76202e+06	3.32194e+06	348082	18383.2	2.37242e+06	2.35448e+06	368982	1.4377e+06	1.51688e+06	1.59618e+06	1.58445e+06	1.68125e+06
MN9126	4.032	421.208	Fludrocortisone acetate	[M-H]-	C23H31FO6	SYWHXTATXSMDSB-UHFFFAOYSA-N	82.1	HMDB0252329	C08186	Lipids and lipid-like molecules	Steroids and steroid derivatives	Pregnane steroids	Lipids	ST Sterol lipids	ST02 Steroids	5.03187e+06	5.03225e+06	4.53347e+06	4.53028e+06	4.64214e+06	4.41265e+06	4.57556e+06	5.25434e+06	5.31261e+06	5.17232e+06	4.97762e+06	5.20831e+06	5.12218e+06	4.8606e+06	4.79837e+06	5.21162e+06	5.04996e+06	4.93053e+06	4.5476e+06	4.27064e+06	4.43849e+06	4.40893e+06	4.72598e+06	5.03219e+06	5.64417e+06	5.32047e+06	5.51729e+06	5.32835e+06	5.25336e+06	6.93967e+06	6.55307e+06	6.7784e+06	6.89738e+06	6.72736e+06
MN9183	7.069	423.261	Methyldehydrograviphane	[M-H]-	C27H36O4	ZYGGJLPOXFHXPT-UHFFFAOYSA-N	73.4			Benzenoids	Phenol ethers	Anisoles				460835	483699	435682	313803	302091	466429	439083	507194	500227	447688	463620	392565	398413	425444	413638	409116	533053	408538	589051	539574	466431	374901	391173	389471	234334	249036	316704	381151	397417	483117	484705	476320	415101	458467
MN9186	7.036	423.327	2,2'-Methylenebis(4,6-di-tert-butylphenol)	[M-H]-	C29H44O2	LXWZXEJDKYWBOW-UHFFFAOYSA-N	87.9			Benzenoids	Benzene and substituted derivatives	Diphenylmethanes				1.49891e+07	1.41725e+07	1.09101e+07	1.24648e+07	1.28029e+07	1.10776e+07	1.08196e+07	1.13245e+07	1.09753e+07	1.13053e+07	1.18359e+07	1.22786e+07	1.3989e+07	1.26613e+07	1.29379e+07	1.40808e+07	1.32953e+07	1.3844e+07	1.37725e+07	1.48448e+07	1.43281e+07	1.30761e+07	1.14568e+07	1.11649e+07	1.00734e+07	1.07806e+07	1.08026e+07	1.07671e+07	1.1152e+07	1.1048e+07	1.0512e+07	1.08424e+07	1.10858e+07	1.1689e+07
MN9245	5.384	426.091	2-{[3,5-di(trifluoromethyl)anilino]methylidene}-5-phenylcyclohexane-1,3-dione	[M-H]-	C21H15F6NO2		80.4									1.10439e+06	1.09297e+06	1.3052e+06	1.23166e+06	1.23995e+06	1.22072e+06	1.33422e+06	1.32706e+06	1.30204e+06	1.33962e+06	1.34942e+06	1.2964e+06	1.09548e+06	1.22584e+06	1.21855e+06	1.16718e+06	1.18339e+06	1.17498e+06	1.0088e+06	984017	887017	933195	936967	1.03513e+06	493252	449406	452661	469928	435493	445597	505019	508230	524451	448551
MN9277	3.857	427.161	2-Phenylethyl 3-O-(4-carboxy-3-hydroxy-3-methylbutanoyl)--D-glucopyranoside	[M-H]-	C20H28O10		76.9									8.85627e+06	8.94557e+06	1.0104e+07	1.02021e+07	1.04492e+07	1.00721e+07	1.00917e+07	1.05892e+07	1.06219e+07	1.08861e+07	1.08221e+07	1.07715e+07	8.85626e+06	1.08511e+07	1.03683e+07	1.03959e+07	1.04804e+07	1.03571e+07	7.57337e+06	7.42777e+06	7.58291e+06	7.30972e+06	7.33916e+06	8.87465e+06	7.76944e+06	7.54904e+06	7.73656e+06	7.65727e+06	7.65497e+06	7.30699e+06	7.64904e+06	7.80817e+06	7.47195e+06	7.65747e+06
MN9279	3.63	427.197	(3S,3abeta,6abeta,9abeta,9balpha)-Decahydro-4alpha-hydroxy-6-methylene-3beta,9beta-dimethyl-8alpha-(beta-D-glucopyranosyloxy)azuleno[4,5-b]furan-2(3H)-one	[M-H]-	C21H32O9	FHJCIEPIVAMXRP-JSBOQLKZSA-N	74.9			Lipids and lipid-like molecules	Prenol lipids	Terpene lactones				2.79929e+07	2.80681e+07	2.333e+07	2.39359e+07	2.34485e+07	2.32065e+07	2.36853e+07	3.02041e+07	2.99024e+07	2.95453e+07	3.06302e+07	3.01273e+07	2.77304e+07	3.11454e+07	2.99402e+07	2.93897e+07	2.96372e+07	2.91383e+07	2.52811e+07	2.47201e+07	2.51487e+07	2.52933e+07	2.36264e+07	2.79932e+07	3.0833e+07	3.07228e+07	3.08687e+07	3.01412e+07	3.0146e+07	3.29565e+07	3.19488e+07	3.26438e+07	3.22541e+07	3.34524e+07
MN9326	3.426	429.14	N-(2-chloro-4-{[4-(2-morpholinoethyl)piperazino]sulfonyl}phenyl)acetamide	[M-H]-	C18H27ClN4O4S	CCXNINRRIZCUPB-UHFFFAOYSA-N	78.6			Benzenoids	Benzene and substituted derivatives	Anilides				1.37612e+07	1.37612e+07	9.91238e+06	9.78718e+06	9.61071e+06	9.51795e+06	9.89677e+06	1.28037e+07	1.28061e+07	1.24929e+07	1.2804e+07	1.30397e+07	1.37613e+07	2.24449e+07	2.2824e+07	2.22742e+07	2.1911e+07	2.21947e+07	7.65983e+06	7.48362e+06	7.73635e+06	7.92839e+06	7.62586e+06	1.36081e+07	1.07132e+07	1.09093e+07	1.09003e+07	1.07661e+07	1.12755e+07	1.79774e+07	1.77533e+07	1.79587e+07	1.77204e+07	1.78035e+07
MN9386	3.331	431.12	Licoagroside B	[M-H]-	C18H24O12	WCVUIHQUPRXYKT-RKCXIZIQSA-N	92.1	HMDB0036523		Lipids and lipid-like molecules	Saccharolipids					3.57438e+07	3.57552e+07	3.50098e+07	3.52515e+07	3.52466e+07	3.54245e+07	3.50446e+07	3.39626e+07	3.43603e+07	3.44336e+07	3.37419e+07	3.44809e+07	3.58723e+07	3.49957e+07	3.46355e+07	3.42178e+07	3.4573e+07	3.50793e+07	3.6175e+07	3.46771e+07	3.59428e+07	3.58793e+07	3.51556e+07	3.57431e+07	3.70258e+07	3.69857e+07	3.71587e+07	3.72344e+07	3.78902e+07	3.88653e+07	3.87584e+07	3.76661e+07	3.691e+07	3.80993e+07
MN9388	3.184	431.133	5''-(furan-3-yl)-7'-hydroxy-6'-methyl-2',2'',8'-trioxo-tetrahydro-3'h-dispiro[oxirane-2,1'-naphthalene-5',3''-oxolan]-8'a-ylmethyl acetate	[M-H]-	C22H24O9	RWDUFUWSPLPCBX-UHFFFAOYSA-N	71			Lipids and lipid-like molecules	Prenol lipids	Terpene lactones				1.92769e+06	1.91377e+06	2.39847e+06	2.47146e+06	2.45991e+06	2.43747e+06	2.48242e+06	2.89882e+06	2.79614e+06	2.68474e+06	2.75364e+06	2.72576e+06	1.90528e+06	2.12566e+06	2.00993e+06	1.93767e+06	2.14555e+06	2.0491e+06	1.69216e+06	1.48666e+06	1.63652e+06	1.47347e+06	1.49435e+06	1.90528e+06	1.69595e+06	1.66273e+06	1.59107e+06	1.64331e+06	1.75303e+06	1.30686e+06	1.29723e+06	1.35088e+06	1.25753e+06	1.35616e+06
MN9394	3.47	431.192	3-Hydroxy-3,5,5-trimethyl-4-(3-oxo-1-buten-1-ylidene)cyclohexyl beta-D-glucopyranoside	[M-H]-	C19H30O8		77.7									4.68344e+07	4.62792e+07	4.59891e+07	4.71763e+07	4.68502e+07	4.82853e+07	4.70136e+07	5.1776e+07	5.05367e+07	5.02133e+07	5.13076e+07	5.05469e+07	4.65726e+07	5.3103e+07	5.13212e+07	4.92955e+07	5.1216e+07	5.02745e+07	4.19983e+07	4.10737e+07	4.35317e+07	4.16276e+07	4.30164e+07	4.58955e+07	4.43007e+07	4.36862e+07	4.22306e+07	4.11228e+07	4.41602e+07	4.636e+07	4.47026e+07	4.54374e+07	4.48061e+07	4.46552e+07
MN9396	3.838	431.193	3-Hydroxy-3,5,5-trimethyl-4-(3-oxo-1-buten-1-ylidene)cyclohexyl -D-glucopyranoside	[M-H]-	C19H30O8		77.9									7.83347e+06	7.83354e+06	3.83318e+06	3.84137e+06	3.77588e+06	3.69684e+06	3.69902e+06	4.78677e+06	5.06464e+06	5.13227e+06	5.02675e+06	5.11395e+06	7.87553e+06	1.28123e+07	1.31046e+07	1.28188e+07	1.28525e+07	1.33217e+07	4.68399e+06	4.38166e+06	5.1379e+06	4.50102e+06	5.18242e+06	7.33285e+06	6.74319e+06	6.72351e+06	6.91482e+06	6.19105e+06	6.14188e+06	1.21737e+07	1.24399e+07	1.14585e+07	1.22613e+07	1.21092e+07
MN9402	4.734	431.221	PA(18:3(9Z,12Z,15Z)/0:0)	[M-H]-	C21H37O7P	DVNZKWQUAXJYGB-LVTNFWOSSA-N	78.6	HMDB0062320		Lipids and lipid-like molecules	Glycerophospholipids	Glycerophosphates				4.49269e+06	4.47681e+06	6.19795e+06	2.44279e+06	2.7337e+06	662065	2.55412e+06	1.79684e+06	1.40172e+06	8.72804e+06	3.13276e+06	4.80409e+06	3.74037e+06	5.17762e+06	3.59678e+06	1.68837e+06	1.64742e+06	2.09614e+06	5.62984e+06	2.45637e+06	8.03436e+06	2.28826e+06	5.6703e+06	3.97003e+06	2.66062e+06	6.74825e+06	3.9871e+06	6.30606e+06	4.77488e+06	6.87873e+06	6.99217e+06	8.38352e+06	8.74108e+06	9.46087e+06
MN9446	3.29	433.114	4H-1-Benzopyran-4-one, 6--D-glucopyranosyl-2,3-dihydro-5,7-dihydroxy-2-(4-hydroxyphenyl)-, (S)-	[M-H]-	C21H22O10		79.9									3.43108e+06	3.37783e+06	957941	899063	975727	918347	964306	1.07585e+06	1.01155e+06	1.0617e+06	1.12705e+06	1.15889e+06	3.36851e+06	1.28306e+06	1.22662e+06	1.18832e+06	1.16005e+06	1.17971e+06	4.40733e+06	4.22758e+06	4.50916e+06	4.56282e+06	4.02489e+06	3.36499e+06	5.35551e+06	5.28981e+06	5.14201e+06	4.96231e+06	5.46532e+06	7.32566e+06	7.02001e+06	7.30239e+06	7.19416e+06	7.20053e+06
MN9449	3.394	433.114	Chalconaringenin 4-glucoside	[M-H]-	C21H22O10	GAARAMNTPQAIOT-UHFFFAOYSA-N	82.2		C16407	Phenylpropanoids and polyketides	Flavonoids	Flavonoid glycosides	Lipids	PK Polyketides	PK12 Flavonoids	1.43641e+06	1.44844e+06	1.60787e+06	1.63573e+06	1.63217e+06	1.66382e+06	1.59359e+06	2.07114e+06	2.09776e+06	2.06976e+06	2.08926e+06	2.11105e+06	1.47797e+06	2.07999e+06	2.16971e+06	1.97473e+06	1.96733e+06	1.92315e+06	1.26693e+06	1.19271e+06	1.26788e+06	1.19923e+06	1.22868e+06	1.44862e+06	1.02576e+06	1.05288e+06	1.1215e+06	990221	1.09327e+06	1.07155e+06	1.05149e+06	1.03647e+06	1.10973e+06	1.06732e+06
MN9464	7.418	433.236	PA(18:2(9Z,12Z)/0:0)	[M-H]-	C21H39O7P	ZQTAMPRZFOOEEP-KKFOGOCZSA-N	92.4			Lipids and lipid-like molecules	Glycerophospholipids	Glycerophosphates				7.1465e+06	7.27998e+06	7.49053e+06	6.85485e+06	6.6706e+06	7.25556e+06	7.21655e+06	7.51815e+06	7.19964e+06	8.71794e+06	6.92911e+06	7.76709e+06	6.44875e+06	7.9407e+06	6.20404e+06	5.83992e+06	5.52228e+06	6.63642e+06	5.32483e+06	9.92065e+06	7.2563e+06	7.15102e+06	7.9933e+06	7.27811e+06	6.71252e+06	8.16711e+06	8.57113e+06	8.10273e+06	6.57456e+06	6.19167e+06	7.22993e+06	6.66092e+06	6.32097e+06	7.79553e+06
MN9503	4.16	435.093	Irisxanthone	[M-H]-	C20H20O11	MTQVPZUZBBTLNO-VERJARLLNA-N	87.3		C10067				Lipids	PK Polyketides	PK13 Aromatic polyketides	6.71212e+06	6.79029e+06	1.17931e+06	1.12653e+06	1.14336e+06	1.11587e+06	1.20664e+06	2.0702e+06	2.1088e+06	2.14343e+06	2.20853e+06	2.15932e+06	6.79027e+06	2.62683e+06	2.70387e+06	2.57819e+06	2.4839e+06	2.56961e+06	7.01705e+06	6.9272e+06	6.80223e+06	6.82911e+06	6.56875e+06	6.77607e+06	1.13202e+07	1.15788e+07	1.17367e+07	1.19062e+07	1.2183e+07	1.4901e+07	1.50457e+07	1.59727e+07	1.57294e+07	1.52193e+07
MN9505	3.421	435.13	Coatline A	[M-H]-	C21H24O10	CSATWRZOLKGPRW-UHFFFAOYSA-N	84			Phenylpropanoids and polyketides	Linear 1,3-diarylpropanoids	Chalcones and dihydrochalcones				8.6072e+06	8.60978e+06	1.41427e+06	1.38595e+06	1.31323e+06	1.3318e+06	1.40553e+06	1.85653e+06	1.80997e+06	1.79547e+06	1.83403e+06	1.86558e+06	8.69583e+06	3.53404e+06	3.57784e+06	3.42092e+06	3.46168e+06	3.43718e+06	8.56721e+06	8.66826e+06	8.65134e+06	8.67003e+06	8.60441e+06	8.48452e+06	1.26162e+07	1.24521e+07	1.24619e+07	1.24894e+07	1.28145e+07	2.00102e+07	2.0071e+07	1.99723e+07	2.01155e+07	1.94266e+07
MN9515	4.391	435.224	3-Octanyl 6-O-(4-carboxy-3-hydroxy-3-methylbutanoyl)-beta-D-glucopyranoside	[M-H]-	C20H36O10		70.6									2.5354e+06	2.53525e+06	3.62107e+06	3.40475e+06	3.31839e+06	3.37042e+06	3.49567e+06	3.65609e+06	3.86639e+06	3.4484e+06	3.43662e+06	3.43664e+06	2.52425e+06	3.44071e+06	3.30912e+06	3.35191e+06	3.27658e+06	3.21591e+06	1.9655e+06	2.1711e+06	2.04691e+06	2.21853e+06	2.12699e+06	2.45598e+06	1.97316e+06	1.86085e+06	1.83578e+06	2.0728e+06	1.90414e+06	1.44226e+06	1.27606e+06	1.34433e+06	1.39987e+06	1.48933e+06
MN9553	4.421	437.109	[(2r,3s,4s,5r,6s)-3,4,5-trihydroxy-6-(4-hydroxy-3-methylphenoxy)oxan-2-yl]methyl 3,4,5-trihydroxybenzoate	[M-H]-	C20H22O11	SRAPOXOXKGUIKG-UVNCQSPWSA-N	71.7			Organic oxygen compounds	Organooxygen compounds	Carbohydrates and carbohydrate conjugates				2.50867e+06	2.50868e+06	2.35075e+06	2.49614e+06	2.46673e+06	2.33145e+06	2.23752e+06	2.40193e+06	2.24221e+06	2.30327e+06	2.4684e+06	2.31227e+06	2.46878e+06	2.4204e+06	2.58307e+06	2.3776e+06	2.44669e+06	2.38288e+06	1.85916e+06	1.73355e+06	1.68551e+06	1.82324e+06	1.76767e+06	2.50381e+06	3.05542e+06	3.01415e+06	3.03813e+06	3.13179e+06	3.13419e+06	3.27512e+06	3.16508e+06	3.25567e+06	3.20649e+06	3.4259e+06
MN9725	3.203	443.193	Ixerisoside I	[M-H]-	C21H32O10	MBUHOKDYVLBTGE-XRMCTAOVSA-N	85			Lipids and lipid-like molecules	Prenol lipids	Terpene lactones				4.35497e+06	4.24057e+06	3.80258e+06	3.98401e+06	3.868e+06	3.88304e+06	3.72265e+06	3.87691e+06	3.76886e+06	3.86117e+06	3.96018e+06	3.95585e+06	4.355e+06	4.57123e+06	4.59352e+06	4.23683e+06	4.31897e+06	4.40748e+06	4.3259e+06	4.25437e+06	4.34927e+06	4.19699e+06	4.14459e+06	4.34173e+06	4.53793e+06	4.48886e+06	4.59944e+06	4.45049e+06	4.46399e+06	5.01059e+06	5.13021e+06	4.92467e+06	5.0257e+06	4.9836e+06
MN9763	4.036	445.114	Prunitrin	[M-H]-	C22H22O10	OFUWGCQDMVDLIR-UHFFFAOYSA-N	77.8	HMDB0034149		Phenylpropanoids and polyketides	Isoflavonoids	Isoflavonoid O-glycosides				3.05521e+06	3.10744e+06	882852	936151	910486	893502	928504	1.63701e+06	1.62545e+06	1.64752e+06	1.6297e+06	1.59962e+06	2.99889e+06	1.87848e+06	1.84372e+06	1.78892e+06	1.74111e+06	1.72086e+06	2.72367e+06	2.77073e+06	2.65942e+06	2.58538e+06	2.74717e+06	3.09318e+06	4.74178e+06	4.6355e+06	4.68262e+06	4.77017e+06	4.78838e+06	6.40304e+06	6.27682e+06	6.22165e+06	6.65573e+06	6.21691e+06
MN9767	3.282	445.135	9alpha,13alpha-dihydroxylisopropylidenylisatisine A	[M-H]-	C25H22N2O6	KRWUDKFCELFAOW-WPMHCKOESA-N	81.5			Organoheterocyclic compounds	Indoles and derivatives	Indoles				2.08898e+06	2.0313e+06	732997	677014	668767	613379	673736	769944	826212	751153	774978	792981	2.08344e+06	3.04789e+06	2.99844e+06	2.95695e+06	2.98366e+06	3.00077e+06	245324	278342	252438	218275	267292	2.06847e+06	1.16161e+06	1.07793e+06	1.07326e+06	1.11025e+06	1.17443e+06	5.94059e+06	5.81753e+06	5.64274e+06	5.61827e+06	5.62088e+06
MN9829	3.777	447.094	Trifolin	[M-H]-	C21H20O11	JPUKWEQWGBDDQB-DTGCRPNFSA-N	88.8	HMDB0030864	C12626	Organoheterocyclic compounds	Pyrans	Pyranones and derivatives	Lipids	PK Polyketides	PK12 Flavonoids	1.2204e+07	1.22278e+07	6.59679e+06	6.55033e+06	6.66139e+06	6.7189e+06	6.59215e+06	5.73679e+06	5.82566e+06	5.61363e+06	5.74212e+06	5.77935e+06	1.22258e+07	8.7769e+06	9.07146e+06	8.60584e+06	8.7719e+06	8.90916e+06	1.92159e+07	1.91611e+07	1.85421e+07	1.91128e+07	1.87718e+07	1.21348e+07	1.32249e+07	1.31413e+07	1.31369e+07	1.28906e+07	1.31011e+07	1.78165e+07	1.7784e+07	1.76771e+07	1.79037e+07	1.76322e+07
MN9890	3.486	449.109	Hovetrichoside C	[M-H]-	C21H22O11	KJIWCKSQHHNTTL-UHFFFAOYSA-N	90.1			Phenylpropanoids and polyketides	Flavonoids	Flavonoid glycosides				1.54561e+07	1.56608e+07	4.27612e+06	4.27401e+06	4.40692e+06	4.38852e+06	4.39066e+06	4.23937e+06	4.27065e+06	4.21419e+06	4.24734e+06	4.29258e+06	1.53005e+07	6.80471e+06	6.74148e+06	6.8374e+06	6.78988e+06	6.67639e+06	2.7367e+07	2.62546e+07	2.67535e+07	2.70822e+07	2.67871e+07	1.52105e+07	1.79e+07	1.79817e+07	1.80851e+07	1.79274e+07	1.79438e+07	2.81795e+07	2.76915e+07	2.77365e+07	2.81397e+07	2.81845e+07
MN9893	4.2	449.11	Dalbergioidin 4'-O-beta-D-glucopyranoside	[M-H]-	C21H22O11	SLPFAONKVXHOCP-UHFFFAOYSA-N	83.5			Phenylpropanoids and polyketides	Isoflavonoids	Isoflavonoid O-glycosides				425231	495293	19100	363503	447280	397192	412289	415895	345939	251358	38003	326119	332027	105546	223016	85067.5	114602	261782	8.98752e+06	7.56461e+06	34458.9	884730	215020	496681	188191	146994	1.22299e+06	1.32094e+06	1.30856e+06	2.35499e+06	382770	3.6422e+06	2.09911e+06	2.08243e+07
MN9986	5.702	452.279	1-Palmitoyl-2-hydroxy-sn-glycero-3-PE	[M-H]-	C21H44NO7P	YVYMBNSKXOXSKW-HXUWFJFHSA-N	86.6			Lipids and lipid-like molecules	Glycerophospholipids	Glycerophosphoethanolamines				5.02237e+06	4.30663e+06	4.76383e+06	5.30966e+06	4.34456e+06	4.31846e+06	4.5221e+06	3.94995e+06	4.15399e+06	3.86042e+06	4.29248e+06	4.43274e+06	4.33077e+06	3.7092e+06	4.53285e+06	4.43307e+06	4.21797e+06	4.46149e+06	5.18513e+06	5.12881e+06	5.28573e+06	4.88397e+06	4.52035e+06	4.31591e+06	3.52178e+06	3.16034e+06	2.5248e+06	2.63789e+06	2.74252e+06	3.95843e+06	4.67259e+06	5.29992e+06	5.79318e+06	6.0963e+06
MN10051	3.361	455.097	Flavin mononucleotide (FMN)	[M-H]-	C17H21N4O9P		84.5									1.02547e+07	1.02607e+07	9.31029e+06	8.89911e+06	9.20079e+06	9.04246e+06	8.81302e+06	9.05774e+06	9.15994e+06	8.89313e+06	9.21735e+06	8.94656e+06	1.02617e+07	8.91131e+06	9.82978e+06	8.89871e+06	8.73372e+06	9.66301e+06	1.09303e+07	1.14962e+07	1.15646e+07	1.17208e+07	1.14603e+07	1.02618e+07	1.15822e+07	1.20622e+07	1.21725e+07	1.19853e+07	1.0803e+07	1.05286e+07	1.09791e+07	1.04983e+07	1.07418e+07	1.04364e+07
MN10103	3.729	457.114	(3,4,5-trihydroxy-6-{[3-(4-hydroxyphenyl)-4-oxo-4H-chromen-7-yl]oxy}oxan-2-yl)methyl acetate	[M-H]-	C23H22O10	ZMOZJTDOTOZVRT-UHFFFAOYSA-N	72.9			Phenylpropanoids and polyketides	Isoflavonoids	Isoflavonoid O-glycosides				2.52802e+07	2.60317e+07	4.5772e+06	4.36144e+06	4.24831e+06	4.41874e+06	4.44517e+06	5.85412e+06	5.92731e+06	5.73243e+06	5.40297e+06	5.57145e+06	2.51282e+07	7.56813e+06	7.49815e+06	7.28454e+06	7.47362e+06	7.60832e+06	2.85419e+07	2.92405e+07	2.84398e+07	2.77426e+07	2.81213e+07	2.5281e+07	3.63792e+07	3.83378e+07	3.76337e+07	3.65396e+07	3.65351e+07	4.52289e+07	4.58306e+07	4.54648e+07	4.59227e+07	4.46479e+07
MN10115	6.435	457.227	arthrobactin	[M-H2O-H]-	C20H36N4O9	BPEXJHGGARTCIR-UHFFFAOYSA-N	83.3			Lipids and lipid-like molecules	Fatty Acyls	Fatty acids and conjugates				9.52262e+06	9.53709e+06	1.53207e+07	7.0257e+06	6.29706e+06	6.21393e+06	4.33912e+06	3.62105e+06	4.38133e+06	4.52165e+06	4.82214e+06	5.51652e+06	8.91078e+06	6.85129e+06	8.60486e+06	8.69983e+06	9.93778e+06	1.04125e+07	8.98361e+06	9.67866e+06	9.17988e+06	8.62797e+06	8.34619e+06	8.98202e+06	6.44984e+06	6.31875e+06	6.80724e+06	7.75468e+06	7.45657e+06	7.36759e+06	8.2084e+06	8.70724e+06	1.12398e+07	1.25529e+07
MN10138	3.323	458.152	N4-[4-(piperidinosulfonyl)phenyl]-3-methyl-2-phenylmorpholine-4-carbothioamide	[M-H]-	C23H29N3O3S2	SBSLEILIJQINBR-UHFFFAOYSA-N	72.1									3.93614e+06	3.93609e+06	4.62559e+06	4.45054e+06	4.50791e+06	4.47018e+06	4.52449e+06	5.89655e+06	6.05683e+06	6.19208e+06	6.18426e+06	5.82516e+06	3.88753e+06	4.95611e+06	4.86588e+06	4.95421e+06	4.8575e+06	5.23e+06	3.42327e+06	3.44439e+06	3.61098e+06	3.47912e+06	3.43763e+06	3.93609e+06	3.00006e+06	3.072e+06	3.14229e+06	3.24365e+06	3.17397e+06	2.31699e+06	2.51922e+06	2.35154e+06	2.37606e+06	2.65321e+06
MN10141	3.186	458.152	(1r,4s,6r,7r,11z)-4-[(1r)-1-chloroethyl]-4-hydroxy-6,7,14-trimethyl-3,8,17-trioxo-2,9-dioxa-14-azabicyclo[9.5.1]heptadec-11-en-7-yl acetate	[M-H]-	C21H30ClNO8	VGRSISYREBBIAL-MWTIQZJTSA-N	71			Organic acids and derivatives	Carboxylic acids and derivatives	Tricarboxylic acids and derivatives				9.76416e+06	9.76428e+06	1.22936e+07	1.22531e+07	1.18934e+07	1.17716e+07	1.22196e+07	1.58229e+07	1.5532e+07	1.42345e+07	1.49885e+07	1.46001e+07	9.79682e+06	1.03778e+07	1.03364e+07	1.04887e+07	1.02723e+07	1.01302e+07	7.354e+06	7.66679e+06	7.78069e+06	6.67071e+06	7.00828e+06	9.8567e+06	8.76283e+06	8.19386e+06	8.21426e+06	8.74806e+06	8.6202e+06	6.60554e+06	6.37344e+06	5.86555e+06	6.11646e+06	6.26741e+06
MN10210	3.548	461.109	Daidzin	[M+FA-H]-	C21H20O9	KYQZWONCHDNPDP-QNDFHXLGSA-N	91	HMDB0033991	C10216	Phenylpropanoids and polyketides	Isoflavonoids	Isoflavonoid O-glycosides	Lipids	PK Polyketides	PK12 Flavonoids	1.63799e+07	1.62972e+07	2.07178e+06	2.13911e+06	2.06637e+06	1.9714e+06	2.07927e+06	2.40287e+06	2.34947e+06	2.37965e+06	2.25815e+06	2.2968e+06	1.63293e+07	2.49811e+06	2.46171e+06	2.48812e+06	2.50237e+06	2.49619e+06	2.10236e+07	2.04972e+07	2.14409e+07	2.11457e+07	2.01494e+07	1.60108e+07	2.81915e+07	2.84868e+07	3.00432e+07	2.90561e+07	2.83355e+07	3.40187e+07	3.32625e+07	3.34449e+07	3.37676e+07	3.33577e+07
MN10216	3.585	461.167	2-Phenylethyl 6-O-pentopyranosylhexopyranoside	[M-H]-	C19H28O10		83									9.2651e+06	9.21716e+06	1.04608e+07	1.07535e+07	1.08265e+07	1.10258e+07	1.06435e+07	1.01596e+07	9.77734e+06	1.00221e+07	9.90361e+06	1.00288e+07	9.27283e+06	9.93337e+06	9.7542e+06	9.9839e+06	9.70481e+06	1.00553e+07	1.15921e+07	1.15895e+07	1.14517e+07	1.17284e+07	1.17761e+07	9.21662e+06	8.02571e+06	7.87462e+06	8.0842e+06	7.9425e+06	8.02029e+06	7.06873e+06	7.26842e+06	7.34058e+06	7.27246e+06	7.404e+06
MN10255	3.683	463.089	Myricitrin	[M-H]-	C21H20O12	DCYOADKBABEMIQ-UXDHSYMWNA-N	83.4	HMDB0034360	C10108	Phenylpropanoids and polyketides	Flavonoids	Flavonoid glycosides	Lipids	PK Polyketides	PK12 Flavonoids	5.59562e+06	5.4558e+06	2.19809e+06	2.2173e+06	2.30989e+06	2.24987e+06	2.16183e+06	1.6897e+06	1.79894e+06	1.81499e+06	1.73273e+06	1.83601e+06	5.45587e+06	1.22581e+07	1.20976e+07	1.1476e+07	1.17477e+07	1.19934e+07	535465	461178	420463	458228	546837	5.45592e+06	3.29021e+06	3.22599e+06	3.1301e+06	3.38114e+06	3.28044e+06	1.09984e+07	1.14371e+07	1.18909e+07	1.1517e+07	1.09301e+07
MN10262	3.658	463.125	Hesperetin 7-O-glucoside	[M-H]-	C22H24O11	ADSYMQORONDIDD-DLZCQZRJNA-N	73.9	HMDB0030747	C16422	Lipids and lipid-like molecules	Prenol lipids	Sesquiterpenoids	Lipids	PK Polyketides	PK12 Flavonoids	1.68612e+06	1.53638e+06	2.08134e+06	2.12341e+06	2.0451e+06	1.82931e+06	2.05677e+06	1.66856e+06	1.87094e+06	1.82668e+06	1.93076e+06	1.80809e+06	1.68563e+06	1.93738e+06	2.14453e+06	1.88234e+06	1.93331e+06	2.14108e+06	2.04014e+06	1.97596e+06	744159	2.1257e+06	1.0627e+06	1.68618e+06	1.03575e+06	1.47413e+06	807957	940357	1.66149e+06	1.62071e+06	1.09948e+06	1.90541e+06	1.77455e+06	1.64239e+06
MN10270	4.076	463.255	4-Methyl-N-({(2R,4S,5R)-5-[1-methyl-3-(2-naphthyl)-1H-pyrazol-5-yl]-1-azabicyclo[2.2.2]oct-2-yl}methyl)benzamide	[M-H]-	C30H32N4O		82									5.20799e+06	5.15537e+06	6.38701e+06	6.33971e+06	6.51306e+06	6.54306e+06	6.35901e+06	5.96299e+06	6.14888e+06	5.92521e+06	5.83039e+06	5.86847e+06	5.15541e+06	5.60159e+06	5.71587e+06	5.37405e+06	5.41571e+06	5.21296e+06	5.5074e+06	5.28066e+06	5.63065e+06	5.39913e+06	5.391e+06	5.09059e+06	4.84241e+06	4.57367e+06	4.71141e+06	4.65633e+06	4.72401e+06	3.85415e+06	3.87107e+06	3.83889e+06	3.96715e+06	3.97829e+06
MN10358	4.178	467.12	(2E)-4-[(3-Carbamoylphenyl)amino]-4-oxo-2-butenoic acid	[M-H]-	C11H10N2O4		72.6									2.04788e+07	2.22653e+07	1.06296e+07	8.94209e+06	1.91614e+07	8.84151e+06	1.07247e+07	8.81622e+06	9.78246e+06	9.70113e+06	9.85572e+06	1.02782e+07	2.22407e+07	9.75149e+06	1.13365e+07	1.05647e+07	1.11122e+07	1.04532e+07	2.70068e+07	2.77352e+07	2.7671e+07	2.68827e+07	2.73137e+07	1.4968e+07	4.48476e+07	4.61678e+07	4.45506e+07	4.56987e+07	4.63594e+07	3.3089e+07	3.53681e+07	3.39095e+07	3.56521e+07	3.61144e+07
MN10476	4.137	471.13	Formononetin 7-O-(6''-acetylglcoside)	[M-H]-	C24H24O10	HZJBDSMAAFNHHL-LKAHAZCJSA-N	82.8			Phenylpropanoids and polyketides	Isoflavonoids	Isoflavonoid O-glycosides				5.41013e+07	5.41006e+07	1.06045e+07	1.06851e+07	1.07401e+07	1.02802e+07	1.07236e+07	1.37667e+07	1.3819e+07	1.38159e+07	1.38828e+07	1.33036e+07	5.41011e+07	1.57531e+07	1.59727e+07	1.55027e+07	1.58879e+07	1.61054e+07	6.48681e+07	6.49285e+07	6.46037e+07	6.46539e+07	6.58816e+07	5.38578e+07	7.56789e+07	7.50294e+07	7.55945e+07	7.79127e+07	7.45066e+07	9.65265e+07	9.49575e+07	9.76222e+07	9.69408e+07	9.66583e+07
MN10533	3.903	473.109	Aristofolin A	[M-H]-	C23H22O11	ANCSRLPSQHIDRM-PUIBNRJISA-N	70.2			Phenylpropanoids and polyketides	Tannins	Hydrolyzable tannins				4.29946e+07	4.29392e+07	1.64048e+07	1.60432e+07	1.62094e+07	1.61725e+07	1.6718e+07	1.58918e+07	1.59207e+07	1.56233e+07	1.55512e+07	1.56803e+07	4.28306e+07	2.18001e+07	2.14255e+07	2.13452e+07	2.13468e+07	2.14096e+07	4.76349e+07	4.74453e+07	4.68045e+07	4.73047e+07	4.7655e+07	4.28301e+07	5.88194e+07	5.95311e+07	5.66347e+07	5.83727e+07	5.94799e+07	7.35004e+07	7.44963e+07	7.59172e+07	7.20305e+07	7.37518e+07
MN10550	7.128	473.307	1-(13Z,16Z)-docosadienyl glycerone-3-phosphate	[M-H]-	C25H47O6P	RBXRXEFPKNWXAZ-HZJYTTRNSA-N	86									1.51444e+06	1.74231e+06	1.49124e+06	1.37212e+06	1.51872e+06	1.39757e+06	1.2844e+06	1.36729e+06	1.55234e+06	1.47932e+06	1.43771e+06	1.4126e+06	1.57878e+06	1.43878e+06	1.26365e+06	1.43742e+06	1.55081e+06	1.56034e+06	1.63071e+06	1.56413e+06	1.47529e+06	1.36103e+06	1.29285e+06	1.505e+06	1.21245e+06	1.37297e+06	1.3853e+06	1.32956e+06	1.44471e+06	1.32344e+06	1.3417e+06	1.26752e+06	1.38957e+06	1.40347e+06
MN10595	3.969	475.125	Formononetin-7-O-glucoside	[M+FA-H]-	C22H22O9	MGJLSBDCWOSMHL-YSZROVPYSA-N	73	HMDB0033987	C10509	Phenylpropanoids and polyketides	Isoflavonoids	Isoflavonoid O-glycosides	Lipids	PK Polyketides	PK12 Flavonoids	3.86214e+06	3.07626e+06	531521	568795	525055	550491	589821	629255	621856	626901	637612	657758	4.03196e+06	1.13257e+06	1.0783e+06	1.04817e+06	1.14012e+06	1.13576e+06	7.99619e+06	1.11762e+06	1.15907e+06	1.62124e+07	1.11472e+06	3.10013e+06	2.47967e+06	1.60063e+06	2.88257e+06	1.63297e+06	9.50872e+06	1.38602e+07	2.4496e+06	2.70412e+06	2.45984e+06	2.44346e+06
MN10598	3.304	475.146	3-(1H-Benzimidazol-2-yl)benzoic acid	[M-H]-	C14H10N2O2	BQKXFNQLZLSSEP-UHFFFAOYSA-N	76.5			Organoheterocyclic compounds	Benzimidazoles	Phenylbenzimidazoles				1.10784e+06	1.10795e+06	745709	801962	812190	814431	826694	844347	878431	829645	913788	820071	1.08606e+06	854446	952092	899428	787726	808804	1.32539e+06	1.09317e+06	1.34943e+06	1.11605e+06	1.12477e+06	1.10804e+06	1.34889e+06	1.25526e+06	1.22095e+06	1.22327e+06	1.21049e+06	1.35829e+06	1.45152e+06	1.38759e+06	1.3665e+06	1.43196e+06
MN10599	3.575	475.146	POLYGALATENOSIDE A	[M-H]-	C19H26O11	XPLUCTLVBMERBE-UHFFFAOYSA-N	82.2			Organic oxygen compounds	Organooxygen compounds	Carbohydrates and carbohydrate conjugates				1.19728e+07	1.20278e+07	6.2993e+06	5.99494e+06	6.07706e+06	6.23734e+06	6.16052e+06	5.4024e+06	5.29554e+06	5.23147e+06	5.46893e+06	5.43594e+06	1.23858e+07	1.49885e+07	1.46829e+07	1.48608e+07	1.42846e+07	1.44827e+07	4.32958e+06	4.47264e+06	4.5532e+06	4.59944e+06	4.4319e+06	1.19723e+07	1.14973e+07	1.12203e+07	1.11723e+07	1.11037e+07	1.08528e+07	3.02057e+07	3.04511e+07	3.20612e+07	2.99122e+07	3.08384e+07
MN10631	5.498	476.279	1-(9Z,12Z-Octadecadienoyl)-2-hydroxy-sn-glycero-3-phosphoethanolamine	[M]-	C23H43NO7P	DBHKHNGBVGWQJE-USWSLJGRSA-M	85.9	HMDB0011507		Lipids and lipid-like molecules	Fatty Acyls	Lineolic acids and derivatives				3.16473e+06	3.0594e+06	4.40078e+06	4.41584e+06	4.20185e+06	4.38709e+06	4.37731e+06	2.96163e+06	2.90301e+06	3.07523e+06	3.1169e+06	3.01358e+06	3.13513e+06	2.37263e+06	2.3656e+06	2.37769e+06	2.26169e+06	2.3861e+06	3.33203e+06	3.26212e+06	3.10772e+06	3.10268e+06	3.08724e+06	3.13492e+06	2.99589e+06	2.88359e+06	3.00795e+06	2.83184e+06	3.17576e+06	2.93289e+06	2.85317e+06	2.97981e+06	3.02761e+06	2.97214e+06
MN10632	5.42	476.279	PE(18:2(9Z,12Z)/0:0)	[M-H]-	C23H44NO7P	DBHKHNGBVGWQJE-USWSLJGRSA-N	86.1	HMDB0011507		Lipids and lipid-like molecules	Glycerophospholipids	Glycerophosphoethanolamines				9.66442e+06	9.72111e+06	7.21754e+06	7.1475e+06	7.23305e+06	6.97991e+06	7.1561e+06	6.73733e+06	6.96593e+06	6.92063e+06	7.00789e+06	7.00111e+06	9.66379e+06	6.27265e+06	6.06804e+06	5.88518e+06	6.26853e+06	6.08159e+06	9.53423e+06	9.43663e+06	9.26842e+06	9.59835e+06	9.33396e+06	9.55402e+06	1.32753e+07	1.27474e+07	1.27423e+07	1.27235e+07	1.26402e+07	1.47774e+07	1.49828e+07	1.50785e+07	1.48485e+07	1.45167e+07
MN10645	3.756	477.104	Selgin 7-O-glucoside	[M-H]-	C22H22O12	ASGQQIRHJIOWQM-RSBVYOOMNA-N	74.7									2.41505e+07	2.3788e+07	5.95729e+06	5.93555e+06	5.79871e+06	6.02763e+06	5.98214e+06	5.95591e+06	5.96326e+06	6.05763e+06	5.98479e+06	5.88636e+06	2.41704e+07	7.7463e+06	7.49119e+06	7.56962e+06	7.72971e+06	7.65543e+06	2.6288e+07	2.6352e+07	2.58095e+07	2.64735e+07	2.65173e+07	2.39796e+07	3.91293e+07	3.98539e+07	3.93469e+07	3.95811e+07	3.9192e+07	4.82234e+07	4.73933e+07	4.78805e+07	4.73308e+07	4.78617e+07
MN10709	3.515	479.12	1-{[(6r,7r)-2-carboxylato-7-{[(2z)-1-hydroxy-2-(2-imino-3h-1,3-thiazol-4-yl)-2-(methoxyimino)ethylidene]amino}-8-oxo-5-thia-1-azabicyclo[4.2.0]oct-2-en-3-yl]methyl}-1-methylpyrrolidin-1-ium	[M-H]-	C19H24N6O5S2	HVFLCNVBZFFHBT-ZKDACBOMSA-N	74.6			Organoheterocyclic compounds	Imidazopyrimidines	Purines and purine derivatives				5.25911e+06	5.41898e+06	5.83878e+06	6.06327e+06	5.76056e+06	5.81803e+06	5.71099e+06	5.06367e+06	5.01417e+06	5.14817e+06	4.96247e+06	4.95726e+06	5.28078e+06	5.33874e+06	5.26587e+06	5.25253e+06	5.21103e+06	5.38377e+06	4.85967e+06	4.79285e+06	4.73452e+06	4.67105e+06	4.8637e+06	5.25912e+06	4.8092e+06	4.86102e+06	4.72847e+06	4.97287e+06	4.6188e+06	6.26929e+06	6.37084e+06	6.54806e+06	6.2993e+06	6.3652e+06
MN10716	3.705	479.25	(3E)-7-Hydroxy-3,7-dimethyl-3-octen-1-yl 6-O-(6-deoxy-alpha-L-mannopyranosyl)-beta-D-glucopyranoside	[M-H]-	C22H40O11	VUGMGEQWBOCMAV-QLEKUEJFSA-N	74.3			Lipids and lipid-like molecules	Fatty Acyls	Fatty acyl glycosides				8.90413e+06	8.51119e+06	9.72103e+06	9.69301e+06	9.77892e+06	9.57282e+06	9.30746e+06	9.86293e+06	9.5961e+06	1.02798e+07	9.55803e+06	9.50508e+06	8.51103e+06	8.32753e+06	8.37987e+06	8.15257e+06	8.38341e+06	8.33024e+06	8.99897e+06	8.26523e+06	8.5945e+06	8.47535e+06	8.6263e+06	8.51116e+06	9.17172e+06	8.64584e+06	8.597e+06	8.90265e+06	9.06414e+06	8.42558e+06	8.47483e+06	8.53341e+06	8.71636e+06	8.29064e+06
MN10717	3.765	479.25	N-{[(2R,3S,4R,5S)-3,4-Dihydroxy-5-{2-oxo-2-[4-(2-pyridinyl)-1-piperazinyl]ethyl}tetrahydro-2-furanyl]methyl}-2-ethylbutanamide	[M-H]-	C22H34N4O5		79.7									6.87522e+06	6.9386e+06	6.02521e+06	6.10544e+06	6.10801e+06	6.41567e+06	6.16778e+06	6.53152e+06	6.45212e+06	6.40045e+06	6.52773e+06	6.42526e+06	6.84901e+06	6.53021e+06	6.65212e+06	6.23056e+06	6.06924e+06	6.59117e+06	7.03255e+06	7.1826e+06	6.98681e+06	7.32429e+06	7.07022e+06	6.84909e+06	7.30389e+06	7.18657e+06	7.39182e+06	7.61009e+06	6.98733e+06	7.86144e+06	7.90272e+06	8.32323e+06	8.1704e+06	8.03065e+06
MN10869	3.47	485.13	6-Methoxy-2-oxo-2H-chromen-7-yl 6-O-[(2R,3R,4R)-3,4-dihydroxy-4-(hydroxymethyl)tetrahydro-2-furanyl]-beta-D-glucopyranoside	[M-H]-	C21H26O13		83.8									3.77898e+07	3.77901e+07	2.40704e+07	2.39088e+07	1.59699e+07	2.44046e+07	2.4217e+07	2.40371e+07	2.4615e+07	2.45557e+07	2.53801e+07	2.48358e+07	3.81553e+07	2.94348e+07	2.98905e+07	2.91073e+07	2.93392e+07	2.87903e+07	3.68658e+07	3.68497e+07	3.68022e+07	3.73314e+07	3.74565e+07	3.76202e+07	5.80675e+07	5.71973e+07	5.81762e+07	5.79774e+07	5.793e+07	5.11059e+07	5.11385e+07	5.18771e+07	5.02983e+07	5.06344e+07
MN10879	5.97	485.283	N-(2'-(4-benzenesulfonamide)-ethyl) arachidonoyl amine	[M-H]-	C28H42N2O3S	PCSYNZSWISKYPW-DOFZRALJSA-N	85.4									1.00879e+06	1.08777e+06	1.84035e+06	103986	924495	582326	465147	1.64592e+06	848854	1.43334e+06	1.75088e+06	2.41254e+06	1.24782e+06	597090	2.91803e+06	2.1322e+06	740953	912163	543917	439830	2.12045e+06	820860	710429	1.49653e+06	1.83347e+06	982579	338931	738508	554049	338946	1.9671e+06	1.00389e+06	333654	674782
MN10922	4.088	487.125	Trifolirhizin 6'-monoacetate	[M-H]-	C24H24O11	VSTCVIKTKRJCOT-WSQBDOHUSA-N	85.5			Phenylpropanoids and polyketides	Isoflavonoids	Furanoisoflavonoids				5.4769e+06	5.45181e+06	1.03988e+06	1.17981e+06	1.07174e+06	1.05347e+06	1.08579e+06	1.39321e+06	1.38336e+06	1.42827e+06	1.41197e+06	1.39022e+06	5.47699e+06	1.82046e+06	1.76456e+06	1.76421e+06	1.77164e+06	1.75448e+06	7.11932e+06	6.98929e+06	7.00105e+06	6.89182e+06	6.87499e+06	5.4769e+06	9.0783e+06	8.84939e+06	8.95921e+06	8.7524e+06	8.71657e+06	1.19649e+07	1.16709e+07	1.15783e+07	1.1803e+07	1.19173e+07
MN11014	4.161	491.12	3-(4-Hydroxyphenyl)-7-methoxy-4-oxo-4H-chromen-5-yl D-glucopyranoside	[M-H]-	C22H22O10		82.3									832236	832308	648123	660878	639542	646491	731698	701567	865734	774643	920918	711611	894466	650786	725617	737770	692037	718789	839269	1.18916e+06	1.14494e+06	1.16629e+06	1.06016e+06	843565	997811	1.58188e+06	814784	1.71407e+06	886261	1.14352e+06	1.1535e+06	1.27849e+06	1.08414e+06	2.86101e+06
MN11050	3.423	492.136	N1-[4-({[(cyclohexylamino)carbonyl]amino}sulfonyl)phenethyl]-5-chloro-2-methoxybenzamide	[M-H]-	C23H28ClN3O5S	ZNNLBTZKUZBEKO-UHFFFAOYSA-N	73.9			Benzenoids	Benzene and substituted derivatives	Benzenesulfonamides				2.35274e+06	2.35258e+06	2.22485e+06	2.28823e+06	2.18002e+06	2.14848e+06	2.22525e+06	2.722e+06	2.7447e+06	2.58476e+06	2.55749e+06	2.69696e+06	2.35268e+06	3.69581e+06	3.6557e+06	3.58918e+06	3.44767e+06	3.53145e+06	1.38375e+06	1.42168e+06	1.41591e+06	1.58891e+06	1.44863e+06	2.33898e+06	1.55633e+06	1.57345e+06	1.65191e+06	1.62978e+06	1.74046e+06	2.24445e+06	2.0844e+06	2.11492e+06	2.19347e+06	2.13543e+06
MN11086	4.056	493.229	-D-Glucopyranoside, 1-methyl-1-(4-methyl-3-cyclohexen-1-yl)ethyl 6-O--L-arabinofuranosyl-, (R)-	[M-H]-	C21H36O10		88.9									3.35411e+08	3.33951e+08	3.20574e+08	3.14999e+08	3.16018e+08	3.19293e+08	3.15592e+08	3.0438e+08	2.92566e+08	2.92338e+08	2.97717e+08	2.92904e+08	3.39617e+08	2.94208e+08	2.97714e+08	2.96947e+08	2.93432e+08	2.9286e+08	4.05501e+08	3.97359e+08	4.05339e+08	3.93445e+08	3.99652e+08	3.31085e+08	3.55486e+08	3.57724e+08	3.61302e+08	3.5405e+08	3.54745e+08	3.76994e+08	3.73661e+08	3.78318e+08	3.77835e+08	3.6798e+08
MN11087	4.24	493.229	2-[3,8-Dihydroxy-8-(hydroxymethyl)-3-methyl-2-oxodecahydro-5-azulenyl]-2-propanyl hexopyranoside	[M-H]-	C21H36O10	QNBLVYVBWDIWDM-UHFFFAOYSA-N	81.4			Lipids and lipid-like molecules	Prenol lipids	Terpene glycosides				1.0933e+07	1.0999e+07	1.02875e+07	1.02491e+07	1.04596e+07	1.01214e+07	1.04431e+07	9.91263e+06	9.55818e+06	9.26848e+06	9.89405e+06	9.80093e+06	1.09371e+07	9.542e+06	9.70139e+06	9.59214e+06	9.38327e+06	9.56938e+06	1.32827e+07	1.23769e+07	1.27363e+07	1.2485e+07	1.32073e+07	1.0933e+07	1.09375e+07	1.11491e+07	1.10187e+07	1.10409e+07	1.07952e+07	1.17613e+07	1.17476e+07	1.22951e+07	1.23269e+07	1.21037e+07
MN11088	3.559	493.229	Acuminoside	[M-H]-	C21H36O10	RFFYIBOJHUSIGD-XUWOKKLQSA-N	70.6	HMDB0029347		Lipids and lipid-like molecules	Prenol lipids	Terpene glycosides				5.95306e+06	5.89938e+06	6.15525e+06	6.09415e+06	6.39443e+06	6.26642e+06	6.25593e+06	5.37178e+06	5.57838e+06	5.73113e+06	5.4161e+06	5.38439e+06	5.89938e+06	6.27099e+06	5.96244e+06	6.04622e+06	6.35911e+06	6.25479e+06	5.03236e+06	4.97327e+06	5.20696e+06	5.40565e+06	5.19496e+06	5.85169e+06	6.03131e+06	5.57898e+06	5.89874e+06	5.74416e+06	5.74071e+06	6.50506e+06	6.38283e+06	6.58179e+06	6.4059e+06	6.37252e+06
MN11192	6.869	497.28	PG(17:0/0:0)	[M-H]-	C23H47O9P	WVMGNTLVBBZPKS-FCHUYYIVSA-N	70.9			Lipids and lipid-like molecules	Glycerophospholipids	Glycerophosphoglycerols				1.37191e+06	1.37236e+06	1.45736e+06	1.75603e+06	1.58209e+06	1.61114e+06	1.58954e+06	1.66765e+06	1.14277e+06	1.32631e+06	1.13299e+06	1.25013e+06	1.33287e+06	1.34545e+06	1.53695e+06	1.59941e+06	1.52925e+06	1.49526e+06	1.48992e+06	1.27383e+06	1.19965e+06	1.20992e+06	1.14689e+06	1.33373e+06	1.28494e+06	1.15616e+06	1.18691e+06	1.17817e+06	1.21822e+06	1.19022e+06	1.42347e+06	1.32029e+06	1.37277e+06	1.51304e+06
MN11232	3.599	499.146	5,7-Dihydroxy-2-methylchromone-7-O-rutinoside	[M-H]-	C22H28O13	LYGONQRLEVFULH-HLUXVQISSA-N	78.1			Organic oxygen compounds	Organooxygen compounds	Carbohydrates and carbohydrate conjugates				4.53196e+06	4.53161e+06	1.50764e+06	1.51878e+06	1.59704e+06	760660	1.51501e+06	1.66342e+06	1.64281e+06	1.9064e+06	1.9146e+06	1.6562e+06	4.63909e+06	3.60269e+06	4.05937e+06	3.60822e+06	3.99659e+06	3.97783e+06	2.18723e+06	2.12177e+06	2.3896e+06	2.41173e+06	1.75542e+06	4.53229e+06	7.4996e+06	7.58202e+06	7.84742e+06	7.50216e+06	7.74526e+06	6.05997e+06	1.13244e+07	7.00784e+06	1.14541e+07	1.29341e+07
MN11278	4.381	501.107	chrysophanol 1-O-beta-D-(6'-O-malonyl)glucoside	[M-H]-	C24H22O12	UCWBSLZJZJKRMD-CDBKEQTMSA-N	70.4									4.60337e+07	4.85298e+07	4.77798e+07	4.91772e+07	4.66394e+07	4.69924e+07	4.7149e+07	4.53558e+07	4.54826e+07	4.67556e+07	4.68776e+07	4.41213e+07	4.8785e+07	4.30286e+07	4.7374e+07	4.55701e+07	4.43075e+07	4.61089e+07	5.51698e+07	5.31395e+07	5.35353e+07	5.37289e+07	5.4871e+07	4.87756e+07	5.53411e+07	5.5001e+07	5.64312e+07	5.69534e+07	5.34733e+07	5.65414e+07	5.48664e+07	5.61136e+07	5.43241e+07	5.5088e+07
MN11327	3.939	503.12	{6-[4-(5,7-dihydroxy-4-oxo-4H-chromen-2-yl)-2-methoxyphenoxy]-3,4,5-trihydroxyoxan-2-yl}methyl acetate	[M-H]-	C24H24O12	HMKANFUAEGLJJW-UHFFFAOYSA-N	80.2			Phenylpropanoids and polyketides	Flavonoids	Flavonoid glycosides				1.00417e+07	1.00166e+07	8.65272e+06	8.63625e+06	8.50693e+06	8.51838e+06	8.66149e+06	7.94268e+06	7.98515e+06	8.04649e+06	7.91254e+06	7.82494e+06	1.01291e+07	9.72184e+06	9.71999e+06	9.92481e+06	9.5677e+06	9.61441e+06	9.36303e+06	9.5436e+06	9.303e+06	9.09398e+06	9.1543e+06	1.00167e+07	1.07405e+07	1.09182e+07	1.07507e+07	1.04333e+07	1.08267e+07	1.34156e+07	1.35321e+07	1.33181e+07	1.33457e+07	1.28772e+07
MN11482	3.529	509.224	(2E)-6-Hydroxy-2,6-dimethyl-2,7-octadien-1-yl 6-O-alpha-L-arabinopyranosyl-beta-D-glucopyranoside	[M-H]-	C21H36O11		73.9									6.37881e+06	6.34538e+06	6.29171e+06	6.14791e+06	6.20515e+06	6.34927e+06	6.08257e+06	7.14225e+06	6.99027e+06	7.20148e+06	6.91717e+06	7.05427e+06	6.36542e+06	6.27281e+06	6.20894e+06	6.28895e+06	6.48075e+06	6.51927e+06	7.70494e+06	7.60413e+06	7.60644e+06	7.54024e+06	7.51231e+06	6.48911e+06	6.30164e+06	6.12601e+06	6.29831e+06	6.14819e+06	5.93722e+06	5.88036e+06	5.83255e+06	5.78485e+06	6.02153e+06	5.62681e+06
MN11657	3.903	517.099	3,4,5-trihydroxy-6-[(1-{[5-hydroxy-2-(4-hydroxyphenyl)-4-oxo-4H-chromen-7-yl]oxy}-1-oxopropan-2-yl)oxy]oxane-2-carboxylic acid	[M-H]-	C24H22O13	RIEOGMJFSBPALR-UHFFFAOYSA-N	70.9			Phenylpropanoids and polyketides	Flavonoids	Flavones				9.66497e+06	9.34157e+06	3.11282e+06	3.13646e+06	3.20742e+06	3.17011e+06	3.23005e+06	3.13926e+06	3.14699e+06	2.95072e+06	3.12716e+06	2.98159e+06	9.29568e+06	4.27476e+06	4.41884e+06	4.29051e+06	4.29712e+06	4.33064e+06	1.09105e+07	1.09561e+07	1.10001e+07	1.09543e+07	1.10186e+07	9.31448e+06	1.30676e+07	1.35511e+07	1.28235e+07	1.3335e+07	1.33629e+07	1.71617e+07	1.71808e+07	1.76694e+07	1.73092e+07	1.65159e+07
MN11658	3.149	517.12	siphonodictyal B3	[M-H]-	C22H30O10S2	VFBOORDDCFDMAN-MDLVQSFPSA-N	81.9			Organic acids and derivatives	Organic sulfuric acids and derivatives	Arylsulfates				1.75231e+06	1.71109e+06	3.39568e+06	3.43053e+06	3.33792e+06	3.32594e+06	3.39853e+06	2.89108e+06	3.15618e+06	3.03241e+06	3.15263e+06	2.95418e+06	1.71104e+06	871170	863576	772077	792631	817841	3.10053e+06	2.8134e+06	3.09618e+06	3.00271e+06	3.14401e+06	1.67945e+06	1.11464e+06	1.17381e+06	1.08018e+06	1.0782e+06	1.08427e+06	101839	245400	346214	368644	108229
MN11716	3.863	519.245	Ajmalimine	[M-H]-	C30H36N2O6	JCRQPLRRHXVYJF-DBROWAFRSA-N	72			Alkaloids and derivatives	Ajmaline-sarpagine alkaloids					3.07992e+06	3.10242e+06	1.66634e+06	1.72245e+06	1.64335e+06	1.75763e+06	1.68443e+06	1.81958e+06	2.01594e+06	2.0168e+06	1.92551e+06	2.27204e+06	3.07964e+06	2.21358e+06	2.07231e+06	2.6361e+06	1.9352e+06	2.13158e+06	3.04457e+06	3.22934e+06	3.37236e+06	3.23842e+06	3.04523e+06	2.9842e+06	3.52024e+06	3.45483e+06	3.76691e+06	3.57789e+06	3.79697e+06	5.28106e+06	5.50983e+06	5.33461e+06	5.66173e+06	5.41022e+06
MN11899	3.989	527.181	1,4:3,6-Dianhydro-2-[(benzylsulfonyl)amino]-5-{[4-(4-biphenylyl)-2-pyrimidinyl]amino}-2,5-dideoxy-L-iditol	[M-H]-	C29H28N4O4S		82.2									5.30811e+06	5.65495e+06	5.42327e+06	5.8153e+06	5.63598e+06	5.63182e+06	5.80581e+06	5.65085e+06	5.6163e+06	5.65964e+06	5.49725e+06	5.37507e+06	5.30563e+06	4.16644e+06	3.25936e+06	3.11259e+06	3.29838e+06	3.92406e+06	8.02782e+06	1.01402e+07	8.03273e+06	7.90584e+06	7.81845e+06	6.16639e+06	3.97507e+06	3.95904e+06	4.30214e+06	4.27426e+06	3.98434e+06	3.32599e+06	3.38593e+06	3.16448e+06	3.32142e+06	3.2409e+06
MN12140	3.641	537.219	11beta,12alpha-Diacetoxycedrelone	[M-H]-	C30H34O9	SKQGYRDVRJBYOW-VMAYOAHPSA-N	83.1			Lipids and lipid-like molecules	Prenol lipids	Triterpenoids				6.79295e+06	6.75158e+06	6.24207e+06	6.31051e+06	6.21904e+06	6.28005e+06	6.4133e+06	7.19517e+06	7.14748e+06	7.10759e+06	7.2738e+06	7.15821e+06	6.86957e+06	8.24386e+06	7.98828e+06	7.85658e+06	8.19847e+06	8.31487e+06	6.05768e+06	5.94435e+06	5.86197e+06	5.92593e+06	5.6917e+06	6.81698e+06	6.41694e+06	6.47051e+06	6.55248e+06	6.25488e+06	6.31729e+06	7.48549e+06	7.42201e+06	7.49977e+06	7.40802e+06	7.29031e+06
MN12485	6.774	551.308	Capisterone B	[M-H]-	C30H48O7S	CCRYNKGKKAVQTA-PEWVWQDMNA-N	84.1									1.94402e+06	1.94029e+06	1.50457e+06	392345	194656	378866	361251	374026	2.26347e+06	2.01364e+06	1.91224e+06	2.23015e+06	2.02713e+06	1.50906e+06	1.14239e+06	1.09265e+06	1.08051e+06	1.15019e+06	1.15183e+06	2.6149e+06	2.50959e+06	2.39983e+06	2.29775e+06	2.0629e+06	1.37385e+06	1.26636e+06	1.2739e+06	1.26217e+06	1.28635e+06	1.23262e+06	1.66519e+06	1.6332e+06	1.88534e+06	1.92707e+06
MN12675	5.517	559.313	9,12,15-Octadecatrienoic acid, 3-(hexopyranosyloxy)-2-hydroxypropyl ester, (9Z,12Z,15Z)-	[M+FA-H]-	C27H46O9	HUSISCNTLUEZCN-PDBXOOCHSA-N	88.7			Lipids and lipid-like molecules	Glycerolipids	Glycosylglycerols				6.43385e+07	6.24099e+07	6.18429e+07	6.29199e+07	6.07007e+07	6.00395e+07	5.85776e+07	6.87294e+07	7.1134e+07	7.68902e+07	7.46895e+07	7.59594e+07	6.37324e+07	6.76798e+07	6.7756e+07	6.67734e+07	6.65616e+07	6.70004e+07	6.1452e+07	6.09611e+07	6.17605e+07	6.00768e+07	6.02946e+07	6.2407e+07	5.85459e+07	5.74263e+07	5.48169e+07	5.46965e+07	5.59046e+07	6.43298e+07	6.5346e+07	6.65668e+07	6.58236e+07	6.65308e+07
MN12739	5.198	562.316	1-(9Z,12Z,15Z-Octadecatrienoyl)-2-hydroxy-sn-glycero-3-phosphocholine	[M+FA-H]-	C26H48NO7P	WKQNRCYKYCKESD-YVHLTTHBSA-N	84.8			Lipids and lipid-like molecules	Glycerophospholipids	Glycerophosphocholines				1.33652e+06	1.35748e+06	861330	774935	775879	755133	730227	1.02094e+06	1.06733e+06	1.06272e+06	1.05146e+06	1.04599e+06	1.32918e+06	931770	949516	1.01462e+06	875847	965187	831143	812948	845659	920321	796768	1.32966e+06	2.21244e+06	2.05272e+06	2.07982e+06	2.20477e+06	2.0683e+06	2.1215e+06	2.25168e+06	2.08799e+06	2.16711e+06	2.0809e+06
MN12785	5.451	564.331	1-(9Z,12Z-Octadecadienoyl-2-hydroxy-sn-glycero-3-phosphocholine	[M+FA-H]-	C26H50NO7P	SPJFYYJXNPEZDW-FTJOPAKQSA-N	86.1			Lipids and lipid-like molecules	Glycerophospholipids	Glycerophosphocholines				5.47892e+06	5.53997e+06	5.58967e+06	5.71593e+06	5.58244e+06	5.54438e+06	5.54399e+06	4.97675e+06	5.21428e+06	5.00264e+06	5.17456e+06	5.35828e+06	5.47892e+06	3.22214e+06	3.24204e+06	3.08039e+06	3.28872e+06	3.19576e+06	5.79789e+06	5.67871e+06	5.57451e+06	5.58729e+06	5.55311e+06	5.44689e+06	7.87026e+06	7.35098e+06	7.38026e+06	7.37608e+06	7.34614e+06	5.78137e+06	6.06881e+06	5.90383e+06	5.83288e+06	6.02283e+06
MN12786	5.533	564.331	1-Hydroxy-2-(9Z,12Z,15Z-octadecatrienoyl)-sn-glycero-2-phosphocholine	[M+FA-H]-	C26H50NO7P	LSUXCWJOIAWGOU-FTJOPAKQSA-N	83.5			Lipids and lipid-like molecules	Glycerophospholipids	Glycerophosphocholines				2.02774e+06	1.93188e+06	2.01537e+06	2.13754e+06	2.22194e+06	2.0028e+06	1.95503e+06	1.77507e+06	1.73612e+06	1.84214e+06	2.13676e+06	2.14253e+06	2.02611e+06	1.69986e+06	1.66224e+06	1.61479e+06	1.6546e+06	1.55669e+06	2.05974e+06	2.01172e+06	2.00181e+06	1.96154e+06	1.93525e+06	1.93003e+06	2.0653e+06	2.22144e+06	2.07637e+06	2.10291e+06	1.92522e+06	2.35469e+06	2.41798e+06	2.50835e+06	2.34928e+06	2.47374e+06
MN12799	0.999	565.048	Uridine 5'-diphosphogalactose	[M-H]-	C15H24N2O17P2	HSCJRCZFDFQWRP-ABVWGUQPSA-N	83.7	HMDB0000302	C00052	Nucleosides, nucleotides, and analogues	Pyrimidine nucleotides	Pyrimidine nucleotide sugars				4.10172e+06	4.93876e+06	638995	21774.2	793671	866426	251120	172178	198806	547234	390969	210172	4.7537e+06	1.44821e+06	1.76437e+06	1.53283e+06	1.31734e+06	1.57828e+06	3.55157e+06	5.16234e+06	2.85462e+06	4.08799e+06	2.07901e+06	4.88965e+06	1.01692e+07	1.02134e+07	1.00096e+07	1.04749e+07	1.22215e+07	1.35543e+07	1.34452e+07	1.22813e+07	1.20426e+07	1.00939e+07
MN13061	5.393	577.269	16,21-dimethoxy-26-methyl-2-oxa-10,26-diazaheptacyclo[27.2.2.1,.1,.1,.0,.0,]hexatriaconta-1(31),3(36),4,6,13,15,17(35),19,21,23(34),29,32-dodecaene-4,20-diol	[M-H]-	C36H38N2O5		79.8									4.93617e+06	2.63658e+06	6.26108e+06	4.86964e+06	8.91947e+06	6.50535e+06	5.6242e+06	2.27937e+06	5.89085e+06	4.7007e+06	8.37999e+06	6.46948e+06	5.30443e+06	3.53017e+06	6.57181e+06	5.63684e+06	5.5213e+06	2.89166e+06	4.97954e+06	5.64199e+06	1.30519e+06	5.89756e+06	3.79835e+06	4.98456e+06	8.83374e+06	4.89183e+06	5.5868e+06	5.55673e+06	4.098e+06	4.58607e+06	7.92873e+06	2.3243e+06	7.50091e+06	3.17324e+06
MN13101	3.825	579.174	(2E)-3-[(2R,3S)-2-[4-(beta-D-Glucopyranosyloxy)-3-methoxyphenyl]-3-(hydroxymethyl)-7-methoxy-2,3-dihydro-1-benzofuran-5-yl]acrylic acid	[M-H]-	C26H30O12		72.7									4.25694e+06	4.29299e+06	2.80513e+06	2.80013e+06	2.81495e+06	2.8087e+06	2.91701e+06	3.51349e+06	3.52015e+06	3.57413e+06	3.3893e+06	3.58332e+06	4.34974e+06	3.39256e+06	3.29909e+06	3.39113e+06	3.24589e+06	3.29299e+06	1.08464e+07	1.08729e+07	1.08058e+07	1.06285e+07	1.06148e+07	4.30312e+06	4.575e+06	4.56536e+06	4.62703e+06	4.52042e+06	4.35635e+06	4.43551e+06	4.56457e+06	4.38867e+06	4.62004e+06	4.7081e+06
MN13432	3.69	593.151	5,7-Dihydroxy-2-(4-hydroxyphenyl)-3-[3,4,5-trihydroxy-6-[(3,4,5-trihydroxy-6-methyloxan-2-yl)oxymethyl]oxan-2-yl]oxychromen-4-one	[M-H]-	C27H30O15	RTATXGUCZHCSNG-UHFFFAOYSA-N	95.4			Phenylpropanoids and polyketides	Flavonoids	Flavonoid glycosides				6.29301e+08	6.22235e+08	4.37264e+08	4.42267e+08	4.40555e+08	4.37777e+08	4.35565e+08	4.28204e+08	4.26059e+08	4.27075e+08	4.1873e+08	4.16135e+08	6.23762e+08	5.3769e+08	5.24928e+08	5.19491e+08	5.26378e+08	5.26837e+08	8.4034e+08	8.32285e+08	8.25417e+08	8.26902e+08	8.31071e+08	6.20522e+08	6.52502e+08	6.33648e+08	6.47191e+08	6.50085e+08	6.54314e+08	7.79213e+08	7.93378e+08	7.92272e+08	7.92087e+08	7.80723e+08
MN13434	3.873	593.152	Kaempferol-3-O-rutinoside	[M-H]-	C27H30O15	RTATXGUCZHCSNG-QHWHWDPRSA-N	91.1	HMDB0037574	C21833	Phenylpropanoids and polyketides	Flavonoids	Flavonoid glycosides	Lipids	PK Polyketides	PK12 Flavonoids	9.34853e+06	9.42281e+06	6.41859e+06	6.15031e+06	1.13651e+07	5.67899e+06	7.1275e+06	5.94678e+06	6.10096e+06	7.05896e+06	6.22355e+06	1.1676e+07	9.23271e+06	1.45949e+07	7.84662e+06	8.4329e+06	7.45382e+06	7.64227e+06	1.40747e+07	1.40166e+07	1.3695e+07	1.25671e+07	1.34756e+07	9.39236e+06	9.52647e+06	9.62705e+06	9.23132e+06	9.56672e+06	9.49226e+06	1.26947e+07	1.2339e+07	1.2557e+07	1.26368e+07	1.25842e+07
MN13441	4.629	593.274	(2e)-4-[(1r,2r,7s,14s,15s,16s,18s)-11,15-dihydroxy-16-methoxy-6,6,7,20,20-pentamethyl-10-(3-methylbut-2-en-1-yl)-13,17-dioxo-3,8,19-trioxahexacyclo[14.4.1.0,.0,.0,.0,]henicosa-4(12),5(9),10-trien-18-yl]-2-methylbut-2-enal	[M-H]-	C34H42O9		76.4									2.78794e+06	2.83041e+06	3.31593e+06	2.23864e+06	2.07851e+06	2.06417e+06	2.15563e+06	2.14623e+06	2.90954e+06	3.12408e+06	2.1508e+06	2.7762e+06	2.66432e+06	2.74028e+06	2.68853e+06	1.50813e+06	1.95714e+06	2.7823e+06	1.89191e+06	2.31991e+06	711242	1.7074e+06	1.66433e+06	1.75119e+06	2.66596e+06	3.91143e+06	3.93648e+06	3.77851e+06	3.92488e+06	2.75668e+06	4.52382e+06	4.2824e+06	4.81522e+06	4.52891e+06
MN13815	3.602	609.146	Multinoside A	[M-H]-	C27H30O16	CAENGMLSMONNBU-QLYOBGCHSA-N	88.1	HMDB0037935	C17563	Phenylpropanoids and polyketides	Flavonoids	Flavonoid glycosides	Lipids	PK Polyketides	PK12 Flavonoids	3.61945e+08	3.57977e+08	1.37822e+08	1.36373e+08	1.37984e+08	1.39622e+08	1.37988e+08	1.09459e+08	1.08863e+08	1.09261e+08	1.09973e+08	1.09884e+08	3.67102e+08	6.2143e+08	6.11993e+08	6.06797e+08	6.11912e+08	5.98598e+08	3.90211e+07	3.85452e+07	3.64328e+07	3.86036e+07	3.83595e+07	3.62993e+08	2.3883e+08	2.33527e+08	2.37852e+08	2.38474e+08	2.37915e+08	6.95024e+08	7.04998e+08	6.95697e+08	7.03846e+08	7.08384e+08
MN13816	3.792	609.147	Kaempferol 3-O-sophoroside	[M-H]-	C27H30O16	LKZDFKLGDGSGEO-DMXBVYPFNA-N	80.7	HMDB0304696	C12634	Phenylpropanoids and polyketides	Flavonoids	Flavonoid glycosides	Lipids	PK Polyketides	PK12 Flavonoids	1.06464e+07	1.04271e+07	3.76966e+06	3.84102e+06	2.50544e+06	3.90073e+06	2.2739e+06	1.40343e+06	3.08769e+06	3.04354e+06	1.51706e+06	3.0912e+06	1.05043e+07	2.12102e+07	2.1317e+07	2.06887e+07	2.08726e+07	2.03411e+07	1.07566e+06	1.43312e+07	726714	1.49918e+06	1.65407e+06	1.0505e+07	6.42033e+06	6.44929e+06	3.97984e+06	6.32249e+06	6.58137e+06	2.41167e+07	2.42189e+07	2.40138e+07	2.4063e+07	2.38293e+07
MN14138	3.651	623.162	Isorhamnetin-3-Galactoside-6''-Rhamnoside	[M-H]-	C28H32O16	UIDGLYUNOUKLBM-ZLADREHTSA-N	82.6			Phenylpropanoids and polyketides	Flavonoids	Flavonoid glycosides				1.40589e+06	1.47097e+06	947768	892010	923107	979431	939360	725601	759263	790604	765069	731884	1.49753e+06	1.50951e+06	1.67469e+06	1.59117e+06	1.59469e+06	1.69918e+06	969612	1.03266e+06	1.01592e+06	1.11732e+06	982013	1.45729e+06	1.44449e+06	1.37768e+06	1.50263e+06	1.43129e+06	1.45327e+06	2.73426e+06	2.58276e+06	2.66052e+06	2.78079e+06	2.70228e+06
MN14139	3.71	623.162	isorhamnetin-3-O-rutinoside	[M-H]-	C28H32O16	UIDGLYUNOUKLBM-GEBJFKNCSA-N	89.6			Phenylpropanoids and polyketides	Flavonoids	Flavonoid glycosides				1.24494e+08	1.24497e+08	1.33651e+08	1.3186e+08	1.3289e+08	1.34105e+08	1.30006e+08	1.02657e+08	1.01948e+08	1.02529e+08	1.00937e+08	9.79588e+07	1.24493e+08	1.63409e+08	1.60562e+08	1.59204e+08	1.59895e+08	1.62929e+08	8.22586e+07	8.102e+07	8.03674e+07	8.05473e+07	8.15741e+07	1.23067e+08	1.09348e+08	1.06934e+08	1.07917e+08	1.0778e+08	1.08677e+08	1.52112e+08	1.52965e+08	1.52721e+08	1.51539e+08	1.52055e+08
MN14183	3.478	625.141	2-(3,4-Dihydroxyphenyl)-5,7-dihydroxy-4-oxo-4H-chromen-3-yl 4-O-hexopyranosylhexopyranoside	[M-H]-	C27H30O17		86.3									6.60151e+06	6.80857e+06	2.24941e+06	2.3013e+06	2.35023e+06	2.29644e+06	2.25354e+06	2.33685e+06	2.33047e+06	2.29356e+06	2.3891e+06	2.24402e+06	6.60166e+06	1.22115e+07	1.25185e+07	1.1932e+07	1.20057e+07	1.21531e+07	885783	748449	812717	775120	882167	6.60124e+06	5.40105e+06	5.58715e+06	5.47906e+06	5.38512e+06	5.63937e+06	1.50961e+07	1.46484e+07	1.51181e+07	1.48672e+07	1.47614e+07
MN14263	3.688	629.128	(1R)-1,5-Anhydro-1-[5,7-dihydroxy-2-(4-hydroxyphenyl)-4-oxo-4H-chromen-8-yl]-4-O-beta-D-glucopyranosyl-D-glucitol	[M-H]-	C27H30O15		86.1									1.37915e+07	1.35182e+07	1.27332e+07	1.27064e+07	1.25614e+07	1.24625e+07	1.23536e+07	1.19369e+07	1.17674e+07	1.19188e+07	1.13196e+07	1.13659e+07	1.34354e+07	1.30038e+07	1.30517e+07	1.29721e+07	1.34851e+07	1.33749e+07	1.77294e+07	1.70518e+07	1.70037e+07	1.68626e+07	1.6562e+07	1.35177e+07	1.27156e+07	1.26807e+07	1.21791e+07	1.23556e+07	1.22279e+07	1.29848e+07	1.40171e+07	1.37009e+07	1.38602e+07	1.40346e+07
MN14273	4.078	629.3	Gambogenic Acid	[M-H]-	C38H46O8	RCWNBHCZYXWDOV-UHFFFAOYSA-N	72.5	HMDB0252605		Organoheterocyclic compounds	Benzopyrans	1-benzopyrans				1.47312e+06	1.50261e+06	1.0189e+06	1.19549e+06	980104	981854	988882	1.05668e+06	1.06759e+06	1.17094e+06	1.11036e+06	1.1107e+06	1.47325e+06	1.40029e+06	1.28964e+06	38010.1	1.2761e+06	1.32886e+06	1.03366e+06	919909	995806	950758	888576	1.43949e+06	1.90146e+06	1.94474e+06	2.04855e+06	1.92173e+06	1.87989e+06	2.51121e+06	2.39944e+06	2.28942e+06	2.36566e+06	2.44956e+06
MN14304	2.471	631.152	5-(beta-D-Glucopyranosyloxy)-2-hydroxybenzoic acid	[M-H]-	C13H16O9	CBTFERBMQQAROP-BZNQNGANSA-N	88.7			Organic oxygen compounds	Organooxygen compounds	Carbohydrates and carbohydrate conjugates				3.28826e+06	3.23849e+06	512001	612267	659999	472440	581693	625753	325330	610659	699727	640511	3.23988e+06	818600	673532	639729	738115	414622	3.67857e+06	3.12897e+06	3.05083e+06	3.53992e+06	3.87284e+06	3.2392e+06	8.29913e+06	9.41372e+06	9.30876e+06	9.86392e+06	9.00631e+06	1.61268e+07	1.70668e+07	1.61443e+07	1.58876e+07	1.56911e+07
MN14357	5.053	633.401	Sutherlandioside D	[M-H]-	C36H58O9	SWNUBPWWSLUXMU-MVNMJQGYSA-N	90.5			Lipids and lipid-like molecules	Prenol lipids	Triterpenoids				4.7318e+06	4.69385e+06	2.90167e+06	2.83631e+06	2.93266e+06	2.99637e+06	2.88676e+06	3.01904e+06	2.92665e+06	3.1085e+06	2.99669e+06	3.07523e+06	4.73165e+06	3.79996e+06	3.78902e+06	3.53904e+06	3.62861e+06	3.62778e+06	4.85475e+06	4.6252e+06	4.72402e+06	4.76729e+06	4.81809e+06	4.69474e+06	6.33663e+06	6.32798e+06	6.18937e+06	6.27722e+06	6.37603e+06	7.283e+06	7.19202e+06	7.25689e+06	7.19973e+06	7.22857e+06
MN14698	0.803	651.022	diclofop	[M-H]-	C15H12Cl2O4	OOLBCHYXZDXLDS-UHFFFAOYSA-N	74.4		C18716	Benzenoids	Benzene and substituted derivatives	2-phenoxypropionic acids				96463	49544.1	179394	96293.3	120942	61897.2	203528	229033	325476	95085.4	196683	284223	76318.1	51998.4	92409.8	23234.4	95600.6	23424.7	157954	436165	29661.4	78199.2	113041	95882.5	171099	25438.9	43641.8	62404.5	27535.9	69031.3	66766.9	64545.9	89699.3	33156.6
MN14712	4.279	651.412	2-({6,14-dihydroxy-15-[5-(2-hydroxypropan-2-yl)-2-methyloxolan-2-yl]-7,7,12,16-tetramethylpentacyclo[9.7.0.0,.0,.0,]octadecan-9-yl}oxy)-6-(hydroxymethyl)oxane-3,4,5-triol	[M-H]-	C36H60O10		87									3.99241e+06	4.01481e+06	2.74191e+06	2.76587e+06	2.83988e+06	2.85847e+06	2.75378e+06	3.10337e+06	3.14989e+06	3.29117e+06	3.1639e+06	3.22176e+06	4.02816e+06	3.60225e+06	3.54798e+06	3.45898e+06	3.35931e+06	3.50553e+06	4.65763e+06	4.66126e+06	4.57117e+06	4.80124e+06	4.79699e+06	4.01378e+06	4.58197e+06	4.53548e+06	4.36561e+06	4.50224e+06	4.35424e+06	4.9864e+06	5.29998e+06	5.19459e+06	5.35909e+06	5.34878e+06
MN14790	3.479	655.225	2-Acetyl-5-hydroxy-3-methylphenyl beta-D-glucopyranoside	[M-H]-	C15H20O8	GXLXFBBEKMNRQK-TVKJYDDYSA-N	77.7			Organic oxygen compounds	Organooxygen compounds	Carbohydrates and carbohydrate conjugates				1.67738e+06	1.6721e+06	989935	1.01404e+06	1.00419e+06	1.04417e+06	1.01151e+06	1.47699e+06	1.49832e+06	1.49116e+06	1.5404e+06	1.43045e+06	1.76053e+06	1.66793e+06	1.58592e+06	1.63469e+06	1.66125e+06	1.56142e+06	1.60829e+06	1.57262e+06	1.56585e+06	1.43812e+06	1.65026e+06	1.6856e+06	1.99658e+06	1.88504e+06	1.88546e+06	1.77664e+06	1.95558e+06	2.67431e+06	2.42427e+06	2.46705e+06	2.43967e+06	2.32925e+06
MN14802	4.376	655.471	Docosahexaenoic Acid	[M-H]-	C22H32O2	MBMBGCFOFBJSGT-KUBAVDMBSA-N	78.5	HMDB0002183	C06429	Lipids and lipid-like molecules	Fatty Acyls	Fatty acids and conjugates	Lipids	Fatty acids	Unsaturated fatty acids	15487.2	12665.6	26340.3	7742.33	16664.7	9526.17	19396.7	39025.1	46832.8	6848.84	9150.26	10798.3	12969.5	13856.8	17699.3	20993.5	9512.69	25896.6	9256.67	9162.57	7674.82	12775.7	12337.1	13678.4	8642.96	13262.5	9015.29	14065.7	13480.3	20684.5	14411.8	20262.3	13852.5	13446.8
MN15153	4.729	673.344	Gaudichaudiic acid F	[M-H]-	C40H50O9	DDXYKUAYCPOGSR-GUCXGHMTSA-N	76.8			Organoheterocyclic compounds	Benzopyrans	1-benzopyrans				2.74273e+06	2.71722e+06	1.73045e+06	1.791e+06	1.83302e+06	1.77233e+06	1.79696e+06	1.20765e+06	1.20334e+06	1.21808e+06	1.22897e+06	1.28481e+06	2.69904e+06	147654	109266	129776	120607	120929	2.04238e+06	1.97636e+06	2.13184e+06	2.06193e+06	2.07847e+06	2.69888e+06	5.62e+06	5.67382e+06	5.75866e+06	5.23824e+06	5.65917e+06	5.83478e+06	6.57583e+06	6.11828e+06	6.09754e+06	6.32693e+06
MN15774	3.101	703.267	Ethyl 4-O-(4-carboxy-3-hydroxy-3-methylbutanoyl)-beta-D-glucopyranoside	[M-H]-	C14H24O10		76.8									1.34959e+06	1.34962e+06	694189	649152	712411	662605	729909	919706	945226	1.01652e+06	1.02744e+06	985389	1.36223e+06	1.39306e+06	1.38073e+06	1.55044e+06	1.49719e+06	1.36287e+06	1.21214e+06	1.10406e+06	1.12616e+06	1.02683e+06	1.07308e+06	1.36234e+06	1.43762e+06	1.39294e+06	1.4576e+06	1.48409e+06	1.42881e+06	1.94255e+06	1.85374e+06	2.00311e+06	1.96376e+06	2.1238e+06
MN16555	3.52	739.209	3-[4,5-dihydroxy-3-(3,4,5-trihydroxy-6-methyloxan-2-yl)oxy-6-[(3,4,5-trihydroxy-6-methyloxan-2-yl)oxymethyl]oxan-2-yl]oxy-5,7-dihydroxy-2-(4-hydroxyphenyl)chromen-4-one	[M-H]-	C33H40O19	WRXVPTMENPZUIZ-UHFFFAOYSA-N	89.8			Phenylpropanoids and polyketides	Flavonoids	Flavonoid glycosides				1.82473e+08	1.80721e+08	1.1207e+08	1.10524e+08	1.11663e+08	1.11413e+08	1.08e+08	1.012e+08	9.97006e+07	1.00763e+08	9.70869e+07	9.6793e+07	1.80722e+08	1.5245e+08	1.51457e+08	1.49017e+08	1.49053e+08	1.46742e+08	2.64939e+08	2.58321e+08	2.57175e+08	2.59259e+08	2.63258e+08	1.79182e+08	1.99227e+08	1.98914e+08	1.97064e+08	2.01006e+08	1.93449e+08	2.41315e+08	2.39499e+08	2.40379e+08	2.36404e+08	2.435e+08
MN16906	3.359	755.169	2-(3,4-Dihydroxyphenyl)-5,7-dihydroxy-4-oxo-4H-chromen-3-yl 6-deoxy-2-O-{6-O-[(2E)-3-(4-hydroxyphenyl)-2-propenoyl]--D-glucopyranosyl}--L-glucopyranoside	[M-H]-	C36H36O18		70.2									501706	528679	255507	227793	244585	245277	232878	285397	288974	318702	274647	289254	526437	694384	481175	689635	709621	450597	515592	470258	492676	479919	498162	611652	666557	584063	560218	667026	506423	896082	817830	828755	853358	878023
MN16907	3.453	755.205	2-(3,4-Dihydroxyphenyl)-5,7-dihydroxy-4-oxo-4H-chromen-3-yl 6-deoxy-alpha-L-mannopyranosyl-(1->2)-[6-deoxy-alpha-L-mannopyranosyl-(1->6)]-beta-D-glucopyranoside	[M-H]-	C33H40O20		88.4									1.12962e+08	1.12813e+08	5.90593e+07	5.7103e+07	5.95004e+07	5.8663e+07	5.76143e+07	4.55048e+07	4.46169e+07	4.53953e+07	4.5659e+07	4.55978e+07	1.12363e+08	1.89842e+08	1.89423e+08	1.8115e+08	1.83844e+08	1.86893e+08	3.50443e+07	3.44036e+07	3.47358e+07	3.44048e+07	3.61858e+07	1.10967e+08	8.60798e+07	8.71527e+07	8.81447e+07	8.765e+07	8.67525e+07	2.21592e+08	2.16625e+08	2.24276e+08	2.20322e+08	2.18153e+08
MN17085	4.91	763.429	PI(17:2(9Z,12Z)/12:0)	[M-H]-	C38H69O13P	QQEDLNJPBUPTSY-LKIGCXLISA-N	70.4									575649	586052	553312	550363	570132	530474	505659	528546	541766	521614	516191	540786	580093	651040	620545	630875	646750	675460	358202	329009	371901	340153	347483	580068	717359	721913	724136	743193	729536	802448	753415	802149	779524	854036
MN17125	4.704	765.444	PA(20:5(5Z,8Z,11Z,14Z,17Z)/22:6(4Z,7Z,10Z,13Z,16Z,19Z))	[M-H]-	C45H67O8P	QBIOFUQCWQRPBK-VPKAUXFLSA-N	78.5	HMDB0115221		Lipids and lipid-like molecules	Glycerophospholipids	Glycerophosphates				6.42537e+06	6.44837e+06	5.98163e+06	6.16531e+06	5.91318e+06	6.01548e+06	5.96616e+06	6.22173e+06	6.35978e+06	6.22817e+06	6.21939e+06	6.2538e+06	6.44843e+06	6.86537e+06	7.10822e+06	6.94063e+06	6.81972e+06	6.86473e+06	4.35327e+06	4.19427e+06	4.10885e+06	4.2666e+06	4.06818e+06	6.42522e+06	7.37956e+06	7.08566e+06	7.22427e+06	7.25446e+06	7.4215e+06	7.61952e+06	7.48008e+06	7.71684e+06	7.72045e+06	7.71742e+06
MN17199	3.547	769.22	7-Methylquercetin-3-Galactoside-6''-Rhamnoside-3'''-Rhamnoside	[M-H]-	C34H42O20	NMGVHLDIHNFGQB-OTCPXFHUSA-N	91.5			Phenylpropanoids and polyketides	Flavonoids	Flavonoid glycosides				1.30301e+08	1.29249e+08	1.04792e+08	1.03583e+08	1.0485e+08	1.04111e+08	1.03623e+08	8.10946e+07	8.06456e+07	8.12176e+07	7.91566e+07	7.80019e+07	1.31755e+08	1.53416e+08	1.51681e+08	1.52761e+08	1.52282e+08	1.50678e+08	8.38137e+07	8.23802e+07	8.21172e+07	8.19688e+07	8.17246e+07	1.29242e+08	1.305e+08	1.29291e+08	1.33875e+08	1.3054e+08	1.28129e+08	2.11402e+08	2.0934e+08	2.09775e+08	2.09359e+08	2.10073e+08
MN17331	3.427	775.34	(2Z)-7-(1-Azepanylmethyl)-6-hydroxy-2-(1H-indol-3-ylmethylene)-1-benzofuran-3(2H)-one	[M-H]-	C24H24N2O3		79.9									5.18952e+06	5.20292e+06	4.21589e+06	4.28114e+06	4.15768e+06	4.30738e+06	4.26245e+06	4.5075e+06	4.48572e+06	4.27244e+06	4.43688e+06	4.19997e+06	5.1993e+06	3.6546e+06	3.58082e+06	3.437e+06	3.58514e+06	3.56381e+06	7.41267e+06	7.22495e+06	7.24153e+06	7.45905e+06	7.35666e+06	5.16202e+06	6.42667e+06	7.08185e+06	7.30875e+06	6.92696e+06	7.15038e+06	5.61885e+06	5.88181e+06	5.82461e+06	5.78737e+06	5.86286e+06
MN17619	7.412	788.546	1-stearoyl-2-oleoyl-sn-glycero-3-phosphoserine	[M-H]-	C42H80NO10P	AJFWREUFUPEYII-UHFFFAOYSA-N	85.3	HMDB0010163	C02737	Lipids and lipid-like molecules	Glycerophospholipids	Glycerophosphoserines	Lipids	Phospholipids	Glycerophospholipids	1.48904e+07	1.4656e+07	1.57424e+07	1.58947e+07	1.61703e+07	1.6171e+07	1.6172e+07	1.611e+07	1.56536e+07	1.52601e+07	1.43935e+07	1.46542e+07	1.46451e+07	1.51285e+07	1.54074e+07	1.52644e+07	1.58361e+07	1.57426e+07	1.60285e+07	1.59581e+07	1.68442e+07	1.65554e+07	1.70141e+07	1.58987e+07	1.72015e+07	1.70936e+07	1.68053e+07	1.67067e+07	1.86578e+07	1.52453e+07	1.53086e+07	1.42356e+07	1.36704e+07	1.36093e+07
MN17716	4.941	793.441	Oleanolic acid	[M-H]-	C42H66O14	BQPYEFAVIPEQIK-UHFFFAOYSA-N	85.6	HMDB0002364	C17148	Lipids and lipid-like molecules	Prenol lipids	Terpene glycosides	Lipids	PR Prenol lipids	PR01 Isoprenoids	1.50194e+06	1.55366e+06	1.44945e+06	1.5338e+06	1.41234e+06	1.42335e+06	1.36951e+06	1.32634e+06	1.29293e+06	1.20264e+06	1.26394e+06	1.27416e+06	1.51901e+06	1.56908e+06	1.59228e+06	1.60911e+06	1.58198e+06	1.52237e+06	1.60747e+06	1.62102e+06	1.67706e+06	1.71199e+06	1.6212e+06	1.51653e+06	1.58996e+06	1.73559e+06	1.74173e+06	1.68287e+06	1.8567e+06	1.75832e+06	1.81309e+06	1.72864e+06	1.81745e+06	1.86039e+06
MN17754	4.726	795.454	#NAME?	[M-H]-	C41H66O12	KEOITPILCOILGM-UHFFFAOYSA-N	84.2			Lipids and lipid-like molecules	Prenol lipids	Triterpenoids				1.6175e+07	1.6175e+07	1.53817e+07	1.57531e+07	1.56705e+07	1.55003e+07	1.55305e+07	1.42284e+07	1.40738e+07	1.39695e+07	1.40194e+07	1.40974e+07	1.63685e+07	1.69665e+07	1.71695e+07	1.70818e+07	1.67318e+07	1.6946e+07	1.84166e+07	1.74986e+07	1.76128e+07	1.7801e+07	1.77894e+07	1.61353e+07	1.65998e+07	1.60731e+07	1.67189e+07	1.62727e+07	1.67932e+07	1.60686e+07	1.66184e+07	1.60472e+07	1.60448e+07	1.62443e+07
MN18430	6.495	831.503	PI(16:1(9Z)/18:2(9Z,12Z))	[M-H]-	C43H77O13P	OVRGKBVGFTUEIT-LXPKWEDVSA-N	80.3									3.22946e+06	3.22104e+06	1.77033e+06	2.12854e+06	461554	3.81538e+06	4.61164e+06	5.63533e+06	6.28379e+06	2.12033e+06	6.4017e+06	4.0933e+06	3.68852e+06	1.06595e+07	3.00437e+06	2.79632e+06	3.26295e+06	4.3717e+06	2.33882e+06	2.12829e+06	2.05255e+06	944249	2.98015e+06	4.43261e+06	1.9814e+06	845781	3.60801e+06	4.19125e+06	5.23253e+06	1.91239e+06	2.03636e+06	3.51919e+06	4.42814e+06	6.37782e+06
MN18585	5.691	839.498	PG(20:5(5Z,8Z,11Z,14Z,17Z)/22:6(4Z,7Z,10Z,13Z,16Z,19Z))	[M-H]-	C48H73O10P	YDODBXWAZBDOGC-RYBWPNLSSA-N	75.2									1.85492e+06	2.38737e+06	3.45279e+06	3.25728e+06	1.1389e+06	1.37991e+06	2.37585e+06	4.11954e+06	1.32176e+06	1.665e+06	3.04862e+06	3.11551e+06	3.22845e+06	2.85659e+06	1.17554e+06	3.11684e+06	3.92821e+06	2.98666e+06	4.40425e+06	2.72885e+06	1.81676e+06	2.15967e+06	2.3147e+06	2.89604e+06	1.94775e+06	2.52634e+06	3.06076e+06	7.03507e+06	506176	2.50882e+06	3.32148e+06	1.5355e+06	2.59379e+06	3.35428e+06
MN18625	7.006	841.485	PI(18:3(6Z,9Z,12Z)/17:2(9Z,12Z))	[M-H]-	C44H75O13P	BEQVKUJINYVPLJ-HDIIDBOASA-N	78.4									1.9333e+06	1.99628e+06	1.90774e+06	2.26064e+06	9.41909e+06	3.34934e+06	82291.1	326438	82083.6	782416	1.74825e+06	2.06875e+06	1.34883e+06	1.84416e+06	5.03951e+06	2.34489e+06	3.60537e+06	2.41321e+06	2.61785e+06	1.87935e+06	2.16849e+06	1.98111e+06	1.77859e+06	1.19172e+06	841694	2.64801e+06	836697	1.4808e+06	174813	131074	1.14986e+06	2.37469e+06	2.97146e+06	5.49365e+06
MN18626	6.299	841.489	3-[(2E)-3,7-dimethylocta-2,6-dienyl]-8-[3-[(2E)-3,7-dimethylocta-2,6-dienyl]-9-methoxy-3,5-dimethyl-11H-pyrano[3,2-a]carbazol-10-yl]-9-methoxy-3,5,11-trimethylpyrano[3,2-a]carbazole	[M-H]-	C57H66N2O4	MQUBRQMHOZTSFY-BVDGQYGUSA-N	75.2			Organoheterocyclic compounds	Indoles and derivatives	Carbazoles				2.1684e+06	2.16504e+06	1.63207e+06	1.60108e+06	1.54066e+06	1.57351e+06	1.72935e+06	1.24848e+06	1.26859e+06	1.34876e+06	1.26083e+06	1.21873e+06	2.022e+06	1.76059e+06	1.42082e+06	1.43584e+06	1.69454e+06	1.22441e+06	1.55042e+06	1.32239e+06	1.26825e+06	1.28391e+06	1.17675e+06	1.4506e+06	1.42138e+06	1.52549e+06	1.53693e+06	1.54927e+06	1.44187e+06	1.37433e+06	4.17891e+06	1.43922e+06	4.02214e+06	1.46259e+06
MN18835	6.453	853.481	PI(18:2(9Z,12Z)/18:4(6Z,9Z,12Z,15Z))	[M-H]-	C45H75O13P	SSGPMKCSDDDBFU-YEJDDPNGSA-N	79.2									2.13917e+06	2.36685e+06	3.75562e+06	1.75596e+06	2.01264e+06	2.45188e+06	1.48982e+06	1.6819e+06	2.03902e+06	1.76316e+06	1.87711e+06	2.02328e+06	2.2799e+06	1.94756e+06	2.80574e+06	2.07275e+06	2.53032e+06	2.20717e+06	3.11059e+06	2.87561e+06	2.99158e+06	2.91246e+06	1.97191e+06	2.1089e+06	1.84118e+06	1.93689e+06	2.07893e+06	1.86794e+06	2.11563e+06	1.87364e+06	1.88404e+06	1.69739e+06	2.28773e+06	2.19261e+06
MN18838	5.909	853.495	PI(18:4(6Z,9Z,12Z,15Z)/18:2(9Z,12Z))	[M-H]-	C45H75O13P	UHSWLSVHCQBKQB-ZYDWQBPWSA-N	76.6									1.92993e+06	1.51065e+06	831268	1.16235e+06	1.46445e+06	1.49223e+06	1.54345e+06	115080	62136.6	2.03953e+06	638992	761815	1.62002e+06	1.43569e+06	377381	430659	238300	1.20721e+06	2.73197e+06	2.04485e+06	2.15066e+06	2.4819e+06	2.6627e+06	1.61826e+06	3.04429e+06	3.0419e+06	3.11312e+06	3.41596e+06	3.12081e+06	1.96661e+06	1.8682e+06	2.12662e+06	1.46613e+06	1.83984e+06
MN18870	5.379	855.512	PI(18:1(9Z)/18:4(6Z,9Z,12Z,15Z))	[M-H]-	C45H77O13P	PXSICIWGXTVEKK-BKCKFSCBSA-N	75.7									3.1403e+06	3.27821e+06	2.80527e+06	2.78756e+06	2.70025e+06	3.26752e+06	2.03952e+06	2.01521e+06	2.36934e+06	2.13245e+06	2.24672e+06	1.70482e+06	3.04244e+06	1.87836e+06	1.78087e+06	1.85979e+06	2.39079e+06	2.17713e+06	4.03683e+06	4.26494e+06	4.0237e+06	4.03784e+06	4.08106e+06	3.03588e+06	3.89332e+06	3.75002e+06	3.73675e+06	3.87471e+06	3.40263e+06	2.34863e+06	2.83743e+06	3.40591e+06	3.10531e+06	2.84237e+06
MN19322	7.375	881.504	(3beta,5xi,9xi)-23-Hydroxy-3-{[beta-D-xylopyranosyl-(1-3)-6-deoxy-alpha-L-mannopyranosyl-(1-2)-alpha-L-arabinopyranosyl]oxy}olean-12-en-28-oic acid	[M-H]-	C46H74O16	IAGSHEHQJJTLLR-JTMZUCDESA-N	70.3									2.10327e+06	1.86367e+06	236987	878193	2.34464e+06	1.39318e+06	727362	700248	753327	430638	601437	493583	1.85178e+06	724096	395472	1.28955e+06	1.9508e+06	1.50612e+06	722873	1.37023e+06	805775	701175	1.27502e+06	1.85927e+06	1.27703e+06	1.28006e+06	2.54376e+06	1.40746e+06	2.04098e+06	2.10087e+06	3.52559e+06	2.23821e+06	2.22237e+06	3.81389e+06
MN19394	7.353	885.551	Glc-GP(18:0/20:4(5Z,8Z,11Z,14Z))	[M-H]-	C47H83O13P	HWGNYTBXBPFQLI-MUZPYTAASA-N	82.3									5.6438e+06	4.29922e+06	2.3046e+06	2.62342e+06	2.29552e+06	3.32872e+06	2.58749e+06	2.84805e+06	2.75406e+06	2.73021e+06	2.39505e+06	2.836e+06	4.32796e+06	2.47045e+06	2.828e+06	4.39249e+06	3.08952e+06	61813.7	1.07824e+06	3.91384e+06	5.70419e+06	6.65023e+06	7.55572e+06	4.17911e+06	6.54518e+06	7.44428e+06	7.02784e+06	7.33222e+06	3.45587e+06	8.59118e+06	1.05082e+07	9.2706e+06	1.16719e+07	9.16383e+06
MN19565	5.534	895.473	Brevetoxin-3	[M-H]-	C50H72O14	BKMHDYJRAAJTAD-FGRVLNGBSA-N	72.4	HMDB0249378		Phenylpropanoids and polyketides	Brevetoxins and derivatives					230131	229142	215165	233267	230103	265751	126843	213636	148070	208786	236972	326543	197618	261815	237986	207407	196160	116778	236735	521875	338375	226140	233548	234740	196812	352050	215164	211620	253177	223829	209360	389265	521646	263296
MN19567	4.87	895.507	(3,5,9,18)-22-Hydroxyolean-12-en-3-yl 6-deoxyhexopyranosyl-(1->2)pentopyranosyl-(1->2)hexopyranosiduronic acid	[M-H]-	C47H76O16		86.1									3.67444e+06	3.67106e+06	3.95078e+06	3.90489e+06	3.96021e+06	3.91187e+06	3.88821e+06	4.05531e+06	3.90147e+06	4.04278e+06	3.88872e+06	4.15788e+06	3.78584e+06	3.94268e+06	4.00399e+06	3.91326e+06	3.89257e+06	3.92548e+06	2.47592e+06	2.52641e+06	2.51786e+06	2.4819e+06	2.43557e+06	3.67096e+06	4.5214e+06	4.40519e+06	4.45123e+06	4.55395e+06	4.59861e+06	3.89583e+06	3.92514e+06	3.9216e+06	3.87209e+06	3.9324e+06
MN19790	4.631	909.486	(3,5,9,18)-28-Hydroxy-28-oxoolean-12-en-3-yl 6-deoxy--L-mannopyranosyl-(1->3)-[-D-xylopyranosyl-(1->2)]--D-glucopyranosiduronic acid	[M-H]-	C47H74O17		86									1.68547e+06	1.6452e+06	1.5688e+06	1.58972e+06	1.48235e+06	1.49764e+06	1.60201e+06	1.61547e+06	1.71507e+06	1.76953e+06	1.66581e+06	1.62632e+06	1.69454e+06	1.85311e+06	1.86318e+06	1.84827e+06	1.90695e+06	1.94997e+06	1.066e+06	1.02053e+06	1.0761e+06	1.0068e+06	959545	1.70592e+06	1.92637e+06	1.87176e+06	1.8143e+06	1.86358e+06	1.80879e+06	2.05176e+06	2.0351e+06	2.09258e+06	2.05958e+06	2.04219e+06
MN19838	4.699	911.502	Soyasapogenol B	[M-H]-	C47H76O17	IBZLICPLPYSFNZ-UHFFFAOYSA-N	86.1	HMDB0034648	C08980	Lipids and lipid-like molecules	Prenol lipids	Terpene glycosides	Terpenoids	Triterpenoids (C30)	Dammarenes	4.69032e+06	4.69062e+06	4.77371e+06	5.10901e+06	4.88672e+06	5.40858e+06	4.66989e+06	4.77918e+06	4.41548e+06	4.64762e+06	4.99052e+06	4.8149e+06	4.84061e+06	5.20423e+06	5.10973e+06	5.25703e+06	4.96674e+06	4.5802e+06	3.33075e+06	3.22743e+06	3.49203e+06	3.46473e+06	3.45901e+06	4.53467e+06	5.95604e+06	5.13775e+06	4.56167e+06	4.92687e+06	4.29259e+06	4.58915e+06	4.62268e+06	4.88368e+06	5.07245e+06	4.04192e+06
MN20050	4.695	925.517	Saikosaponin C	[M-H]-	C48H78O17	VJEMOEYSQDKAQF-CIBYPNQUNA-N	92.3	HMDB0242746		Lipids and lipid-like molecules	Prenol lipids	Terpene glycosides				4.65966e+06	4.65964e+06	4.59565e+06	4.71724e+06	4.60812e+06	4.61311e+06	4.61484e+06	4.39271e+06	4.31268e+06	4.44828e+06	4.2624e+06	4.17386e+06	4.7137e+06	5.08777e+06	5.02883e+06	5.09595e+06	4.91699e+06	5.07078e+06	4.80713e+06	4.78536e+06	4.70751e+06	4.72921e+06	4.62621e+06	4.63844e+06	4.79274e+06	4.68713e+06	4.89783e+06	4.8342e+06	4.86503e+06	4.87402e+06	4.78683e+06	5.08318e+06	5.07789e+06	5.06748e+06
MN20241	4.818	939.496	(3,5,9,18)-28-Hydroxy-28-oxoolean-12-en-3-yl 6-deoxy--L-mannopyranosyl-(1->3)-[-D-glucopyranosyl-(1->2)]--D-glucopyranosiduronic acid	[M-H]-	C48H76O18		86.1									7.00267e+06	7.05995e+06	7.95792e+06	7.83418e+06	7.90831e+06	7.8277e+06	8.10025e+06	6.68967e+06	6.6832e+06	7.14669e+06	6.70095e+06	6.66614e+06	7.06013e+06	7.74468e+06	7.52538e+06	7.51607e+06	7.29142e+06	7.60101e+06	8.29991e+06	7.83373e+06	7.75374e+06	8.05598e+06	7.96083e+06	6.93965e+06	7.1927e+06	7.38662e+06	7.53624e+06	7.50599e+06	7.34583e+06	5.90083e+06	5.69896e+06	5.94218e+06	5.74827e+06	5.98718e+06
MN20268	4.612	941.512	Soyasaponin Bb	[M-H]-	C48H78O18	PTDAHAWQAGSZDD-IOVCITQVSA-N	86.1	HMDB0034649	C08983	Lipids and lipid-like molecules	Prenol lipids	Terpene glycosides	Terpenoids	Triterpenoids (C30)	Dammarenes	6.15488e+07	6.15522e+07	6.17097e+07	6.05036e+07	6.24105e+07	6.19731e+07	6.14644e+07	5.62685e+07	5.41975e+07	5.57391e+07	5.5478e+07	5.46462e+07	6.13218e+07	6.3593e+07	6.3423e+07	6.33603e+07	6.10803e+07	6.35218e+07	6.76035e+07	6.67951e+07	6.89359e+07	6.69214e+07	6.6391e+07	6.01947e+07	5.84058e+07	6.146e+07	5.91342e+07	5.94093e+07	5.91432e+07	5.90161e+07	6.04754e+07	6.03866e+07	6.16774e+07	6.14642e+07
MN20871	6.824	997.575	Taurodeoxycholic Acid	[M-H]-	C26H45NO6S	AWDRATDZQPNJFN-VAYUFCLWSA-N	79	HMDB0000896	C05463	Lipids and lipid-like molecules	Steroids and steroid derivatives	Bile acids, alcohols and derivatives	Lipids	ST Sterol lipids	ST05 Steroid conjugates	1.25993e+06	1.25964e+06	1.32913e+06	1.4718e+06	1.3971e+06	1.30992e+06	1.313e+06	1.11446e+06	1.05151e+06	1.08809e+06	1.09706e+06	1.02825e+06	1.31235e+06	1.24514e+06	1.19089e+06	1.14992e+06	1.24223e+06	1.11165e+06	1.35485e+06	1.27162e+06	1.21566e+06	1.28938e+06	1.21118e+06	1.23633e+06	1.40199e+06	1.31177e+06	1.27508e+06	1.21511e+06	1.3637e+06	1.26517e+06	1.25106e+06	1.24975e+06	1.24571e+06	1.30029e+06
MP151	0.715	72.0811	Pyrrolidine	[M+H]+	C4H9N	RWRDLPDLKQPQOW-UHFFFAOYSA-N	90.1	HMDB0031641		Organoheterocyclic compounds	Pyrrolidines					2.70739e+07	2.72939e+07	1.09673e+07	9.09766e+06	9.67826e+06	1.05323e+07	9.62686e+06	1.38951e+07	1.36694e+07	1.38595e+07	1.40916e+07	1.35579e+07	2.7077e+07	4.35363e+07	4.34107e+07	4.58581e+07	4.32844e+07	4.45562e+07	1.34605e+07	1.30102e+07	1.36024e+07	1.34088e+07	1.34496e+07	2.70751e+07	1.70811e+07	1.58064e+07	1.45023e+07	1.43882e+07	1.65202e+07	5.81033e+07	6.13448e+07	5.74851e+07	6.22371e+07	5.72193e+07
MP294	3.632	74.0967	Diethylamine	[M+H]+	C4H11N	HPNMFZURTQLUMO-UHFFFAOYSA-N	92.4	HMDB0041878	C14422	Organic nitrogen compounds	Organonitrogen compounds	Amines				4.06618e+06	7.96741e+06	1.6557e+07	4.12989e+06	7.31768e+06	7.98874e+06	7.80171e+06	6.04734e+06	1.55149e+07	5.63018e+06	1.15337e+07	5.41136e+06	7.27143e+06	5.78532e+06	4.91528e+06	7.91694e+06	8.11364e+06	1.045e+07	2.23189e+06	3.60422e+06	3.69894e+06	8.23004e+06	7.99012e+06	8.01475e+06	7.00444e+06	7.45826e+06	1.13018e+07	5.83144e+06	1.08608e+07	8.34308e+06	9.32882e+06	3.88419e+06	1.15274e+07	1.03392e+06
MP296	4.807	74.0967	2-Methylpropanamine	[M+H]+	C4H11N	KDSNLYIMUZNERS-UHFFFAOYSA-N	92.1	HMDB0034198	C02787	Organic nitrogen compounds	Organonitrogen compounds	Amines				5.33697e+06	4.38567e+06	6.6845e+06	6.22595e+06	1.94844e+07	4.55002e+06	5.26032e+06	5.29848e+06	4.38439e+06	2.10518e+07	4.96379e+06	1.10349e+07	6.00345e+06	5.66752e+06	7.2462e+06	4.61726e+06	1.34157e+07	9.6391e+06	7.93735e+06	4.2681e+06	5.15543e+06	1.45237e+07	4.33425e+06	8.97133e+06	5.04874e+06	5.40924e+06	4.52976e+06	5.23503e+06	22286.6	1.2729e+07	1.43699e+07	2.087e+07	1.53489e+07	1.32485e+07
MP432	0.468	76.0396	Acetohydroxamic Acid	[M+H]+	C2H5NO2	RRUDCFGSUDOHDG-UHFFFAOYSA-N	77.6	HMDB0014691	C06808	Organic acids and derivatives	Carboxylic acids and derivatives	Carboxylic acid derivatives				1.25426e+06	1.13768e+06	2.33439e+06	1.59599e+06	1.03813e+06	1.0936e+06	1.01067e+06	1.09245e+06	1.18465e+06	1.6247e+06	1.81107e+06	1.2791e+06	1.24869e+06	932623	969257	988726	1.50371e+06	798115	1.68281e+06	2.08634e+06	818083	1.18555e+06	1.14612e+06	1.27782e+06	1.37143e+06	927925	1.34293e+06	949841	1.77891e+06	1.30289e+06	1.87739e+06	1.73672e+06	482503	1.13713e+06
MP642	0.529	79.0182	Monofluoroacetic acid	[M+H]+	C2H3FO2	QEWYKACRFQMRMB-UHFFFAOYSA-N	91.2	HMDB0252369	C06108	Organic acids and derivatives	Carboxylic acids and derivatives	Alpha-halocarboxylic acids and derivatives				1.43762e+07	1.48013e+07	1.59795e+07	1.58373e+07	1.46586e+07	1.97692e+07	1.81327e+07	1.66152e+07	1.7478e+07	2.0187e+07	1.71068e+07	1.92999e+07	1.4717e+07	1.50275e+07	1.54014e+07	1.32914e+07	1.59939e+07	1.36869e+07	1.44292e+07	1.4537e+07	1.68994e+07	1.50317e+07	1.47691e+07	1.54025e+07	1.53273e+07	1.51413e+07	1.47608e+07	1.33797e+07	1.61807e+07	1.46755e+07	1.50953e+07	1.45854e+07	1.29473e+07	1.48573e+07
MP646	0.691	79.0215	Dimethyl Sulfoxide	[M+H]+	C2H6OS	IAZDPXIOMUYVGZ-UHFFFAOYSA-N	90.4	HMDB0002151	C11143	Organosulfur compounds	Sulfoxides					1.60559e+06	1.73133e+06	8.33581e+06	2.68462e+06	2.95954e+06	4.6873e+06	7.38092e+06	6.93737e+06	6.53546e+06	4.44391e+06	1.14379e+06	905463	1.57932e+06	2.05852e+06	3.05644e+06	2.07904e+06	3.87739e+06	2.58508e+06	2.19516e+06	2.75867e+06	2.98659e+06	2.55988e+06	4.2306e+06	1.20691e+06	1.51005e+06	1.21478e+06	1.4261e+06	955539	1.42786e+06	1.51568e+06	1.46927e+06	1.6086e+06	760005	1.13344e+06
MP772	4.38	81.0702	1,3,5-Hexatriene	[M+H]+	C6H8	AFVDZBIIBXWASR-UHFFFAOYSA-N	88.4	HMDB0251502		Hydrocarbons	Unsaturated hydrocarbons	Olefins				3.36953e+06	3.34706e+06	2.78293e+06	2.86161e+06	2.81429e+06	2.74e+06	2.87212e+06	2.90279e+06	2.7127e+06	2.799e+06	2.9919e+06	3.12912e+06	3.19275e+06	2.86006e+06	2.79853e+06	2.96149e+06	2.8394e+06	3.07408e+06	3.66413e+06	3.602e+06	3.62556e+06	3.65558e+06	3.70977e+06	3.36953e+06	3.65608e+06	3.42153e+06	3.65193e+06	3.60139e+06	3.57484e+06	3.65102e+06	3.68918e+06	4.06761e+06	3.52958e+06	3.48345e+06
MP887	6.012	83.0485	glutaral	[M+H]+	C5H8O2	SXRSQZLOMIGNAQ-UHFFFAOYSA-N	85.6	HMDB0029599	C12518	Organic oxygen compounds	Organooxygen compounds	Carbonyl compounds				99979.9	113893	28990.8	17044.6	75645.7	10650	25365.2	59716.8	129338	114165	115878	77664.5	114033	193812	191592	189414	197241	221676	214911	177644	87772.6	103402	87504.3	118622	268847	77088	143978	106894	141743	462163	226909	269060	450479	474013
MP891	4.192	83.0606	Fomepizole	[M+H]+	C4H6N2	RIKMMFOAQPJVMX-UHFFFAOYSA-N	91.4	HMDB0015344	C07837	Organoheterocyclic compounds	Azoles	Pyrazoles				8.6145e+06	8.7664e+06	2.26956e+07	3.68337e+06	4.83507e+06	9.61667e+06	1.11599e+07	1.36573e+07	7.14111e+06	4.07862e+06	8.6251e+06	8.06841e+06	8.80012e+06	6.06442e+06	5.97263e+06	9.9703e+06	9.67174e+06	8.86723e+06	1.39506e+07	9.42308e+06	4.00178e+06	1.49628e+07	8.52342e+06	9.55729e+06	1.26873e+07	1.60419e+07	2.8876e+06	1.39295e+07	6.54704e+06	1.05023e+07	1.15703e+07	6.31038e+06	1.63685e+07	1.11415e+07
MP896	7.469	83.0607	5-Methyl-1H-Imidazole	[M+H]+	C4H6N2	XLSZMDLNRCVEIJ-UHFFFAOYSA-N	86.3			Organoheterocyclic compounds	Azoles	Imidazoles				1.25086e+07	1.07377e+07	1.21355e+07	1.2577e+07	9.88682e+06	8.0511e+06	7.1193e+06	6.21357e+06	3.68768e+06	7.22651e+06	8.32356e+06	1.53519e+07	1.29195e+07	5.29161e+06	1.44348e+07	8.90169e+06	1.44404e+07	1.39049e+07	1.22216e+07	8.41693e+06	1.13906e+07	4.96255e+06	1.2061e+07	1.22225e+07	6.14822e+06	6.08412e+06	1.42064e+07	1.44645e+07	1.31398e+07	1.3596e+07	7.56945e+06	9.72142e+06	6.5215e+06	9.47232e+06
MP898	3.014	83.0858	Cyclohexene	[M+H]+	C6H10	HGCIXCUEYOPUTN-UHFFFAOYSA-N	79.8	HMDB0250655		Hydrocarbons	Unsaturated hydrocarbons	Olefins				1.61941e+06	1.62911e+06	1.6532e+06	1.68793e+06	1.65681e+06	1.58141e+06	1.61563e+06	1.69367e+06	1.53812e+06	1.53752e+06	1.61805e+06	1.54789e+06	1.64207e+06	1.42268e+06	1.45135e+06	1.44493e+06	1.43603e+06	1.43524e+06	1.97463e+06	1.88278e+06	1.89369e+06	1.92208e+06	1.94981e+06	1.67943e+06	1.53814e+06	1.58539e+06	1.62973e+06	1.56801e+06	1.55432e+06	1.60229e+06	1.56773e+06	1.57979e+06	1.56785e+06	1.58143e+06
MP947	0.535	84.081	1,2,3,6-tetrahydropyridine	[M+H]+	C5H9N	FTAHXMZRJCZXDL-UHFFFAOYSA-N	85.7			Organoheterocyclic compounds	Pyridines and derivatives	Hydropyridines				2.85347e+06	3.02266e+06	5.20675e+06	4.93815e+06	5.21978e+06	4.25676e+06	4.76733e+06	3.42032e+06	3.18577e+06	3.15401e+06	3.85577e+06	3.75772e+06	2.97529e+06	3.14809e+06	3.055e+06	3.74294e+06	2.23644e+06	2.96054e+06	1.30707e+06	1.10236e+06	2.30074e+06	1.38457e+06	2.65308e+06	3.10065e+06	2.57922e+06	2.40527e+06	2.76961e+06	2.78778e+06	2.5984e+06	2.6288e+07	1.33447e+06	1.73922e+06	1.3303e+06	1.81641e+06
MP1009	0.53	84.96	Methylene Chloride	[M+H]+	CH2Cl2	YMWUJEATGCHHMB-UHFFFAOYSA-N	84.8	HMDB0031548	C02271	Organohalogen compounds	Alkyl halides	Halomethanes				5.32015e+06	5.76627e+06	6.58146e+06	6.97882e+06	5.10527e+06	7.14034e+06	6.62708e+06	6.47021e+06	6.94965e+06	7.49595e+06	6.65989e+06	7.97569e+06	5.49154e+06	6.56089e+06	7.12834e+06	6.27563e+06	6.40776e+06	5.96169e+06	4.99101e+06	5.1203e+06	5.56754e+06	5.51176e+06	4.99869e+06	5.49904e+06	4.73142e+06	5.01126e+06	5.1426e+06	5.10223e+06	4.60251e+06	4.54286e+06	4.18308e+06	4.87468e+06	4.30321e+06	4.28367e+06
MP1013	1.039	85.0287	Butenolide	[M+H]+	C4H4O2	VIHAEDVKXSOUAT-UHFFFAOYSA-N	81.5	HMDB0032330	C17601	Organoheterocyclic compounds	Dihydrofurans	Furanones				1.61663e+06	1.5033e+06	1.63797e+06	1.86815e+06	1.66909e+06	2.12106e+06	1.80692e+06	1.3926e+06	1.98596e+06	1.61659e+06	1.50731e+06	1.96124e+06	1.59538e+06	1.43071e+06	1.84122e+06	1.8804e+06	1.37963e+06	1.40075e+06	1.99461e+06	1.46671e+06	1.33721e+06	1.71857e+06	3.65126e+06	1.60799e+06	2.03015e+06	1.32752e+06	1.47272e+06	1.99195e+06	1.39293e+06	1.93421e+06	1.58646e+06	1.22423e+06	2.54804e+06	1.78815e+06
MP1016	1.705	85.0287	2(3h)-furanone	[M+H]+	C4H4O2	RHDGNLCLDBVESU-UHFFFAOYSA-N	87	HMDB0094691	C17602	Organoheterocyclic compounds	Dihydrofurans	Furanones				349784	417764	1.00202e+06	231457	370300	1.29603e+06	369463	252420	411433	128640	152744	995123	484239	809165	314352	181772	276740	294691	1.05752e+06	205990	217227	529357	142013	368840	179672	278810	286771	193123	173037	293059	239712	241947	189906	234569
MP1084	0.618	86.0603	2-Pyrrolidone	[M+H]+	C4H7NO	HNJBEVLQSNELDL-UHFFFAOYSA-N	90.8	HMDB0002039	C11118	Organoheterocyclic compounds	Pyrrolidines	Pyrrolidones				1.14974e+08	1.12593e+08	8.70459e+07	8.57904e+07	8.43786e+07	8.61024e+07	8.21844e+07	1.09339e+08	1.07252e+08	1.03857e+08	1.03625e+08	1.06192e+08	1.1541e+08	1.11895e+08	1.06837e+08	1.13573e+08	1.12102e+08	1.1117e+08	1.18933e+08	1.18241e+08	1.20348e+08	1.19381e+08	1.25761e+08	1.14223e+08	1.3379e+08	1.32902e+08	1.25851e+08	1.30172e+08	1.29351e+08	1.0394e+08	1.04654e+08	1.02594e+08	1.01867e+08	1.09399e+08
MP1087	1.075	86.0967	N-Methylpyrrolidine	[M+H]+	C5H11N	AVFZOVWCLRSYKC-UHFFFAOYSA-N	92.2	HMDB0243946		Organoheterocyclic compounds	Pyrrolidines	N-alkylpyrrolidines				1.907e+08	1.90443e+08	2.9969e+07	4.14861e+07	4.0509e+07	2.96779e+07	4.43631e+07	8.3712e+07	8.1026e+07	8.39446e+07	8.22781e+07	8.11486e+07	1.90503e+08	1.90672e+08	3.01262e+08	2.99733e+08	3.16876e+08	3.13952e+08	7.5678e+07	7.50205e+07	7.34917e+07	4.85781e+07	7.72941e+07	1.90813e+08	1.15883e+08	1.1437e+08	7.98191e+07	1.20399e+08	1.12351e+08	4.67646e+08	5.2409e+08	4.51725e+08	5.04045e+08	2.91443e+08
MP1136	0.839	87.0443	butyrolactone	[M+H]+	C4H6O2	YEJRWHAVMIAJKC-UHFFFAOYSA-N	96.7	HMDB0000549	C01770	Organoheterocyclic compounds	Lactones	Gamma butyrolactones	Lipids	FA Fatty acyls	FA07 Fatty esters	3.0672e+07	2.18329e+07	8.3505e+06	1.21861e+07	1.9475e+07	1.34367e+07	7.43063e+06	1.79355e+07	2.36853e+07	1.82957e+07	1.5636e+07	9.93802e+06	2.93361e+07	1.11511e+07	1.55679e+07	1.67743e+07	3.19366e+07	1.71063e+07	2.5919e+07	2.48828e+07	1.48187e+07	1.68131e+07	2.33635e+07	3.06246e+07	3.73688e+07	3.15286e+07	3.43717e+07	1.20485e+07	1.68603e+07	3.14206e+07	3.33475e+07	3.33407e+07	3.2415e+07	1.92334e+07
MP1193	7.186	88.0633	Morpholine	[M+H]+	C4H9NO	YNAVUWVOSKDBBP-UHFFFAOYSA-N	90.5	HMDB0031581	C14452	Organoheterocyclic compounds	Oxazinanes	Morpholines				1.18318e+07	1.20727e+07	1.82606e+07	3.83043e+06	3.93583e+06	6.50984e+06	3.95184e+06	2.446e+07	5.17449e+06	1.62657e+07	1.89486e+07	2.03369e+07	1.50139e+07	2.40981e+07	3.15051e+07	5.64087e+07	1.83515e+07	2.33137e+07	6.31943e+06	3.1946e+07	3.01041e+07	1.14754e+07	1.05495e+07	1.66323e+07	3.24577e+07	3.02648e+07	2.66975e+07	2.25721e+07	1.68162e+07	2.42433e+07	1.96665e+07	3.43284e+07	1.96228e+07	6.5991e+06
MP1195	0.847	88.076	AMPD	[M+H]+	C4H11NO2	UXFQFBNBSPQBJW-UHFFFAOYSA-N	85.4	HMDB0244975	C11260	Organic nitrogen compounds	Organonitrogen compounds	Amines				4.42964e+06	4.99341e+06	5.96462e+06	3.18686e+06	3.77935e+06	3.48435e+06	5.10899e+06	3.26973e+06	6.85542e+06	5.58225e+06	7.86832e+06	8.46938e+06	4.26514e+06	8.92641e+06	3.94916e+06	2.01669e+06	7.90153e+06	6.64451e+06	3.81467e+06	5.94416e+06	1.23111e+07	2.60519e+06	4.49654e+06	4.43933e+06	1.18965e+07	5.17236e+06	2.75186e+06	1.24117e+07	6.11537e+06	5.24414e+06	6.16264e+06	5.7338e+06	1.10501e+07	4.43506e+06
MP1197	0.692	88.1123	3-methyl-2-butanamine	[M+H]+	C5H13N	JOZZAIIGWFLONA-UHFFFAOYSA-N	92			Organic nitrogen compounds	Organonitrogen compounds	Amines				7.96808e+06	7.72674e+06	8.66641e+06	8.61753e+06	8.40595e+06	8.71928e+06	8.33922e+06	9.56457e+06	1.00703e+07	1.02507e+07	9.91292e+06	1.01739e+07	7.80416e+06	7.78735e+06	7.75394e+06	8.21304e+06	8.29255e+06	7.36707e+06	7.34908e+06	7.60955e+06	8.02688e+06	7.09555e+06	7.63248e+06	7.69545e+06	6.90284e+06	7.03637e+06	7.41516e+06	6.81362e+06	7.47855e+06	5.79596e+06	5.36751e+06	5.57134e+06	5.35841e+06	5.69901e+06
MP1313	0.843	90.0552	Megly	[M+H]+	C3H7NO2	FSYKKLYZXJSNPZ-UHFFFAOYSA-N	94.1	HMDB0000271	C00213	Organic acids and derivatives	Carboxylic acids and derivatives	Amino acids, peptides, and analogues				2.57853e+07	2.66686e+07	3.25221e+07	3.15941e+07	2.768e+07	2.88621e+07	2.75166e+07	1.34571e+07	1.14937e+07	1.7399e+07	1.52291e+07	1.09215e+07	2.67244e+07	1.14017e+07	8.83889e+06	1.56734e+07	1.99365e+07	6.87075e+06	4.0939e+07	3.96305e+07	4.16205e+07	3.88797e+07	4.32847e+07	2.67701e+07	2.47893e+07	1.76006e+07	2.77952e+07	3.05392e+07	3.04132e+07	1.48553e+07	1.25322e+07	2.89099e+07	2.86445e+07	3.01634e+07
MP1587	7.283	94.0654	4-Picoline	[M+Na]+	C6H7N	FKNQCJSGGFJEIZ-UHFFFAOYSA-N	85	HMDB0302405		Organoheterocyclic compounds	Pyridines and derivatives	Methylpyridines				61113.6	49921.3	69754.5	95421.1	67408	97583.7	73354.9	113313	111646	80343.2	97228.1	50563	61382.6	65757.1	52555.5	250718	120749	112359	91963.6	169203	73533.1	108799	169654	68684.3	41351.2	87859.4	83180.2	140254	30605.7	67439.3	62658.8	117536	57487.4	114534
MP1856	0.661	98.9845	Ortophosphate	[M+H]+	H3O4P	NBIIXXVUZAFLBC-UHFFFAOYSA-N	87.5			Homogeneous non-metal compounds	Non-metal oxoanionic compounds	Non-metal phosphates				2.25711e+08	2.25723e+08	1.60435e+08	1.70824e+08	1.52536e+08	1.69047e+08	1.63664e+08	1.21529e+08	1.23916e+08	1.26947e+08	1.24766e+08	1.27412e+08	2.33247e+08	1.30139e+08	1.29725e+08	1.32413e+08	1.33405e+08	1.30312e+08	2.75782e+08	2.54964e+08	2.78037e+08	2.67635e+08	2.7657e+08	2.2574e+08	3.67552e+08	3.72944e+08	3.65884e+08	3.66607e+08	3.76156e+08	2.36087e+08	2.39072e+08	2.35462e+08	2.45137e+08	2.29087e+08
MP1916	0.523	100.025	Allyl Isothiocyanate	[M+H]+	C4H5NS	ZOJBYZNEUISWFT-UHFFFAOYSA-N	82.5	HMDB0005843	C19317	Organosulfur compounds	Isothiocyanates					1.75755e+07	1.75758e+07	1.57947e+07	1.72542e+07	1.62101e+07	1.5228e+07	1.69572e+07	1.96186e+07	1.80123e+07	1.84721e+07	1.80577e+07	1.98988e+07	1.76489e+07	1.7565e+07	1.76725e+07	1.88033e+07	1.76551e+07	1.81077e+07	1.65563e+07	1.70143e+07	1.79588e+07	1.76896e+07	1.6911e+07	1.76491e+07	1.81571e+07	1.58312e+07	1.7132e+07	1.66867e+07	1.68053e+07	1.58891e+07	1.7101e+07	1.69016e+07	1.62234e+07	1.63005e+07
MP1920	3.097	100.076	2-Ethyl-2-oxazoline	[M+H]+	C5H9NO	NYEZZYQZRQDLEH-UHFFFAOYSA-N	86.7	HMDB0245112		Organoheterocyclic compounds	Azolines	Oxazolines				2.54717e+07	2.27748e+07	2.00477e+07	2.8228e+07	2.26034e+07	2.38426e+07	2.09067e+07	2.39049e+07	2.80803e+07	1.89698e+07	1.95876e+07	2.91642e+07	2.55456e+07	1.99295e+07	2.24905e+07	2.47335e+07	2.16147e+07	3.04684e+07	2.40763e+07	2.54082e+07	1.11785e+07	1.97554e+07	3.24336e+07	2.63679e+07	2.04939e+07	2.4492e+07	2.03399e+07	2.7243e+07	2.82795e+07	2.87552e+07	1.93056e+07	1.46282e+07	2.47194e+07	1.79702e+07
MP1921	0.697	100.076	Piperidin-2-One	[M+H]+	C5H9NO	XUWHAWMETYGRKB-UHFFFAOYSA-N	94.1	HMDB0011749		Organoheterocyclic compounds	Piperidines	Piperidinones				2.94701e+07	2.91408e+07	5.85492e+07	3.2231e+07	9.40768e+07	4.78588e+07	6.2917e+07	3.1666e+07	1.33819e+07	2.51233e+07	4.09677e+07	3.33425e+07	2.91418e+07	5.09992e+07	2.94224e+07	2.66125e+07	3.11637e+07	2.65438e+07	2.8367e+07	2.86892e+07	2.46564e+07	2.98392e+07	5.82496e+07	2.91359e+07	3.0578e+07	3.02546e+07	2.96571e+07	2.71435e+07	3.15445e+07	2.31828e+07	3.63294e+07	2.4474e+07	2.54124e+07	1.29624e+07
MP1970	6.536	101.071	1-Nitrosopyrrolidine (NPYR)	[M+H]+	C4H8N2O		87.8									3.39961e+07	3.36284e+07	3.52262e+07	2.08466e+07	2.53921e+07	1.9027e+07	3.13809e+07	4.01483e+07	2.87838e+07	3.22322e+07	2.88002e+07	3.04927e+07	2.91232e+07	3.33351e+07	3.61828e+07	2.80776e+07	3.79288e+07	3.32989e+07	5.55833e+07	4.75e+07	3.368e+07	3.83286e+07	3.21111e+07	3.36272e+07	2.62988e+07	2.94234e+07	2.5542e+07	2.78357e+07	3.18887e+07	3.32589e+07	3.13153e+07	3.56115e+07	2.50126e+07	2.75239e+07
MP1974	3.007	101.096	Cyclohexanol	[M+H]+	C6H12O	HPXRVTGHNJAIIH-UHFFFAOYSA-N	83.6	HMDB0012971	C00854	Organic oxygen compounds	Organooxygen compounds	Alcohols and polyols				1.51819e+06	1.5814e+06	1.48798e+06	1.50522e+06	1.43002e+06	1.46041e+06	1.52149e+06	1.63559e+06	1.41793e+06	1.5299e+06	1.44356e+06	1.48554e+06	1.5861e+06	1.32469e+06	1.36839e+06	1.28271e+06	1.34959e+06	1.30238e+06	1.95411e+06	1.69528e+06	1.74465e+06	1.70518e+06	1.63476e+06	1.58181e+06	1.41908e+06	1.39987e+06	1.36606e+06	1.45686e+06	1.4477e+06	1.4263e+06	1.41564e+06	1.5776e+06	1.43534e+06	1.403e+06
MP2009	3.152	102.034	Methyl L-serinate	[M+H]+	C4H9NO3	ANSUDRATXSJBLY-VKHMYHEASA-N	71.6			Organic acids and derivatives	Carboxylic acids and derivatives	Amino acids, peptides, and analogues				5.31665e+06	5.44917e+06	1.13681e+06	535433	1.16527e+07	4.59808e+06	8.45268e+06	4.28752e+06	6.83513e+06	5.56976e+06	4.61262e+06	2.8511e+06	5.98681e+06	8.50804e+06	3.38093e+06	1.1785e+07	9.10735e+06	5.76688e+06	6.76327e+06	2.69204e+06	5.22803e+06	9.60225e+06	2.19328e+06	6.77692e+06	6.36172e+06	7.16399e+06	5.68462e+06	7.0908e+06	6.5184e+06	6.07232e+06	534561	8.58558e+06	6.82049e+06	2.76503e+06
MP2010	7.392	102.034	Isopropyl Isothiocyanate	[M+H]+	C4H7NS	VHBFEIBMZHEWSX-UHFFFAOYSA-N	70.9	HMDB0303243		Organosulfur compounds	Isothiocyanates					6.61474e+08	6.44604e+08	7.1464e+08	6.33905e+08	6.45468e+08	6.63764e+08	6.97623e+08	6.77827e+08	6.72894e+08	6.97753e+08	6.56256e+08	6.75447e+08	6.61191e+08	6.50776e+08	6.88108e+08	6.58282e+08	6.47264e+08	6.88049e+08	6.60752e+08	6.53971e+08	6.63573e+08	6.42767e+08	6.62183e+08	6.59021e+08	6.7397e+08	6.67476e+08	6.44934e+08	6.92653e+08	6.36888e+08	6.52612e+08	6.42776e+08	6.68222e+08	6.65438e+08	6.46288e+08
MP2013	0.628	102.055	AC-THR-OH	[2M+H]+	C6H11NO4	PEDXUVCGOLSNLQ-WUJLRWPWSA-N	91.1			Organic acids and derivatives	Carboxylic acids and derivatives	Amino acids, peptides, and analogues				1.13447e+07	1.14574e+07	1.05046e+07	9.3817e+06	9.10951e+06	1.00151e+07	8.94985e+06	1.00136e+07	9.93845e+06	9.90808e+06	1.00549e+07	9.82722e+06	1.12474e+07	8.29479e+06	7.77636e+06	8.05572e+06	8.53671e+06	7.67395e+06	1.05343e+07	1.04702e+07	1.03961e+07	1.1092e+07	1.09966e+07	1.12282e+07	1.33348e+07	1.20445e+07	1.25715e+07	1.21072e+07	1.19967e+07	1.13496e+07	1.06886e+07	1.05406e+07	1.27239e+07	1.19456e+07
MP2145	0.845	104.071	4-[(Cyclohexylcarbamoyl)amino]butanoic acid	[M+H]+	C11H20N2O3	WSVFRGGLURJIMG-UHFFFAOYSA-N	95.5			Organic acids and derivatives	Carboxylic acids and derivatives	Amino acids, peptides, and analogues				2.27574e+08	2.23229e+08	1.52669e+08	1.31449e+08	1.42591e+08	1.52262e+08	1.48276e+08	2.04432e+08	2.13792e+08	2.16788e+08	1.82966e+08	2.01689e+08	2.23177e+08	2.52678e+08	2.29795e+08	2.47005e+08	1.41614e+06	2.40377e+08	2.56123e+08	2.5889e+08	2.14459e+08	1.03773e+08	2.13927e+08	2.03158e+08	2.35553e+08	2.34373e+08	2.74439e+08	2.63591e+08	1.28176e+08	2.41514e+08	2.40844e+08	2.72924e+08	2.22816e+07	2.7739e+08
MP2149	0.606	104.107	3-Amino-2-pentanol	[2M+NH4]+	C5H13NO	BKFGLDUWYUYHRF-UHFFFAOYSA-N	93.2			Organic nitrogen compounds	Organonitrogen compounds	Amines				1.14875e+09	1.13595e+09	1.21001e+09	1.16395e+09	1.14967e+09	1.16815e+09	1.19762e+09	1.21444e+09	1.16893e+09	1.12091e+09	1.18765e+09	1.17932e+09	1.18146e+09	1.09668e+09	1.07475e+09	1.07081e+09	1.01489e+09	1.08376e+09	1.21896e+09	1.20563e+09	1.26071e+09	1.25438e+09	1.29474e+09	1.1441e+09	1.27692e+09	1.30052e+09	1.22662e+09	1.27479e+09	1.24821e+09	1.14027e+09	1.16005e+09	1.12141e+09	1.07572e+09	1.14911e+09
MP2287	0.621	106.05	L-Serine	[M+CH3OH+H]+		MTCFGRXMJLQNBG-REOHCLBHSA-N	95.7	HMDB0000187	C00065	Organic acids and derivatives	Carboxylic acids and derivatives	Amino acids, peptides, and analogues	Peptides	Amino acids	Common amino acids	1.14171e+08	1.11011e+08	8.58962e+07	8.41365e+07	8.2478e+07	8.25812e+07	8.32787e+07	1.09597e+08	1.03918e+08	1.04985e+08	1.08037e+08	1.09158e+08	1.14052e+08	9.7782e+07	9.95543e+07	1.02214e+08	1.02612e+08	1.00772e+08	1.03269e+08	1.00936e+08	1.02464e+08	9.96354e+07	1.04249e+08	1.1417e+08	1.22045e+08	1.20933e+08	1.19574e+08	1.22867e+08	1.24489e+08	1.05265e+08	1.03364e+08	1.03682e+08	1.0747e+08	1.03768e+08
MP2324	1.767	107.049	Helicin	[M+H]+	C13H16O7	BGOFCVIGEYGEOF-UHFFFAOYSA-N	88.7			Organic oxygen compounds	Organooxygen compounds	Carbohydrates and carbohydrate conjugates				1.53294e+06	1.14898e+06	88928.7	231869	312424	372816	353383	274320	265394	230977	138475	427720	1.18012e+06	1.11199e+06	1.40093e+06	1.56815e+06	1.15343e+06	1.4017e+06	1.81386e+06	718174	566663	708702	539014	1.08283e+06	1.24985e+06	964948	646919	529986	683654	5.01961e+06	4.85633e+06	1.73192e+06	4.77305e+06	1.9767e+06
MP2326	2.889	107.049	3-Dimethylallyl-4-hydroxybenzaldehyde	[M+H-H2O]+	C12H14O2	XHFURSFUHFDPTB-UHFFFAOYSA-N	88.7		C12459	Organic oxygen compounds	Organooxygen compounds	Carbonyl compounds				2.6143e+06	2.58861e+06	2.70611e+06	2.86506e+06	2.74951e+06	2.73916e+06	2.8518e+06	2.77394e+06	2.8595e+06	2.88081e+06	2.81416e+06	2.84393e+06	2.61447e+06	2.29157e+06	2.30238e+06	2.27517e+06	2.31257e+06	2.15491e+06	2.72937e+06	2.58586e+06	2.65415e+06	2.68916e+06	2.61535e+06	2.58871e+06	2.4551e+06	2.54232e+06	2.414e+06	2.39903e+06	2.47917e+06	2.62058e+06	2.59157e+06	2.53712e+06	2.55363e+06	2.51952e+06
MP2522	4.015	111.021	Fyrol DMMP	[M+H]+	C3H9O3P	VONWDASPFIQPDY-UHFFFAOYSA-N	78.6			Organic acids and derivatives	Organic phosphonic acids and derivatives	Phosphonic acid diesters				2.49849e+07	2.43988e+07	1.73651e+07	4.11108e+07	1.12113e+07	1.52069e+07	2.75671e+07	1.2735e+07	1.65858e+07	2.94745e+07	3.52327e+07	2.80384e+07	1.8761e+07	1.13093e+07	2.01549e+07	2.68768e+07	1.36209e+07	3.89156e+07	2.57908e+07	1.38638e+07	1.2843e+07	1.33443e+07	1.39725e+07	2.26588e+07	3.90404e+07	3.48594e+07	8.88483e+06	3.5239e+07	2.71858e+07	1.11955e+07	2.21532e+07	1.63891e+07	1.0508e+07	9.59444e+06
MP2527	0.685	111.056	3-Methyl-1H-pyrazole-5-carbaldehyde	[M+Na]+	C5H6N2O	CZAZDIRRZHGKBI-UHFFFAOYSA-N	86.1			Organic oxygen compounds	Organooxygen compounds	Carbonyl compounds				1.15736e+06	1.15377e+06	406521	326509	484942	291953	433040	527661	554379	575969	588477	498562	1.17638e+06	1.84187e+06	1.55982e+06	1.93875e+06	1.72677e+06	1.65985e+06	793075	986931	824561	794884	761399	1.24833e+06	1.3202e+06	1.25448e+06	1.32252e+06	1.18414e+06	1.25712e+06	2.26752e+06	2.21444e+06	2.45751e+06	2.41448e+06	2.29497e+06
MP2581	7.372	112.018	4-PYRIDYLTHIOUREA	[M+CH3OH+H]+	C6H7N3S	HLOFIQOOOSRNFY-UHFFFAOYSA-N	76.2									5.12087e+08	5.1162e+08	5.2923e+08	5.03532e+08	5.32223e+08	5.26081e+08	5.3121e+08	5.25551e+08	5.26559e+08	5.24098e+08	5.0323e+08	5.21805e+08	5.0757e+08	5.043e+08	5.19127e+08	5.35638e+08	5.30747e+08	5.38006e+08	5.23685e+08	5.13196e+08	5.20159e+08	5.10452e+08	5.02521e+08	5.0757e+08	5.30085e+08	5.10651e+08	5.12365e+08	5.04661e+08	5.27284e+08	5.28183e+08	5.30237e+08	4.98613e+08	5.17912e+08	5.24473e+08
MP2582	0.668	112.051	Isocytosine	[M+H]+	C4H5N3O	XQCZBXHVTFVIFE-UHFFFAOYSA-N	88.6			Organoheterocyclic compounds	Diazines	Pyrimidines and pyrimidine derivatives				1.60696e+06	1.74507e+06	3.53612e+06	3.54371e+06	3.89239e+06	3.57967e+06	3.70137e+06	2.4562e+06	2.54469e+06	2.63305e+06	2.41947e+06	2.31413e+06	1.56069e+06	980037	1.00485e+06	1.03516e+06	917620	927659	3.91951e+06	3.29458e+06	3.43832e+06	3.68314e+06	3.58798e+06	1.5581e+06	2.37093e+06	2.25776e+06	2.33142e+06	2.20034e+06	2.35109e+06	1.13959e+06	1.20605e+06	1.14946e+06	1.09585e+06	1.14014e+06
MP2618	0.676	113	2-Thiophenenecarboxaldehyde	[M+H]+	C5H4OS	CNUDBTRUORMMPA-UHFFFAOYSA-N	86.4			Organic oxygen compounds	Organooxygen compounds	Carbonyl compounds				2.94436e+07	2.91834e+07	2.63523e+07	2.63835e+07	2.52782e+07	2.54355e+07	2.5981e+07	3.04316e+07	3.07627e+07	3.02034e+07	3.08936e+07	3.1479e+07	2.98725e+07	2.48717e+07	2.47789e+07	2.44683e+07	2.48972e+07	2.46847e+07	3.06203e+07	2.99419e+07	3.0754e+07	2.90647e+07	2.97357e+07	2.93121e+07	3.30425e+07	3.29054e+07	3.28068e+07	3.23715e+07	3.38786e+07	2.17493e+07	2.16534e+07	2.24914e+07	2.28922e+07	1.69433e+07
MP2621	0.863	113.035	Uracil	[M+H]+	C4H4N2O2	ISAKRJDGNUQOIC-UHFFFAOYAV	92.7	HMDB0000300	C00106	Organoheterocyclic compounds	Diazines	Pyrimidines and pyrimidine derivatives	Nucleic acids	Bases	Pyrimidines	1.17652e+07	1.16168e+07	1.36634e+07	1.00212e+07	1.34276e+07	1.23631e+07	8.71589e+06	1.33131e+07	9.28501e+06	1.37147e+07	1.21623e+07	1.03861e+07	1.12699e+07	6.82592e+06	7.7255e+06	7.8357e+06	8.65515e+06	5.96418e+06	1.12129e+07	1.50026e+07	1.49669e+07	1.13238e+07	1.5763e+07	1.16554e+07	1.77207e+07	1.10746e+07	1.5577e+07	1.63982e+07	1.6571e+07	6.89857e+06	6.98937e+06	6.89719e+06	9.98721e+06	8.86951e+06
MP2674	7.392	114.017	4-Carboxyoxazole	[M+H]2+	C4H3NO3		71.4									1.40515e+07	1.1252e+07	1.24489e+07	1.09695e+07	1.10346e+07	1.10152e+07	1.31789e+07	1.16693e+07	1.1467e+07	1.20645e+07	1.83889e+07	2.01747e+07	1.21035e+07	1.0631e+07	1.26011e+07	1.09771e+07	1.35623e+07	1.01424e+07	9.90814e+06	9.56407e+06	1.08164e+07	1.2331e+07	1.20288e+07	1.1339e+07	1.19438e+07	9.89665e+06	1.43582e+07	1.29147e+07	1.07175e+07	1.97072e+07	8.51672e+06	1.10432e+07	1.03744e+07	9.33884e+06
MP2676	6.692	114.066	CREATININE	[M+H]+	C4H7N3O	DDRJAANPRJIHGJ-UHFFFAOYSA-N	93	HMDB0000562	C00791	Organic acids and derivatives	Carboxylic acids and derivatives	Amino acids, peptides, and analogues				1.86194e+06	2.22099e+06	1.48839e+06	2.6037e+06	1.38891e+06	2.68329e+06	1.28184e+06	5.6404e+06	6.00244e+06	1.7467e+06	7.41208e+06	4.79862e+06	2.69664e+06	5.11909e+06	7.4333e+06	4.74866e+06	4.57883e+06	4.56186e+06	1.46215e+06	1.18791e+06	1.01888e+06	2.81789e+06	2.76419e+06	3.1131e+06	2.40448e+06	2.25393e+06	1.54241e+06	2.11517e+06	3.04018e+06	3.77172e+06	1.87909e+06	1.37634e+06	1.06435e+06	2.30948e+06
MP2680	3.232	114.092	N-Acetylvaline	[M+H]+	C7H13NO3	IHYJTAOFMMMOPX-LURJTMIESA-N	92.2	HMDB0011757		Organic acids and derivatives	Carboxylic acids and derivatives	Amino acids, peptides, and analogues				5.39879e+06	5.62643e+06	5.28286e+06	6.67131e+06	7.55603e+06	7.9235e+06	7.93446e+06	4.87467e+06	6.03466e+06	5.5423e+06	6.27147e+06	7.63497e+06	5.66236e+06	2.90738e+06	3.67827e+06	4.63371e+06	5.216e+06	5.18378e+06	5.67504e+06	5.79732e+06	6.35574e+06	6.2412e+06	6.20027e+06	6.07952e+06	5.87085e+06	6.75503e+06	6.33053e+06	6.29391e+06	6.16067e+06	3.92721e+06	1.05374e+07	9.82617e+06	9.81268e+06	8.142e+06
MP2775	0.657	116.071	L-Proline	[M+ACN+H]+	C5H9NO2	ONIBWKKTOPOVIA-BYPYZUCNSA-N	96.2	HMDB0000162	C00148	Organic acids and derivatives	Carboxylic acids and derivatives	Amino acids, peptides, and analogues	Peptides	Amino acids	Common amino acids	1.8528e+08	1.82313e+08	9.8933e+07	9.4534e+07	9.06365e+07	1.00994e+08	9.91179e+07	9.34883e+07	9.43602e+07	9.34968e+07	9.69089e+07	9.19312e+07	1.86578e+08	2.58558e+08	2.55809e+08	2.56919e+08	2.63487e+08	2.61322e+08	1.18601e+08	1.13483e+08	1.15215e+08	1.13451e+08	1.14443e+08	1.8155e+08	1.07324e+08	1.03945e+08	1.04749e+08	1.00691e+08	1.05372e+08	2.99498e+08	2.86222e+08	2.89917e+08	3.01267e+08	2.8912e+08
MP2859	0.65	118.087	D-(-)-norvaline	[M+ACN+H]+	C5H11NO2	SNDPXSYFESPGGJ-SCSAIBSYSA-N	93.3	HMDB0013716	C01799	Organic acids and derivatives	Carboxylic acids and derivatives	Amino acids, peptides, and analogues				1.97116e+07	2.44215e+07	2.91009e+07	2.23244e+07	1.95859e+07	2.5322e+07	2.13646e+07	1.83181e+07	1.6719e+07	1.67026e+07	1.73349e+07	1.68744e+07	1.97105e+07	1.19859e+07	1.18659e+07	1.25764e+07	1.25265e+07	1.17743e+07	2.72977e+07	2.64769e+07	2.75432e+07	2.63023e+07	2.68221e+07	1.96781e+07	2.68618e+07	2.44453e+07	2.35074e+07	2.5072e+07	2.60519e+07	1.67301e+07	1.85057e+07	1.67687e+07	1.63853e+07	1.64343e+07
MP2862	2.977	118.087	L-Valine	[M+H]+		KZSNJWFQEVHDMF-BYPYZUCNSA-N	95	HMDB0000883	C00183	Organic acids and derivatives	Carboxylic acids and derivatives	Amino acids, peptides, and analogues	Peptides	Amino acids	Common amino acids	1.29694e+06	1.00328e+06	1.04483e+06	496295	547090	1.50081e+06	718592	463017	429182	441687	634783	760879	1.00571e+06	1.08842e+06	607826	1.60053e+06	718301	1.01211e+06	419680	627920	1.34723e+06	801446	535854	1.00298e+06	732544	773908	697822	892422	516794	31987.1	1.90358e+06	2.05204e+07	5.07367e+06	504621
MP2957	0.627	120.066	L-Homoserine	[2M+NH4]+	C4H9NO3	UKAUYVFTDYCKQA-VKHMYHEASA-N	93.3	HMDB0000719	C00263	Organic acids and derivatives	Carboxylic acids and derivatives	Amino acids, peptides, and analogues	Peptides	Amino acids	Other amino acids	7.60549e+07	7.51049e+07	6.66055e+07	6.43351e+07	6.08565e+07	6.52036e+07	6.3106e+07	7.82382e+07	7.44071e+07	7.17155e+07	7.57579e+07	7.62006e+07	7.51059e+07	4.8443e+07	4.63487e+07	4.84127e+07	4.85407e+07	4.64512e+07	7.96661e+07	7.79211e+07	8.01664e+07	7.88014e+07	8.4236e+07	7.53367e+07	9.60262e+07	9.12278e+07	8.85885e+07	9.1292e+07	9.3925e+07	6.76513e+07	6.76609e+07	6.68618e+07	6.7261e+07	6.80067e+07
MP2958	0.863	120.066	h-thr(tbu)-oh	[M+NH4]+	C8H17NO3	NMJINEMBBQVPGY-RITPCOANSA-N	90.2			Organic acids and derivatives	Carboxylic acids and derivatives	Amino acids, peptides, and analogues				9.58886e+06	8.11578e+06	8.7012e+06	3.54414e+06	4.2999e+06	8.00416e+06	8.5709e+06	1.0576e+07	6.03496e+06	6.76149e+06	5.59948e+06	9.81199e+06	8.10107e+06	6.23206e+06	6.63818e+06	1.01097e+07	6.90996e+06	6.90196e+06	6.83455e+06	7.29313e+06	1.11928e+07	6.17873e+06	6.79089e+06	8.45277e+06	9.93609e+06	8.12201e+06	8.46773e+06	7.68874e+06	1.35469e+07	1.76253e+07	1.0583e+07	9.70992e+06	1.60041e+07	1.06862e+07
MP2959	1.79	120.081	p-Xylylenediamine	[M+ACN+H]+	C8H12N2	ISKQADXMHQSTHK-UHFFFAOYSA-N	92			Benzenoids	Benzene and substituted derivatives	Phenylmethylamines				1.35542e+08	1.35427e+08	2.35938e+07	2.11338e+07	4.01811e+07	4.33783e+07	4.06865e+07	3.77412e+07	3.7382e+07	3.70427e+07	3.75246e+07	3.76634e+07	1.35563e+08	1.61051e+08	1.63743e+08	1.60076e+08	1.6449e+08	1.63193e+08	1.1656e+08	1.13454e+08	6.18463e+07	1.15235e+08	6.64512e+07	1.0051e+08	1.18966e+08	1.14832e+08	1.22672e+08	1.17775e+08	1.22077e+08	3.18883e+08	3.15045e+08	3.13626e+08	1.61625e+08	3.28501e+08
MP2996	0.97	121.065	6-Amino-1-(4-methoxybenzyl)-2,4(1H,3H)-pyrimidinedione	[M+Na]+	C12H13N3O3		90.6									2.50425e+06	2.58126e+06	2.12096e+06	2.35076e+06	2.29815e+06	2.0823e+06	1.99803e+06	1.78351e+06	1.57381e+06	1.67142e+06	1.63443e+06	1.78153e+06	2.53193e+06	2.04938e+06	1.84574e+06	1.95665e+06	1.85539e+06	1.93538e+06	3.25181e+06	3.09026e+06	2.97887e+06	3.13328e+06	3.02069e+06	2.50412e+06	3.10563e+06	2.86559e+06	3.26722e+06	3.1539e+06	2.88555e+06	3.35126e+06	3.42277e+06	3.5327e+06	3.44712e+06	3.38126e+06
MP3078	0.523	123.041	2-methylcyclohexa-2,5-diene-1,4-dione	[M+H]+	C7H6O2	VTWDKFNVVLAELH-UHFFFAOYSA-N	86			Organic oxygen compounds	Organooxygen compounds	Carbonyl compounds				9.02873e+07	9.12353e+07	8.52993e+07	8.52214e+07	8.69451e+07	7.82627e+07	8.56262e+07	9.57089e+07	9.4224e+07	9.35889e+07	9.28582e+07	1.01363e+08	9.02849e+07	9.40369e+07	8.86659e+07	9.20906e+07	9.18989e+07	9.20424e+07	8.93201e+07	8.61582e+07	9.04613e+07	9.00189e+07	8.91007e+07	9.30849e+07	8.89379e+07	8.50749e+07	8.84047e+07	8.95982e+07	8.62014e+07	8.61644e+07	8.90638e+07	8.68498e+07	8.60367e+07	8.68517e+07
MP3080	0.666	123.056	Isonicotinamide	[M+H]+	C6H6N2O	VFQXVTODMYMSMJ-UHFFFAOYSA-N	93.7	HMDB0253663	C02421	Organoheterocyclic compounds	Pyridines and derivatives	Pyridinecarboxylic acids and derivatives				1.09606e+07	1.08673e+07	9.96126e+06	9.05143e+06	9.69879e+06	9.24711e+06	2.15877e+06	8.18803e+06	8.46534e+06	7.93148e+06	8.28207e+06	8.21407e+06	1.08685e+07	6.94519e+06	2.7995e+06	7.13555e+06	7.31058e+06	7.52625e+06	1.329e+07	1.34282e+07	1.35431e+07	1.32264e+07	1.34746e+07	1.07642e+07	1.61e+07	1.51078e+07	1.51445e+07	1.60692e+07	1.5828e+07	1.26593e+07	1.34626e+07	1.29059e+07	1.27934e+07	1.2704e+07
MP3081	0.823	123.056	Nicotinamide	[M+H]+	C6H6N2O	DFPAKSUCGFBDDF-UHFFFAOYSA-N	94.8	HMDB0001406	C00153	Organoheterocyclic compounds	Pyridines and derivatives	Pyridinecarboxylic acids and derivatives	Vitamins and cofactors	Vitamins	Water-soluble vitamins	2.54305e+07	2.96357e+07	3.17662e+07	3.39745e+07	2.94872e+07	3.35026e+07	3.09762e+07	3.03233e+07	3.02978e+07	3.10075e+07	2.96241e+07	3.09128e+07	2.52402e+07	2.11107e+07	2.01862e+07	2.04259e+07	2.15761e+06	1.99016e+07	3.1151e+07	3.30109e+07	3.2681e+07	3.2665e+07	3.3928e+07	2.45733e+07	2.68954e+07	2.88415e+07	2.50453e+07	2.55093e+07	2.94685e+07	1.94663e+07	2.17975e+07	2.01302e+07	2.05228e+07	2.14947e+07
MP3130	0.82	124.04	Picolinic acid	[M+H-H2O]+	C6H5NO2	SIOXPEMLGUPBBT-UHFFFAOYSA-N	93.3	HMDB0002243	C10164	Organoheterocyclic compounds	Pyridines and derivatives	Pyridinecarboxylic acids and derivatives	Alkaloids	Alkaloids derived from lysine	Piperidine alkaloids	1.84122e+07	1.87044e+07	2.24917e+07	2.2113e+07	2.09846e+07	2.21302e+07	2.25233e+07	2.67044e+07	2.61318e+07	2.69841e+07	2.59489e+07	2.81482e+07	1.86227e+07	2.50012e+07	2.55843e+07	2.70417e+07	2.57747e+07	2.55968e+07	1.67261e+07	1.71487e+07	1.83917e+07	1.6899e+07	1.81091e+07	1.86404e+07	1.32716e+07	1.19405e+07	1.34473e+07	1.24269e+07	1.26599e+07	1.23994e+07	1.33053e+07	1.32227e+07	1.40239e+07	1.29093e+07
MP3134	6.905	124.087	Ferimzone	[M+H]+	C15H18N4	GOWLARCWZRESHU-AQTBWJFISA-N	87.8		C18579	Benzenoids	Benzene and substituted derivatives	Toluenes				1.53123e+07	1.88714e+07	1.27145e+07	1.0381e+07	2.36518e+07	9.33422e+06	2.11733e+07	1.30027e+07	1.84471e+07	2.62009e+07	2.01072e+07	2.10715e+07	1.87865e+07	2.68805e+07	2.43241e+07	2.69148e+07	2.55663e+07	1.69495e+07	2.39819e+07	2.07652e+07	2.39219e+07	2.61105e+07	1.07953e+07	1.87825e+07	2.16703e+07	1.64064e+07	1.97834e+07	2.0678e+07	1.64504e+07	2.80243e+07	2.63091e+07	2.49426e+07	6.04695e+06	2.51271e+07
MP3139	7.144	124.087	(1R,2R)-2-(1H-imidazol-4-yl)cyclopropanamine	[M+H]+	C6H9N3		87.5									2.71294e+07	2.54297e+07	2.64092e+07	2.01166e+07	2.50573e+07	3.53094e+07	1.63128e+07	3.05034e+07	1.84471e+07	1.1507e+07	5.57521e+07	4.77321e+07	2.58178e+07	4.42727e+07	1.92722e+07	5.32874e+07	3.07472e+07	6.15892e+07	3.62933e+07	6.4945e+07	29214.6	1.44966e+07	6.09746e+07	2.55174e+07	2.91966e+07	2.70823e+07	2.34168e+07	2.49405e+07	3.43593e+07	1.70566e+07	2.99458e+07	1.77819e+07	1.7343e+07	6.4997e+07
MP3261	3.005	127.039	5-(hydroxymethyl)-4-methoxy-2,5-dihydrofuran-2-one	[M+H]+	C6H8O4	APORENQTMOZIOG-UHFFFAOYSA-N	91.1			Organoheterocyclic compounds	Dihydrofurans	Furanones				1.48757e+06	1.48781e+06	1.42267e+06	1.60241e+06	1.2398e+06	631153	836044	1.41729e+06	1.457e+06	1.4781e+06	2.05511e+06	1.71015e+06	1.48626e+06	940352	932182	917690	1.17333e+06	907339	494504	5.4509e+06	1.74785e+06	1.75435e+06	1.49107e+06	1.37539e+06	820789	4.50919e+06	1.61466e+06	1.87968e+06	1.7404e+06	1.16484e+06	1.7743e+06	1.61028e+06	857013	1.15877e+06
MP3262	3.575	127.039	5-Hydroxy-4-methoxy-5,6-dihydro-2H-pyran-2-one	[M+H]+	C6H8O4	PBEXSRJMCVDBFK-UHFFFAOYSA-N	90.5			Organoheterocyclic compounds	Pyrans	Pyranones and derivatives				3.35731e+06	3.34383e+06	2.88788e+06	2.89331e+06	2.90135e+06	2.99726e+06	2.96028e+06	3.29965e+06	3.19618e+06	3.2144e+06	3.30809e+06	3.18843e+06	3.34339e+06	3.33151e+06	3.18246e+06	3.32982e+06	3.25568e+06	3.46723e+06	3.14931e+06	3.15642e+06	3.22085e+06	3.30474e+06	3.18031e+06	3.34358e+06	3.69725e+06	3.38421e+06	3.42319e+06	3.26292e+06	3.40663e+06	4.09121e+06	3.6342e+06	4.09563e+06	3.95546e+06	3.46777e+06
MP3265	0.652	127.039	3-Methylglutaconic acid	[M+CH3OH+H]+	C6H8O4	WKRBKYFIJPGYQC-DUXPYHPUSA-N	88.7	HMDB0000522		Lipids and lipid-like molecules	Fatty Acyls	Fatty acids and conjugates				1.12914e+07	1.10352e+07	8.66293e+06	9.30547e+06	7.88152e+06	7.6852e+06	8.10791e+06	7.23306e+06	6.90586e+06	8.50125e+06	8.15178e+06	7.40123e+06	1.07737e+07	1.07878e+07	9.87022e+06	9.88117e+06	1.07042e+07	9.23615e+06	9.68285e+06	9.51689e+06	9.82656e+06	8.02602e+06	8.59043e+06	1.10265e+07	1.23757e+07	1.02713e+07	1.05368e+07	1.18494e+07	1.16864e+07	1.51806e+07	1.62067e+07	1.49158e+07	1.54096e+07	1.36175e+07
MP3266	3.327	127.039	Methyl 2-furoate	[M+H]+	C6H6O3	HDJLSECJEQSPKW-UHFFFAOYSA-N	72	HMDB0029750		Organoheterocyclic compounds	Furans	Furoic acid and derivatives				2.11323e+06	2.11307e+06	2.14308e+06	1.99598e+06	2.11001e+06	1.92926e+06	1.88881e+06	2.09543e+06	2.13319e+06	2.04083e+06	2.1236e+06	2.05439e+06	2.09857e+06	2.31751e+06	2.26825e+06	2.32346e+06	2.35227e+06	2.3913e+06	1.69566e+06	1.6357e+06	3.57883e+06	1.70891e+06	1.78643e+06	2.09055e+06	2.11841e+06	2.09964e+06	2.00558e+06	1.91231e+06	1.88012e+06	2.31278e+06	2.13433e+06	2.50302e+06	2.27683e+06	2.44105e+06
MP3268	3.147	127.039	5-(Hydroxymethyl)-2-furaldehyde	[M+NH4]+	C6H6O3	NOEGNKMFWQHSLB-UHFFFAOYSA-N	91.7	HMDB0034355	C11101	Organic oxygen compounds	Organooxygen compounds	Carbonyl compounds				5.29507e+06	5.23535e+06	3.64309e+06	3.85726e+06	3.83264e+06	3.83684e+06	3.77656e+06	4.52498e+06	4.41432e+06	4.5791e+06	4.07329e+06	4.20011e+06	5.31732e+06	4.58746e+06	4.89718e+06	6.89119e+06	4.78327e+06	5.16935e+06	4.8299e+06	4.59459e+06	4.51844e+06	4.72643e+06	4.70379e+06	5.23563e+06	5.88101e+06	5.65077e+06	5.96928e+06	5.71219e+06	5.74746e+06	7.63129e+06	7.38781e+06	7.12174e+06	7.43024e+06	7.56517e+06
MP3310	0.525	128.02	2-Thiophenecarboxaldehyde Oxime	[M+H]+	C5H5NOS	GASLBPLHYRZLLT-GQCTYLIASA-N	87.1			Organoheterocyclic compounds	Heteroaromatic compounds					9.15446e+07	9.10087e+07	8.69198e+07	8.66881e+07	8.56457e+07	7.99599e+07	8.37043e+07	9.83411e+07	9.52455e+07	9.69377e+07	9.21054e+07	1.05278e+08	9.10108e+07	9.36177e+07	9.28511e+07	9.50015e+07	9.45641e+07	9.15083e+07	8.87456e+07	8.48769e+07	9.42317e+07	9.20437e+07	8.80284e+07	9.13717e+07	9.30197e+07	8.74647e+07	8.94391e+07	8.76431e+07	8.63032e+07	8.63756e+07	8.6202e+07	8.69327e+07	8.70476e+07	8.76303e+07
MP3319	2.111	128.144	DL-Coniine	[M+H]+	C8H17N	NDNUANOUGZGEPO-UHFFFAOYNA-N	83.5									938023	1.04708e+06	1.84566e+06	698857	913548	1.16453e+06	868256	1.77448e+06	977728	882277	1.29059e+06	1.95295e+06	993331	1.6254e+06	974265	1.02019e+06	1.49568e+06	948530	564563	721958	1.53337e+06	1.3961e+06	1.63388e+06	940300	440257	905044	914792	1.48281e+06	924196	1.1005e+06	906914	795433	1.68145e+06	874692
MP3350	0.93	129.019	2-Chloro-4-methylpyrimidine	[M+H-H2O]+	C5H5ClN2	BHAKRVSCGILCEW-UHFFFAOYSA-N	84.5									4.92469e+06	4.99195e+06	3.37779e+06	3.81029e+06	4.36804e+06	4.67433e+06	3.59273e+06	5.21781e+06	6.12135e+06	7.25797e+06	5.79794e+06	5.19504e+06	5.11439e+06	4.45822e+06	3.61119e+06	3.37185e+06	4.40488e+06	4.23676e+06	4.74551e+06	4.69299e+06	4.52797e+06	5.62027e+06	5.75641e+06	4.34891e+06	4.50179e+06	6.59803e+06	6.43493e+06	5.20904e+06	4.14249e+06	4.01219e+06	3.9534e+06	3.59907e+06	3.73559e+06	3.95709e+06
MP3412	0.627	130.05	OXOPROLINE	[M+ACN+H]+		ODHCTXKNWHHXJC-VKHMYHEASA-N	93.1	HMDB0000267	C01879	Organic acids and derivatives	Carboxylic acids and derivatives	Amino acids, peptides, and analogues	Peptides	Amino acids	Other amino acids	1.41019e+07	1.47002e+07	1.22509e+07	1.08161e+07	9.52059e+06	1.21787e+07	1.05876e+07	7.88639e+06	7.57531e+06	8.00765e+06	7.65763e+06	7.43057e+06	1.39788e+07	1.04393e+07	9.47818e+06	1.01932e+07	1.02733e+07	1.0102e+07	9.43968e+06	8.83319e+06	9.67493e+06	9.37034e+06	9.86686e+06	1.39078e+07	9.98688e+06	1.08426e+07	9.95107e+06	1.08168e+07	1.08104e+07	1.87757e+07	1.83083e+07	1.8509e+07	1.79822e+07	1.76292e+07
MP3414	0.959	130.05	carglumic acid	[M+NH4]+	C6H10N2O5	LCQLHJZYVOQKHU-VKHMYHEASA-N	95.3	HMDB0015673	C05829	Organic acids and derivatives	Carboxylic acids and derivatives	Amino acids, peptides, and analogues				7.61855e+06	8.71528e+06	5.02086e+06	3.45932e+06	4.14989e+06	6.03544e+06	5.00092e+06	4.27597e+06	4.89149e+06	4.85968e+06	3.96993e+06	4.30958e+06	7.63201e+06	1.13916e+07	1.05154e+07	1.04864e+07	1.16827e+07	1.16835e+07	4.71689e+06	4.4025e+06	3.84606e+06	4.38803e+06	4.2459e+06	7.62806e+06	4.78216e+06	5.57213e+06	5.77233e+06	5.45885e+06	4.26872e+06	1.3757e+07	1.44285e+07	1.31178e+07	1.36372e+07	1.43101e+07
MP3418	3.124	130.066	Isoquinoline	[M+H-H2O]+	C9H7N	AWJUIBRHMBBTKR-UHFFFAOYSA-N	83.2	HMDB0034244	C06323	Organoheterocyclic compounds	Isoquinolines and derivatives					1.363e+06	1.36227e+06	663205	382537	394874	284478	327674	321829	263456	462014	344816	278742	1.30794e+06	2.26026e+06	2.35868e+06	2.28801e+06	2.23657e+06	160170	656530	117995	967976	847212	529572	951797	802254	978241	555451	677090	1.16766e+06	1.15436e+06	2.24496e+06	3.59194e+06	3.70696e+06	3.52857e+06
MP3419	0.713	130.087	(S)-(-)-pipecolic acid	[M+CH3OH+H]+	C6H11NO2	HXEACLLIILLPRG-YFKPBYRVSA-N	94.8	HMDB0000716	C00408	Organic acids and derivatives	Carboxylic acids and derivatives	Amino acids, peptides, and analogues	Alkaloids	Alkaloids derived from lysine	Piperidine alkaloids	3.43013e+08	3.39778e+08	1.0439e+07	9.63679e+06	1.13043e+07	9.61159e+06	1.15198e+07	1.16939e+07	1.15885e+07	1.14584e+07	1.30115e+07	1.16075e+07	3.44583e+08	2.78238e+07	2.80608e+07	2.83201e+07	2.70338e+07	2.81558e+07	3.22293e+08	3.18079e+08	3.21994e+08	3.18316e+08	3.22036e+08	3.44586e+08	5.99624e+08	5.98901e+08	6.05651e+08	6.05609e+08	5.90168e+08	8.9242e+08	9.00614e+08	8.53005e+08	9.08419e+08	8.53929e+08
MP3421	0.666	130.126	Metformin	[M+H]+	C4H11N5	XZWYZXLIPXDOLR-UHFFFAOYSA-N	76.6	HMDB0001921	C07151	Organic nitrogen compounds	Organonitrogen compounds	Guanidines				256080	284316	11444.3	20172.6	80617.7	79022	38254.8	10946.2	18655.3	20560.1	87187.1	7132.33	290981	4122.36	4320.95	81922.1	12742.5	75031.1	186651	188012	217054	396204	151238	287529	557719	514769	689629	646306	631013	755231	741598	731864	835700	774960
MP3422	3.32	130.159	1,1-Dibutyl-3-(3-chloro-2-methylphenyl)urea	[M+H]+	C16H25ClN2O	BUKYPLDYWBEYRI-UHFFFAOYSA-N	94.1			Benzenoids	Benzene and substituted derivatives	N-phenylureas				9.51937e+06	9.52629e+06	1.34341e+07	1.09352e+07	1.25747e+07	1.06223e+07	1.1875e+07	8.53431e+06	7.52856e+06	1.11585e+07	7.06261e+06	8.69411e+06	9.73295e+06	1.35165e+07	1.36451e+07	1.31346e+07	1.3034e+07	1.26275e+07	1.09317e+07	1.2386e+07	1.0827e+07	8.35949e+06	1.00143e+07	9.5234e+06	7.63014e+06	8.41672e+06	7.58913e+06	9.97592e+06	8.14252e+06	7.6266e+06	1.00682e+07	8.87024e+06	9.97385e+06	9.8666e+06
MP3463	1.365	131.05	(E)-caffeyl alcohol	[M+ACN+H]+	C9H10O3	ZCKDCRKBURQZPT-OWOJBTEDSA-N	90			Phenylpropanoids and polyketides	Cinnamyl alcohols					3802.45	5682.16	8448	7730.6	4695.98	3320.39	5424.91	4171.41	9789.93	6832.83	5379.67	3855.78	3787.14	84883.3	4163.68	4282.84	8676.99	3934.81	70463.4	3438.19	2940.85	4323.32	4264.57	3822.62	9211.75	3483.57	4714.19	1.5866e+06	889842	4.0937e+06	3698.57	4.82882e+06	11123	2952.44
MP3465	1.78	131.05	L-3-phenyllactic acid	[M+Na]+	C9H10O3	VOXXWSYKYCBWHO-MRVPVSSYSA-N	87.1	HMDB0000748	C05607	Phenylpropanoids and polyketides	Phenylpropanoic acids					3.22642e+06	4.08844e+06	672406	542896	569730	854461	478782	788379	1.08538e+06	658011	640590	454365	4.09038e+06	4.76218e+06	2.52993e+06	3.03926e+06	4.98215e+06	4.91524e+06	1.14158e+06	1.90835e+06	1.49831e+06	2.52267e+06	2.09602e+06	3.97722e+06	2.27687e+06	3.48313e+06	1.89038e+06	1.00558e+06	2.87925e+06	4.68187e+06	9.50258e+06	3.76081e+06	4.20736e+06	9.64717e+06
MP3524	1.076	132.102	N-ACETYL-DL-LEUCINE	[M+H]+	C8H15NO3	WXNXCEHXYPACJF-UHFFFAOYSA-N	93.3			Organic acids and derivatives	Carboxylic acids and derivatives	Amino acids, peptides, and analogues				6.52822e+08	7.12758e+08	1.22751e+08	1.81634e+08	1.74196e+08	1.21265e+08	1.81781e+08	3.54153e+08	2.06036e+08	2.13641e+08	3.55915e+08	3.42499e+08	8.71802e+08	7.34026e+08	8.2878e+08	1.35198e+09	1.3976e+09	1.34718e+09	2.06303e+08	3.24067e+08	3.38305e+08	2.05216e+08	3.43759e+08	6.64225e+08	5.21259e+08	4.8993e+08	3.34039e+08	5.0789e+08	5.11624e+08	2.00083e+09	2.22591e+09	2.10562e+09	2.22079e+09	1.24277e+09
MP3526	0.98	132.102	L-Isoleucine	[M+H-H2O]+		AGPKZVBTJJNPAG-WHFBIAKZSA-N	94.5	HMDB0000172	C00407	Organic acids and derivatives	Carboxylic acids and derivatives	Amino acids, peptides, and analogues	Peptides	Amino acids	Common amino acids	2.83802e+08	2.92062e+08	6.55329e+07	5.69231e+07	5.38264e+07	5.74826e+07	5.517e+07	1.04568e+08	1.07147e+08	1.06267e+08	1.0581e+08	1.03091e+08	2.855e+08	3.91519e+08	4.02035e+08	4.18442e+08	3.77872e+08	4.02346e+08	1.25178e+08	1.24664e+08	1.23211e+08	1.19803e+08	1.20561e+08	2.83808e+08	2.01331e+08	1.92638e+08	1.93416e+08	1.9532e+08	1.92365e+08	7.23304e+08	6.80565e+08	7.16809e+08	6.98073e+08	6.94604e+08
MP3569	0.711	133.05	Ethyl malonate	[M+H]+	C5H8O4	UKFXDFUAPNAMPJ-UHFFFAOYSA-N	89.6	HMDB0000576		Lipids and lipid-like molecules	Fatty Acyls	Fatty acids and conjugates				4.31315e+06	4.30036e+06	2.77486e+06	3.19854e+06	3.14699e+06	2.98664e+06	3.3802e+06	2.8915e+06	3.18829e+06	2.69809e+06	2.61627e+06	2.80771e+06	4.19083e+06	3.60432e+06	3.43222e+06	3.82431e+06	3.52836e+06	3.70926e+06	4.03909e+06	4.26526e+06	3.79043e+06	4.0582e+06	3.98313e+06	4.31299e+06	5.63662e+06	4.85468e+06	5.14906e+06	5.3536e+06	5.56275e+06	6.44961e+06	6.84858e+06	6.39043e+06	6.87665e+06	6.8562e+06
MP3617	0.858	134.045	2-[(carboxymethyl)amino]acetic acid	[M+H]+	C4H7NO4	NBZBKCUXIYYUSX-UHFFFAOYSA-N	92.1	HMDB0011753	C19911	Organic acids and derivatives	Carboxylic acids and derivatives	Amino acids, peptides, and analogues				8.12586e+06	9.58239e+06	1.45561e+07	7.82055e+06	1.42524e+07	1.37715e+07	8.70285e+06	5.26685e+06	5.34456e+06	9.97175e+06	7.27268e+06	8.7384e+06	8.73861e+06	8.27194e+06	5.46833e+06	2.56372e+06	9.2362e+06	4.93962e+06	8.13583e+06	1.3904e+07	1.41438e+07	1.37743e+07	7.37397e+06	7.35979e+06	5.33478e+06	7.50579e+06	9.41731e+06	5.79282e+06	4.5041e+06	2.48301e+06	1.72711e+06	4.14439e+06	3.76255e+06	4.24909e+06
MP3619	0.627	134.045	L-Aspartic acid	[2M+NH4]+	C4H7NO4	CKLJMWTZIZZHCS-REOHCLBHSA-N	97.7	HMDB0000191	C00049	Organic acids and derivatives	Carboxylic acids and derivatives	Amino acids, peptides, and analogues	Peptides; Hormones and transmitters	Amino acids; Neurotransmitters	Common amino acids; Amino acids	5.65534e+07	5.42703e+07	1.09839e+08	1.08238e+08	1.03239e+08	1.07217e+08	1.0634e+08	6.59185e+07	6.48538e+07	6.52618e+07	6.79774e+07	6.59772e+07	5.56467e+07	3.18396e+07	3.12361e+07	3.41777e+07	3.41283e+07	3.25078e+07	8.74533e+07	8.48805e+07	8.37259e+07	8.37048e+07	8.90181e+07	5.56476e+07	6.15045e+07	6.04262e+07	6.06664e+07	6.03403e+07	6.25462e+07	2.62517e+07	2.45291e+07	2.47433e+07	2.63341e+07	2.46799e+07
MP3658	2.889	135.045	(Methylamino)(phenyl)acetic acid	[M+CH3OH+H]+	C9H11NO2	HGIPIEYZJPULIQ-UHFFFAOYSA-N	94.7			Organic acids and derivatives	Carboxylic acids and derivatives	Amino acids, peptides, and analogues				1.70433e+06	1.694e+06	1.7229e+06	1.82473e+06	1.7382e+06	1.73635e+06	1.7938e+06	1.74724e+06	1.86115e+06	1.85106e+06	1.80538e+06	1.79708e+06	1.70457e+06	1.44981e+06	1.39314e+06	1.42409e+06	1.50219e+06	1.4301e+06	1.67946e+06	1.59223e+06	1.6633e+06	1.70809e+06	1.69361e+06	1.68994e+06	1.5398e+06	1.56721e+06	1.57354e+06	1.56982e+06	1.52585e+06	1.62216e+06	1.64478e+06	1.60837e+06	1.70922e+06	1.6786e+06
MP3703	0.692	136.062	Adenine	[M+H]+	C5H5N5	GFFGJBXGBJISGV-UHFFFAOYSA-N	91.7	HMDB0000034	C00147	Organoheterocyclic compounds	Imidazopyrimidines	Purines and purine derivatives	Nucleic acids	Bases	Purines	1.09678e+08	1.09671e+08	1.51774e+08	1.5043e+08	1.58295e+08	1.50113e+08	1.59431e+08	1.12172e+08	1.14694e+08	1.16873e+08	1.12144e+08	1.14811e+08	1.12079e+08	9.49923e+07	9.44709e+07	9.65049e+07	9.57005e+07	9.14851e+07	1.50537e+08	1.53838e+08	1.48979e+08	1.49737e+08	1.55256e+08	1.0858e+08	1.41283e+08	1.48227e+08	1.4382e+08	1.43217e+08	1.40724e+08	1.07943e+08	1.04578e+08	1.09518e+08	1.0812e+08	1.0494e+08
MP3709	0.872	136.076	octopamine	[M+H]+	C8H11NO2	QHGUCRYDKWKLMG-MRVPVSSYSA-N	94	HMDB0004825	C04227	Benzenoids	Phenols	1-hydroxy-2-unsubstituted benzenoids				5.51314e+06	5.74239e+06	1.71879e+07	1.47422e+06	4.09348e+07	2.03528e+07	1.43457e+06	2.69171e+06	1.96487e+07	2.68479e+06	2.46184e+06	2.62723e+06	5.26353e+06	6.47084e+06	6.45368e+06	6.67157e+06	6.05613e+06	5.85426e+06	2.70361e+06	1.17379e+07	2.90716e+07	5.06516e+06	2.56677e+06	5.51384e+06	4.86659e+06	4.52988e+06	4.6574e+06	4.70448e+06	4.59581e+06	1.20029e+07	1.11384e+07	1.14446e+07	1.21381e+07	1.11122e+07
MP3757	0.882	137.066	1-Methylnicotinamide	[M]+	C7H9N2O	LDHMAVIPBRSVRG-UHFFFAOYSA-O	84.6	HMDB0000699	C02918	Organoheterocyclic compounds	Pyridines and derivatives	Pyridinecarboxylic acids and derivatives				424287	403189	659517	399410	764256	388407	422717	228751	351856	234009	374194	388024	218489	253947	175397	5.99175e+06	352410	283075	609703	304189	486069	577266	9.30695e+06	512136	325984	376319	399691	452093	343972	184257	382907	192284	359205	422664
MP3762	4.291	137.133	1,2,3,4,5-pentamethylcyclopenta-1,3-diene	[M+H]+	C10H16	WQIQNKQYEUMPBM-UHFFFAOYSA-N	94.3			Hydrocarbons	Unsaturated hydrocarbons	Branched unsaturated hydrocarbons				3.9497e+06	3.94904e+06	2.97521e+06	3.1171e+06	3.14819e+06	3.13559e+06	2.93628e+06	2.96401e+06	2.95912e+06	3.03852e+06	3.07819e+06	3.05553e+06	3.98697e+06	3.01127e+06	3.16094e+06	3.14686e+06	3.00586e+06	3.00294e+06	3.7863e+06	3.71645e+06	3.61424e+06	3.55219e+06	3.55298e+06	3.95642e+06	5.10436e+06	4.93112e+06	4.92743e+06	5.0917e+06	5.03261e+06	6.08275e+06	5.92622e+06	6.02592e+06	6.09717e+06	6.27507e+06
MP3764	4.055	137.133	(+/-)-Lavandulyl acetate	[M+H]+	C12H20O2	HYNGAVZPWWXQIU-LBPRGKRZSA-N	95			Lipids and lipid-like molecules	Prenol lipids	Monoterpenoids				3.1779e+06	3.17583e+06	2.92274e+06	2.96117e+06	2.88967e+06	2.92812e+06	2.8403e+06	2.76368e+06	2.81611e+06	2.73403e+06	2.69028e+06	2.81642e+06	3.20099e+06	2.77399e+06	2.90791e+06	2.73246e+06	2.65307e+06	3.02231e+06	3.56273e+06	3.5787e+06	3.57454e+06	3.57222e+06	3.82575e+06	3.30853e+06	3.72851e+06	3.51667e+06	3.46396e+06	3.60092e+06	3.66033e+06	3.86341e+06	3.64719e+06	3.41335e+06	3.54288e+06	3.69336e+06
MP3808	0.649	138.055	2-Pyridylacetic Acid	[M+ACN+H]+	C7H7NO2	BPSNETAIJADFTO-UHFFFAOYSA-N	91.7	HMDB0060722		Organoheterocyclic compounds	Pyridines and derivatives					4.35536e+08	4.12441e+08	5.53923e+08	5.64618e+08	5.38107e+08	5.64808e+08	5.73612e+08	4.71994e+08	4.62681e+08	4.50445e+08	4.7542e+08	4.60177e+08	4.35498e+08	3.6966e+08	3.60198e+08	3.8187e+08	3.79474e+08	3.75152e+08	5.40781e+08	5.13976e+08	5.15646e+08	5.15972e+08	5.29104e+08	4.3168e+08	4.4868e+08	4.38198e+08	4.38463e+08	4.10295e+08	4.50814e+08	3.44264e+08	3.29129e+08	3.37048e+08	3.38766e+08	3.21113e+08
MP4044	0.648	144.066	D-6-Oxo-pipecolinic acid	[M+H]+	C6H9NO3	FZXCPFJMYOQZCA-SCSAIBSYSA-N	78.3			Organic acids and derivatives	Carboxylic acids and derivatives	Amino acids, peptides, and analogues				795818	1.19313e+06	385733	716076	1.67854e+06	274518	373765	295067	1.4918e+06	404389	950409	392930	1.1738e+06	2.15525e+06	1.83346e+06	2.33803e+06	1.63532e+06	2.46413e+06	1.02996e+06	1.35039e+06	1.17309e+06	681822	850161	1.2382e+06	1.5847e+06	784439	1.47474e+06	1.54135e+06	920056	1.96198e+06	1.69161e+06	2.17652e+06	2.23157e+06	2.26229e+06
MP4086	7.436	144.983	dichlorvos	[M+H]+	C4H7Cl2O4P	OEBRKCOSUFCWJD-UHFFFAOYSA-N	82	HMDB0033956	C14430	Organic acids and derivatives	Organic phosphoric acids and derivatives	Phosphate esters				4.98329e+06	5.57491e+06	5.04574e+06	5.52846e+06	5.33789e+06	5.08396e+06	5.23844e+06	5.15041e+06	4.55473e+06	5.17191e+06	4.73664e+06	1.93315e+06	4.98036e+06	5.08725e+06	3.84355e+06	5.04219e+06	5.41087e+06	5.87179e+06	5.03163e+06	4.9248e+06	5.56534e+06	7.22659e+06	5.10227e+06	5.02556e+06	4.63493e+06	4.96847e+06	5.83919e+06	6.08066e+06	4.90735e+06	4.6429e+06	5.61639e+06	4.35598e+06	4.0263e+06	1.46895e+06
MP4088	6.934	144.983	5,6-Difluoro-1,3-benzothiazol-2-amine	[M+H]+	C7H4F2N2S	LTJNALXNNMUKHU-UHFFFAOYSA-N	74.3									4.62651e+06	3.34182e+06	7.1062e+06	7.39992e+06	3.18486e+06	9.44123e+06	6.87606e+06	3.23253e+06	6.16077e+06	8.58644e+06	3.89187e+06	3.30958e+06	4.96658e+06	5.51332e+06	6.69083e+06	3.22052e+06	4.42774e+06	6.37639e+06	5.67039e+06	5.98521e+06	8.37887e+06	4.02746e+06	3.14661e+06	4.65097e+06	5.36199e+06	7.22951e+06	5.52163e+06	7.0697e+06	5.53367e+06	6.23934e+06	4.96099e+06	8.9615e+06	7.3728e+06	7.44181e+06
MP4091	3.288	145.029	Bis(1-benzofuran-2-yl)methanone	[M+H]+	C17H10O3	ZLYFWIZGRHGKMM-UHFFFAOYSA-N	92.1			Organoheterocyclic compounds	Benzofurans					2.22815e+06	2.17873e+06	1.74462e+06	1.79744e+06	1.77751e+06	1.76125e+06	1.76173e+06	2.02219e+06	2.10457e+06	1.99251e+06	1.99844e+06	2.07942e+06	2.1853e+06	2.21686e+06	2.11203e+06	2.15451e+06	2.27102e+06	2.1879e+06	1.92203e+06	1.98138e+06	2.00402e+06	2.10774e+06	1.9175e+06	1.54049e+06	2.82707e+06	2.67481e+06	2.74242e+06	2.86088e+06	2.75141e+06	3.52145e+06	3.61987e+06	3.46138e+06	3.62205e+06	3.57323e+06
MP4093	1.093	145.05	Levoglucosan	[M+H]+	C6H10O5	TWNIBLMWSKIRAT-VFUOTHLCSA-N	88.4	HMDB0000640	C22350	Organoheterocyclic compounds	Oxepanes					1.26387e+07	1.16266e+07	1.39642e+07	1.24992e+07	1.25287e+07	1.3276e+07	1.29297e+07	1.43759e+07	1.49335e+07	1.64133e+07	1.51712e+07	1.37095e+07	1.23769e+07	9.39266e+06	9.96664e+06	1.00667e+07	8.74601e+06	9.56428e+06	1.6209e+07	1.4335e+07	1.31541e+07	1.36103e+07	1.44317e+07	1.26335e+07	1.49696e+07	1.51394e+07	1.42029e+07	1.54847e+07	1.26857e+07	1.14904e+07	1.20533e+07	1.04527e+07	1.49057e+07	1.22159e+07
MP4094	1.029	145.05	4-methyl-5-oxooxolane-3-carboxylic acid	[M+H]+	C6H8O4	WXUISPWOIMGQAO-UHFFFAOYSA-N	88.8			Organoheterocyclic compounds	Lactones	Gamma butyrolactones				8.33777e+06	9.06655e+06	7.82638e+06	7.34747e+06	8.01344e+06	7.66747e+06	7.49651e+06	7.32922e+06	7.62496e+06	7.39464e+06	7.59641e+06	8.00716e+06	8.33583e+06	7.51963e+06	8.08228e+06	8.04788e+06	7.69802e+06	7.78802e+06	8.73713e+06	7.70831e+06	7.74672e+06	7.71498e+06	7.76665e+06	8.76958e+06	7.85824e+06	7.82265e+06	6.98618e+06	7.99663e+06	8.12477e+06	9.18662e+06	8.93499e+06	9.88364e+06	8.68726e+06	9.02054e+06
MP4134	3.097	146.061	3-Formylindole	[M+H]+	C9H7NO	OLNJUISKUQQNIM-UHFFFAOYSA-N	93.2	HMDB0029737	C08493	Organoheterocyclic compounds	Indoles and derivatives	Indoles				2.41432e+06	2.41384e+06	294140	262994	213485	286256	304490	410783	453436	475550	482533	445838	2.20979e+06	4.31844e+06	4.47477e+06	4.25435e+06	4.62026e+06	4.19404e+06	519085	520308	418165	476562	554229	2.41424e+06	1.31475e+06	1.07091e+06	1.04338e+06	1.17809e+06	1.22336e+06	7.51257e+06	7.10884e+06	7.4389e+06	6.93383e+06	8.09747e+06
MP4184	7.186	146.981	1,2-Dichlorobenzene	[M+H]+	C6H4Cl2	RFFLAFLAYFXFSW-UHFFFAOYSA-N	79.2	HMDB0244067	C14328	Benzenoids	Benzene and substituted derivatives	Halobenzenes				2.65407e+06	2.55938e+06	2.98141e+06	3.22522e+06	1.79444e+06	2.74555e+06	3.27438e+06	2.83036e+06	2.76487e+06	2.19852e+06	3.02591e+06	1.45514e+06	2.6528e+06	1.93039e+06	2.7876e+06	3.10303e+06	1.52587e+06	2.36659e+06	2.38158e+06	609800	1.63074e+06	2.3585e+06	2.97493e+06	3.03744e+06	2.54352e+06	1.55315e+06	2.16224e+06	2.59472e+06	2.81179e+06	2.63346e+06	2.13841e+06	1.64906e+06	4.19042e+06	2.94397e+06
MP4189	3.137	147.044	3,4-Methylenedioxycinnamaldehyde	[M+CH3OH+H]+	C10H8O3	HZUFMSJUNLSDSZ-OWOJBTEDSA-N	96	HMDB0033813		Organoheterocyclic compounds	Benzodioxoles					2.99047e+07	2.99048e+07	1.80316e+07	1.80146e+07	1.76647e+07	1.76474e+07	1.67414e+07	2.21303e+07	2.2099e+07	2.22818e+07	2.15492e+07	2.15656e+07	2.9905e+07	3.69022e+07	3.72012e+07	3.66412e+07	3.78162e+07	3.72966e+07	2.57841e+07	2.49722e+07	2.50175e+07	2.48913e+07	2.57649e+07	2.94239e+07	2.77463e+07	2.88059e+07	2.90665e+07	2.82199e+07	2.79973e+07	3.97621e+07	4.16396e+07	3.80638e+07	3.98298e+07	4.01277e+07
MP4190	3.438	147.045	2-Hydroxy-5-dibenzosuberone	[M+H-H2O]+	C15H12O2	MSGQRAAQALHWFA-UHFFFAOYSA-N	93.3			Benzenoids	Dibenzocycloheptenes					4.03515e+06	3.97978e+06	1.85981e+06	1.62765e+06	1.81182e+06	1.81881e+06	1.77987e+06	2.35436e+06	2.28033e+06	2.35472e+06	2.31624e+06	2.37844e+06	3.97997e+06	4.6873e+06	4.69382e+06	4.72527e+06	4.62565e+06	4.56321e+06	2.97188e+06	2.73915e+06	2.86965e+06	2.64854e+06	2.79235e+06	4.00244e+06	4.25364e+06	3.98476e+06	3.98734e+06	4.17882e+06	4.06295e+06	7.50251e+06	7.34242e+06	7.64925e+06	7.09609e+06	7.49896e+06
MP4193	0.859	147.077	L-(+)-glutamine	[2M+Na]+	C5H10N2O3	ZDXPYRJPNDTMRX-UHFFFAOYSA-N	88.5	HMDB0000641	C00064	Organic acids and derivatives	Carboxylic acids and derivatives	Amino acids, peptides, and analogues	Peptides	Amino acids	Common amino acids	5.42958e+06	4.23896e+06	3.02142e+06	3.71218e+06	2.63964e+06	3.08716e+06	3.77225e+06	4.74052e+06	2.62762e+06	2.26399e+06	2.39835e+06	4.84545e+06	3.84593e+06	4.36159e+06	2.41665e+06	4.23693e+06	4.38946e+06	4.26103e+06	3.20423e+06	4.07563e+06	718605	2.98709e+06	2.90248e+06	3.84995e+06	2.88679e+06	1.0214e+06	4.54543e+06	4.48894e+06	2.27371e+06	1.3217e+07	8.38685e+06	8.97823e+06	1.5643e+07	1.44415e+07
MP4194	0.624	147.077	Hgln	[M+H]+	C5H10N2O3	ZDXPYRJPNDTMRX-UHFFFAOYSA-N	93.2	HMDB0030886	C00303	Organic acids and derivatives	Carboxylic acids and derivatives	Amino acids, peptides, and analogues				4.63192e+07	5.03671e+07	5.45382e+07	4.55517e+07	4.21224e+07	5.4268e+07	4.57667e+07	3.18381e+07	3.03141e+07	2.99932e+07	3.04795e+07	2.97935e+07	4.68017e+07	3.16963e+07	3.01486e+07	3.18475e+07	3.24471e+07	3.15784e+07	3.68911e+07	3.79235e+07	3.69053e+07	3.51391e+07	3.86416e+07	4.62025e+07	3.39017e+07	3.16493e+07	3.02618e+07	3.28119e+07	3.3322e+07	5.69016e+07	5.67695e+07	5.70867e+07	5.77518e+07	5.90425e+07
MP4195	0.537	147.113	L-Lysine	[M+H]+	C6H14N2O2	KDXKERNSBIXSRK-UHFFFAOYSA-N	95.6	HMDB0000182	C00047	Organic acids and derivatives	Carboxylic acids and derivatives	Amino acids, peptides, and analogues	Peptides	Amino acids	Common amino acids	7.58887e+06	8.18937e+06	6.48305e+06	5.64047e+06	5.33952e+06	5.61613e+06	5.47952e+06	6.74248e+06	6.48492e+06	6.58245e+06	6.75858e+06	7.18685e+06	7.84488e+06	9.58644e+06	9.76275e+06	9.46927e+06	9.40847e+06	1.00204e+07	5.73972e+06	5.48717e+06	6.00216e+06	5.4947e+06	5.35402e+06	7.6488e+06	5.58047e+06	5.0522e+06	5.39325e+06	5.46222e+06	5.31666e+06	8.77637e+06	8.64238e+06	9.3685e+06	8.78827e+06	9.17841e+06
MP4244	0.711	148.048	Phthalimide	[M+H]+	C8H5NO2	XKJCHHZQLQNZHY-UHFFFAOYSA-N	82	HMDB0256502		Organoheterocyclic compounds	Isoindoles and derivatives	Isoindolines				216802	244966	357534	500441	353940	519096	465835	368233	295171	306559	412835	383353	321552	507591	849609	435811	353462	579310	313112	157246	272058	173106	319646	220503	25868.9	9365.78	75079.5	73443.3	135877	220119	183655	255742	204593	235899
MP4246	0.63	148.061	L-Glutamate	[M+H]+	C5H9NO4	WHUUTDBJXJRKMK-VKHMYHEASA-N	96.7	HMDB0000148	C00025	Organic acids and derivatives	Carboxylic acids and derivatives	Amino acids, peptides, and analogues	Peptides; Hormones and transmitters	Amino acids; Neurotransmitters	Common amino acids; Amino acids	8.5101e+07	8.64082e+07	4.38171e+07	3.41705e+07	3.08778e+07	4.81277e+07	3.72256e+07	3.84518e+07	3.52275e+07	3.4652e+07	3.5148e+07	3.44059e+07	8.33247e+07	6.79047e+07	6.57996e+07	6.89599e+07	6.99071e+07	6.80655e+07	4.94361e+07	4.93324e+07	5.05771e+07	4.96489e+07	5.17277e+07	8.44829e+07	7.24493e+07	6.88447e+07	6.81643e+07	6.92861e+07	7.23055e+07	1.2131e+08	1.21114e+08	1.22861e+08	1.23625e+08	1.23619e+08
MP4284	6.064	149.024	Phthalic anhydride	[M+H]+	C8H4O3	LGRFSURHDFAFJT-UHFFFAOYSA-N	92.5	HMDB0256501		Organoheterocyclic compounds	Benzofurans	Benzofuranones				1.18075e+07	1.14886e+07	1.09786e+07	1.16472e+07	1.11794e+07	1.11718e+07	1.16515e+07	1.1622e+07	1.21332e+07	1.17425e+07	1.17566e+07	1.19731e+07	1.17056e+07	1.23244e+07	1.12986e+07	1.19296e+07	1.19031e+07	1.19682e+07	1.31981e+07	1.16758e+07	1.13574e+07	1.15064e+07	1.18079e+07	1.17068e+07	1.19637e+07	1.11997e+07	1.18246e+07	1.17453e+07	1.19352e+07	1.2576e+07	1.18938e+07	1.21906e+07	1.20743e+07	1.1639e+07
MP4290	1.786	149.06	2-Chromanone	[M+H]+	C9H8O2	VMUXSMXIQBNMGZ-UHFFFAOYSA-N	89.6			Phenylpropanoids and polyketides	3,4-dihydrocoumarins					3.98966e+06	3.99366e+06	1.08931e+06	1.09266e+06	1.44571e+06	596084	313931	437230	635463	1.05106e+06	860826	811058	4.18076e+06	5.79992e+06	5.72607e+06	5.83689e+06	5.84316e+06	5.78137e+06	2.60963e+06	3.92997e+06	4.23493e+06	4.16691e+06	4.33376e+06	3.43884e+06	995110	4.22392e+06	4.42297e+06	2.66289e+06	2.6642e+06	6.22926e+06	1.07755e+07	6.94989e+06	6.60443e+06	2.86252e+06
MP4333	0.814	150.059	L-Methionine	[M+H]+	C5H11NO2S	FFEARJCKVFRZRR-SGAVLPGINA-N	93.6	HMDB0000696	C00073	Organic acids and derivatives	Carboxylic acids and derivatives	Amino acids, peptides, and analogues	Peptides	Amino acids	Common amino acids	6.52761e+06	6.85524e+06	6.87814e+06	6.18458e+06	6.2614e+06	7.14309e+06	7.21871e+06	5.74087e+06	6.62538e+06	6.28735e+06	5.67312e+06	6.72654e+06	6.52763e+06	79605.7	3.90851e+07	86964.7	467561	4.19705e+07	5.85085e+06	5.45406e+06	5.04163e+06	5.67619e+06	5.11802e+06	6.52912e+06	5.25546e+06	5.3392e+06	5.21393e+06	5.07282e+06	5.25064e+06	8.1793e+06	903178	7.36316e+06	8.61456e+06	223013
MP4366	0.525	151.036	2-Aminobenzothiazole	[M+ACN+H]+	C7H6N2S	UHGULLIUJBCTEF-UHFFFAOYSA-N	71.5	HMDB0245009		Organoheterocyclic compounds	Benzothiazoles					7.15312e+08	7.12395e+08	6.90718e+08	6.88005e+08	6.80497e+08	6.18786e+08	6.5929e+08	7.48962e+08	7.56225e+08	7.77406e+08	7.76204e+08	8.09367e+08	7.15308e+08	7.45427e+08	7.40566e+08	7.42489e+08	7.3825e+08	7.19022e+08	7.16538e+08	6.90542e+08	7.36898e+08	7.28367e+08	7.22932e+08	7.28539e+08	7.21894e+08	7.03639e+08	7.01389e+08	7.05454e+08	6.97651e+08	6.89196e+08	6.89497e+08	7.20609e+08	6.9742e+08	6.98502e+08
MP4368	7.37	151.036	Cefprozil impurity A	[M+H]+	C8H9NO3	LJCWONGJFPCTTL-SSDOTTSWSA-N	87.8			Organic acids and derivatives	Carboxylic acids and derivatives	Amino acids, peptides, and analogues				5.17508e+06	5.18976e+06	4.51698e+06	4.87027e+06	4.84031e+06	4.74889e+06	5.20028e+06	4.76153e+06	4.81317e+06	4.93502e+06	5.20404e+06	5.05534e+06	5.22526e+06	5.12833e+06	5.10237e+06	5.16465e+06	4.88352e+06	4.76841e+06	5.03e+06	5.24446e+06	4.94558e+06	5.39026e+06	5.0811e+06	5.2268e+06	4.96432e+06	5.19155e+06	5.01542e+06	5.35777e+06	4.87084e+06	4.67935e+06	4.85755e+06	5.09233e+06	5.11651e+06	4.9284e+06
MP4412	0.7	152.057	Guanine	[M+H]+	C5H5N5O	UYTPUPDQBNUYGX-UHFFFAOYAE	92.1	HMDB0000132	C00242	Organoheterocyclic compounds	Imidazopyrimidines	Purines and purine derivatives	Nucleic acids	Bases	Purines	5.4986e+06	5.4986e+06	5.62788e+06	5.54459e+06	5.61397e+06	6.21678e+06	6.16148e+06	4.65467e+06	4.91408e+06	4.91182e+06	4.44741e+06	4.62803e+06	5.54402e+06	3.76977e+06	3.76938e+06	3.74666e+06	4.01002e+06	3.64469e+06	6.59435e+06	6.59781e+06	6.8632e+06	6.6072e+06	6.78336e+06	5.35091e+06	7.24356e+06	7.00331e+06	7.18732e+06	7.33164e+06	7.25499e+06	5.4678e+06	5.93223e+06	5.62643e+06	5.95365e+06	5.66139e+06
MP4459	2.889	153.055	3-Hydroxyphenylacetic acid	[M+H]+	C8H8O3	FVMDYYGIDFPZAX-UHFFFAOYSA-N	88.5	HMDB0000440	C05593	Benzenoids	Phenols	1-hydroxy-4-unsubstituted benzenoids				1.25987e+06	1.2592e+06	1.26753e+06	1.29864e+06	1.36293e+06	1.31841e+06	1.2843e+06	1.32548e+06	1.35287e+06	1.39005e+06	1.35205e+06	1.4147e+06	1.25989e+06	1.10644e+06	1.16859e+06	1.11877e+06	1.10073e+06	1.13278e+06	1.32601e+06	1.22425e+06	1.30915e+06	1.34281e+06	1.36788e+06	1.27727e+06	1.16873e+06	1.2735e+06	1.15921e+06	1.2321e+06	1.33215e+06	1.37328e+06	1.36407e+06	1.37927e+06	1.31588e+06	1.22383e+06
MP4506	3.116	154.042	1-Pyridin-3-ylthiourea	[M+NH4]+	C6H7N3S	CFOJQUGXHMGMOT-UHFFFAOYSA-N	91.2									3.47844e+07	3.52194e+07	3.73206e+07	3.5709e+07	3.7472e+07	3.84755e+07	3.40299e+07	3.5784e+07	3.60723e+07	3.51631e+07	3.63651e+07	3.72226e+07	3.47844e+07	3.31008e+07	3.52468e+07	3.54322e+07	3.47413e+07	3.42903e+07	3.62533e+07	3.46479e+07	3.50169e+07	3.62874e+07	3.72003e+07	3.47843e+07	3.51222e+07	3.42785e+07	3.40254e+07	3.54872e+07	3.47032e+07	3.25552e+07	3.34837e+07	3.20441e+07	3.24058e+07	3.45471e+07
MP4547	0.021	154.991	2',5-Dichloro-2-hydroxybenzophenone	[M+ACN+H]+	C13H8Cl2O2	OSXVZDOVYCTYCW-UHFFFAOYSA-N	72.5			Benzenoids	Benzene and substituted derivatives	Benzophenones				1.34648e+07	1.39319e+07	1.44214e+07	1.18076e+07	1.3374e+07	1.17523e+07	1.18169e+07	1.40131e+07	1.1465e+07	1.25758e+07	1.47682e+07	1.23822e+07	1.36573e+07	1.53816e+07	1.43723e+07	1.39568e+07	1.26154e+07	1.25394e+07	1.45518e+07	1.05498e+07	1.19882e+07	9.99439e+06	1.06272e+07	1.36591e+07	1.40459e+07	1.42333e+07	1.50507e+07	1.27297e+07	1.37381e+07	1.52852e+07	1.24052e+07	1.22379e+07	1.33281e+07	1.29024e+07
MP4550	0.613	155.043	Acipimox	[M+H]+	C6H6N2O3	DJQOOSBJCLSSEY-UHFFFAOYSA-N	85.8	HMDB0247941		Organoheterocyclic compounds	Diazines	Pyrazines				7.61807e+06	7.56544e+06	1.01586e+06	465934	309527	947832	271415	1.89886e+06	1.79415e+06	1.59152e+06	1.57977e+06	1.67587e+06	7.96275e+06	1.84338e+07	1.68001e+07	1.84297e+07	1.72545e+07	1.76558e+07	582092	658635	574211	439080	534154	7.4289e+06	1.56163e+06	1.8329e+06	1.57186e+06	1.96937e+06	1.85433e+06	1.40088e+07	1.32375e+07	1.33709e+07	1.17805e+07	1.29361e+07
MP4597	3.116	156.039	760CU98B9K	[M+Na]+	C5H5N3O3	BLQMCTXZEMGOJM-UHFFFAOYSA-N	83			Organoheterocyclic compounds	Diazines	Pyrimidines and pyrimidine derivatives				1.05048e+07	1.10096e+07	1.18222e+07	1.14321e+07	1.19866e+07	1.2163e+07	1.09594e+07	1.1453e+07	1.13089e+07	1.04495e+07	1.10272e+07	1.13042e+07	1.08943e+07	1.01512e+07	1.07896e+07	1.07206e+07	1.0421e+07	1.0387e+07	1.14689e+07	1.09973e+07	1.1155e+07	1.07014e+07	1.16547e+07	1.09508e+07	1.02863e+07	1.04946e+07	1.04563e+07	1.10323e+07	1.08868e+07	1.04219e+07	1.04409e+07	9.63635e+06	1.03316e+07	1.14553e+07
MP4600	0.544	156.077	L-Histidine	[M+H]+	C6H9N3O2	HNDVDQJCIGZPNO-YFKPBYRVSA-N	93	HMDB0000177	C00135	Organic acids and derivatives	Carboxylic acids and derivatives	Amino acids, peptides, and analogues	Peptides	Amino acids	Common amino acids	5.42151e+06	5.4589e+06	1.01217e+06	1.31264e+06	1.38307e+06	944378	1.12326e+06	1.88812e+06	1.67165e+06	1.26512e+06	1.6451e+06	1.8903e+06	5.51629e+06	7.40767e+06	7.72788e+06	7.6904e+06	7.85268e+06	7.38973e+06	3.52396e+06	3.58115e+06	3.45233e+06	3.79893e+06	3.58243e+06	5.45911e+06	4.85309e+06	4.45115e+06	4.29856e+06	4.43393e+06	4.09544e+06	1.19116e+07	1.21069e+07	1.26944e+07	1.24404e+07	1.207e+07
MP4646	1.092	157.014	2,5-Furandicarboxylic acid	[M+CH3OH+H]+	C6H4O5	CHTHALBTIRVDBM-UHFFFAOYSA-N	92.7	HMDB0004812	C20450	Organoheterocyclic compounds	Furans	Furoic acid and derivatives				2.96871e+06	2.32966e+06	4.4782e+06	3.13614e+06	4.55674e+06	4.9171e+06	4.67925e+06	6.2493e+06	5.02439e+06	6.45794e+06	4.04554e+06	5.61759e+06	3.79831e+06	3.60536e+06	2.93607e+06	3.18109e+06	4.15697e+06	3.89897e+06	5.11357e+06	5.12613e+06	5.27069e+06	5.49824e+06	5.25884e+06	2.96339e+06	5.27697e+06	4.61881e+06	3.78403e+06	3.64933e+06	5.8711e+06	907397	2.56638e+06	1.71037e+06	1.17874e+06	1.27034e+06
MP4688	7.505	158.003	Ethyl 6-chloronicotinate	[M+H]+	C8H8ClNO2	ILDJJTQWIZLGPO-UHFFFAOYSA-N	76.3			Organoheterocyclic compounds	Pyridines and derivatives	Pyridinecarboxylic acids and derivatives				1.43967e+07	1.18455e+07	2.21437e+07	9.97409e+06	2.25858e+07	2.6529e+07	8.40624e+06	1.28832e+07	7.53682e+06	1.21896e+07	1.25009e+07	1.12841e+07	1.1361e+07	1.38734e+07	1.38608e+07	2.34281e+07	1.1493e+07	5.25779e+06	1.06858e+07	2.23097e+07	4.5663e+06	1.76652e+07	1.06934e+07	1.18433e+07	1.00932e+07	2.32624e+07	8.74997e+06	1.04588e+07	1.45652e+07	1.32119e+07	1.76547e+07	1.1504e+07	1.32077e+07	2.33673e+07
MP4703	4.958	158.154	N-Isobutyl-3-methylbutanamide	[M+H-H2O]+	C9H19NO		88.9									1.05545e+07	1.0555e+07	1.12714e+07	1.13082e+07	1.06774e+07	1.10212e+07	1.08433e+07	1.07493e+07	1.05101e+07	1.09868e+07	1.06157e+07	1.14943e+07	1.0398e+07	1.02656e+07	1.05656e+07	1.03163e+07	1.03357e+07	1.03336e+07	1.03051e+07	1.02697e+07	1.01198e+07	1.05652e+07	1.04808e+07	1.02463e+07	1.05174e+07	1.04766e+07	9.36741e+06	1.00589e+07	9.48029e+06	9.22889e+06	9.97334e+06	9.7531e+06	9.25306e+06	9.49061e+06
MP4806	0.51	160.181	Sym-Homospermidine	[M+H]+	C8H21N3	UODZHRGDSPLRMD-UHFFFAOYSA-N	84.5	HMDB0031506	C06366	Organic nitrogen compounds	Organonitrogen compounds	Amines				7.75835e+06	7.76554e+06	6.09663e+06	6.13707e+06	6.12154e+06	3.95512e+06	3.99938e+06	4.17046e+06	4.04998e+06	4.01222e+06	2.15952e+06	5.7126e+06	6.30999e+06	1.01881e+07	9.34317e+06	1.6254e+07	9.60108e+06	1.07071e+07	5.48449e+06	4.26307e+06	3.30836e+06	3.88066e+06	6.31262e+06	7.07709e+06	4.1054e+06	3.4316e+06	5.80958e+06	5.33922e+06	4.20767e+06	1.43914e+07	1.50916e+07	9.42307e+06	1.00521e+07	1.08544e+07
MP4877	0.655	162.077	L-2-Aminoadipate	[M+NH4]+	C6H11NO4	OYIFNHCXNCRBQI-BYPYZUCNSA-N	89.7	HMDB0000510	C00956	Organic acids and derivatives	Carboxylic acids and derivatives	Amino acids, peptides, and analogues				5.7753e+06	5.42062e+06	596499	549987	661552	692997	700156	302844	386299	463005	441344	368976	5.7764e+06	7.56823e+06	7.65784e+06	7.84589e+06	8.08732e+06	7.8931e+06	2.9026e+06	2.81679e+06	2.75178e+06	3.07604e+06	2.84027e+06	5.77631e+06	4.0257e+06	4.14304e+06	4.15533e+06	3.82812e+06	3.97727e+06	9.18324e+06	8.93711e+06	9.56879e+06	9.07069e+06	9.53797e+06
MP4922	2.397	163.039	8-Hydroxycoumarin	[M+H]+	C9H6O3	DPTUTXWBBUARQB-UHFFFAOYSA-N	95.7			Phenylpropanoids and polyketides	Coumarins and derivatives	Hydroxycoumarins				1.66586e+07	1.62541e+07	1.34762e+06	1.94588e+06	2.18541e+06	1.68564e+06	2.11716e+06	1.74043e+06	2.0971e+06	2.2437e+06	756090	1.71519e+06	1.66554e+07	2.22427e+07	2.57461e+07	2.08109e+07	2.46887e+07	2.25498e+07	492607	165279	144115	407616	439637	1.67782e+07	6.76326e+06	6.0457e+06	6.79348e+06	6.69512e+06	7.01663e+06	7.27364e+07	6.53331e+07	6.37551e+07	6.48049e+07	6.68345e+07
MP4924	4.646	163.04	4-hydroxycoumarin	[M+H]+	C9H6O3	VXIXUWQIVKSKSA-UHFFFAOYSA-N	90.4	HMDB0003654	C20414	Phenylpropanoids and polyketides	Coumarins and derivatives	Hydroxycoumarins				7.5539e+06	7.43032e+06	7.90535e+06	7.13501e+06	7.78738e+06	7.5323e+06	7.63228e+06	7.73174e+06	7.97253e+06	8.44039e+06	7.94367e+06	7.83973e+06	7.55399e+06	7.56187e+06	8.08125e+06	8.25802e+06	6.90724e+06	7.21196e+06	7.80944e+06	6.97638e+06	8.11699e+06	6.8622e+06	6.49109e+06	7.45353e+06	6.51551e+06	6.72316e+06	6.67651e+06	7.51459e+06	6.55025e+06	6.63334e+06	7.33617e+06	6.7743e+06	6.8326e+06	6.74537e+06
MP4925	3.094	163.04	Cuscuta propenamide 1	[M+H-H2O]+	C18H19NO4	JRKPLTBLTYEYJJ-UHFFFAOYSA-N	76.9			Benzenoids	Phenols	Benzenediols				598237	686959	472470	475524	526662	419220	562304	646725	639494	579516	663321	681954	691801	468132	564179	425096	688356	782950	700574	684588	693567	606448	761231	660022	820353	822349	693506	762463	689760	3.49684e+06	9.30501e+06	9.35909e+06	3.24914e+06	578027
MP4938	4.047	163.133	Diethylene glycol monobutyl ether	[M+H]+	C8H18O3	OAYXUHPQHDHDDZ-UHFFFAOYSA-N	89.8	HMDB0244918		Organic oxygen compounds	Organooxygen compounds	Ethers				8.15108e+06	8.62616e+06	8.56659e+06	8.4859e+06	8.34413e+06	9.16941e+06	8.66694e+06	8.95717e+06	8.5776e+06	9.63809e+06	9.57317e+06	8.67431e+06	8.46752e+06	8.5716e+06	8.96347e+06	8.93672e+06	9.82429e+06	9.26495e+06	9.08166e+06	8.85718e+06	9.49935e+06	9.47086e+06	9.09453e+06	8.47392e+06	8.67034e+06	9.51335e+06	9.63289e+06	9.11632e+06	9.4365e+06	8.46956e+06	9.37333e+06	9.03031e+06	8.99414e+06	8.86699e+06
MP4970	0.866	164.075	indoline-2-carboxylic acid	[M+H]+	C9H9NO2	QNRXNRGSOJZINA-UHFFFAOYSA-N	88.5			Organoheterocyclic compounds	Indoles and derivatives	Indolecarboxylic acids and derivatives				5.76756e+06	5.69378e+06	1.9385e+06	2.28685e+06	1.72055e+06	1.6915e+06	2.07367e+06	1.67885e+06	1.6469e+06	1.75463e+06	1.68663e+06	1.67614e+06	6.06784e+06	6.70663e+06	6.6187e+06	6.62618e+06	6.22552e+06	6.58051e+06	3.13707e+06	3.29175e+06	3.03704e+06	3.19109e+06	3.02943e+06	5.76652e+06	5.04328e+06	4.22772e+06	4.97636e+06	4.91739e+06	4.55065e+06	1.47173e+07	1.48359e+07	1.52446e+07	1.54172e+07	1.49344e+07
MP5014	3.137	165.055	m-Coumaric acid	[M+H]+	C9H8O3	KKSDGJDHHZEWEP-UHFFFAOYSA-N	92	HMDB0001713	C12621	Phenylpropanoids and polyketides	Cinnamic acids and derivatives	Hydroxycinnamic acids and derivatives				1.25639e+07	1.26053e+07	7.03387e+06	7.42014e+06	7.53494e+06	7.28838e+06	7.15193e+06	9.26359e+06	9.81523e+06	9.15701e+06	9.26569e+06	8.94181e+06	1.31311e+07	1.58712e+07	1.69808e+07	1.5957e+07	1.63536e+07	1.57453e+07	1.12295e+07	1.08198e+07	1.0567e+07	1.03924e+07	1.06584e+07	1.25629e+07	1.22773e+07	1.24726e+07	1.24633e+07	1.2838e+07	1.1822e+07	1.8515e+07	1.86535e+07	1.77043e+07	1.76965e+07	1.88561e+07
MP5016	0.868	165.055	LATIFOLICININ C ACID	[M+NH4]2+	C9H10O4	JVGVDSSUAVXRDY-QMMMGPOBSA-N	95.9			Phenylpropanoids and polyketides	Phenylpropanoic acids					1.43163e+07	1.49452e+07	4.66761e+06	4.94553e+06	3.75662e+06	4.6022e+06	4.086e+06	7.3338e+06	6.73138e+06	7.48302e+06	7.18502e+06	7.63606e+06	1.43167e+07	1.59518e+07	1.65939e+07	1.70305e+07	1.60089e+07	1.59572e+07	7.74484e+06	7.63868e+06	6.87307e+06	7.64538e+06	6.98659e+06	1.43159e+07	1.31275e+07	1.18879e+07	1.27524e+07	1.26041e+07	1.38555e+07	2.91527e+07	2.86341e+07	2.95982e+07	3.00399e+07	2.92565e+07
MP5018	7.228	165.114	2-(4,4-Difluoro-1-piperidinyl)ethanamine	[M+H]+	C7H14F2N2		80.2									1.70499e+06	1.69572e+06	1.27994e+06	3.50265e+06	2.62459e+06	1.27941e+06	1.82321e+06	1.69597e+06	1.28067e+06	2.09668e+06	3.90732e+06	1.70229e+06	1.68418e+06	2.49716e+06	3.09604e+06	2.63542e+06	1.53996e+06	2.70036e+06	2.17054e+06	1.58829e+06	1.9132e+06	2.49703e+06	2.57811e+06	1.67357e+06	2.25097e+06	1.12977e+06	1.93668e+06	1.41454e+06	2.81446e+06	2.68494e+06	2.90624e+06	2.08317e+06	3.29891e+06	1.82862e+06
MP5056	0.812	166.058	phenyl-Alanine	[M+H]+	C9H11NO2	XWKAVQKJQBISOL-ZETCQYMHSA-N	86.1	HMDB0250791	C02057	Organic acids and derivatives	Carboxylic acids and derivatives	Amino acids, peptides, and analogues				613037	540065	577010	335087	536552	525375	21305.4	32622.2	39379.6	519599	38973.3	7086.09	540551	522557	2.56458e+06	533185	421721	607184	455912	724315	30815.9	34626.8	753061	526666	1.29633e+06	1.17386e+06	554942	549918	1.36048e+06	668348	2.42681e+06	596340	781233	688007
MP5057	1.79	166.087	L-Phe	[M+H]+	C9H11NO2	COLNVLDHVKWLRT-UHFFFAOYSA-N	91.8			Organic acids and derivatives	Carboxylic acids and derivatives	Amino acids, peptides, and analogues				1.22911e+09	1.22903e+09	2.29265e+08	3.85116e+08	3.77753e+08	3.92376e+08	3.65408e+08	3.61616e+08	3.4497e+08	3.53107e+08	3.40699e+08	3.4043e+08	1.22834e+09	1.53848e+09	1.53737e+09	8.65135e+08	1.5256e+09	1.52338e+09	1.10203e+09	1.06738e+09	5.63438e+08	1.09635e+09	1.14944e+09	1.22919e+09	1.13695e+09	1.0607e+09	1.10782e+09	1.07173e+09	1.13115e+09	3.00059e+09	3.00758e+09	3.00667e+09	1.69867e+09	2.99471e+09
MP5058	4.251	166.087	3-phenyl-DL--alanine	[M+H-H2O]+	C9H11NO2		86.4									1.56716e+06	1.55241e+06	1.22201e+06	1.13104e+06	1.07692e+06	1.04222e+06	971440	1.39307e+06	1.37875e+06	1.23926e+06	1.28818e+06	1.19375e+06	1.51815e+06	1.6511e+06	1.60411e+06	1.72052e+06	1.74053e+06	1.70867e+06	1.14401e+06	971889	1.07048e+06	975158	1.10291e+06	1.50085e+06	1.29838e+06	1.12692e+06	1.10005e+06	1.21433e+06	1.1309e+06	2.42182e+06	2.61438e+06	2.32621e+06	2.70918e+06	2.81808e+06
MP5100	7.391	167.013	vanitiolide	[M+ACN+H]+	C12H15NO3S	WQYRHRAZNNRDIA-UHFFFAOYSA-N	81.8									6.97415e+07	6.78444e+07	6.68646e+07	6.78701e+07	6.55913e+07	6.57668e+07	6.72766e+07	7.0031e+07	6.89867e+07	6.84621e+07	6.91653e+07	6.91438e+07	6.79058e+07	6.66045e+07	7.0677e+07	6.82127e+07	6.82582e+07	6.72396e+07	6.97063e+07	6.82177e+07	6.66274e+07	6.62778e+07	6.8533e+07	6.80581e+07	6.83216e+07	6.85556e+07	6.79821e+07	6.84955e+07	6.53173e+07	6.81217e+07	6.34908e+07	6.70772e+07	6.76514e+07	6.82939e+07
MP5102	4.275	167.086	N-benzhydryl-2-chloroacetamide	[M+H]+	C15H14ClNO	YNIDNLNUYCFFTA-UHFFFAOYSA-N	93.1									3.07058e+06	3.1419e+06	3.59913e+06	3.36639e+06	3.4678e+06	3.46548e+06	3.45908e+06	3.40074e+06	3.47873e+06	3.37197e+06	3.44237e+06	3.58386e+06	3.07757e+06	3.51901e+06	3.65336e+06	3.53465e+06	3.42072e+06	3.58381e+06	2.64794e+06	2.66741e+06	2.62075e+06	2.73178e+06	2.723e+06	3.13983e+06	2.62829e+06	2.37261e+06	2.56816e+06	2.4908e+06	2.49405e+06	3.16584e+06	3.25163e+06	3.15199e+06	3.16031e+06	3.24454e+06
MP5148	0.712	168.066	Pyridoxal	[M+H]+	C8H9NO3	RADKZDMFGJYCBB-UHFFFAOYSA-N	93.3	HMDB0001545	C00250	Organoheterocyclic compounds	Pyridines and derivatives	Pyridine carboxaldehydes	Vitamins and cofactors	Vitamins	Water-soluble vitamins	5.16077e+06	5.20561e+06	9.85438e+06	9.19519e+06	9.44598e+06	8.54527e+06	1.00259e+07	9.53894e+06	8.89832e+06	1.00661e+07	9.40231e+06	1.01395e+07	5.20501e+06	6.76802e+06	6.89553e+06	6.93664e+06	6.65092e+06	6.87588e+06	6.18642e+06	6.04023e+06	5.99704e+06	6.86082e+06	6.45883e+06	4.8045e+06	4.47889e+06	4.40838e+06	4.31254e+06	4.6216e+06	4.78945e+06	2.57727e+06	2.46812e+06	2.50537e+06	2.36051e+06	2.68158e+06
MP5194	3.961	169.123	(1r,2s,5r)-6,6-dimethylbicyclo[3.1.1]heptane-2-carboxylic acid	[M+H]+	C10H16O2	FTWVTMKZNPJWOT-GJMOJQLCSA-N	87.5			Lipids and lipid-like molecules	Prenol lipids	Monoterpenoids				1.85338e+06	1.74476e+06	1.86625e+06	1.6828e+06	1.51508e+06	1.64975e+06	1.64495e+06	1.66986e+06	1.48851e+06	1.46847e+06	1.76831e+06	1.66464e+06	1.8901e+06	1.63518e+06	1.65348e+06	1.64668e+06	1.53856e+06	1.52816e+06	2.23304e+06	2.25548e+06	2.25199e+06	2.25276e+06	2.22302e+06	1.85431e+06	2.01583e+06	1.69641e+06	1.58648e+06	2.11423e+06	1.97458e+06	2.03091e+06	1.94446e+06	2.28792e+06	1.93546e+06	2.23764e+06
MP5222	1.101	170.045	6-Methyl-2-(2,2,2-trifluoro-1-hydroxyethyl)-3-pyridinol	[M+H-H2O]+	C8H8F3NO2	BWSYNBIGBLNASM-UHFFFAOYSA-N	85.6									1.50573e+06	1.53776e+06	1.0562e+06	1.32919e+06	1.61253e+06	1.19907e+06	1.5479e+06	957663	1.02546e+06	1.32007e+06	960217	1.32418e+06	1.55801e+06	559087	516028	620171	420384	417565	2.49875e+06	2.6336e+06	2.67321e+06	2.55475e+06	2.6794e+06	1.36208e+06	2.09209e+06	2.85869e+06	2.88309e+06	2.37162e+06	2.07638e+06	1.21919e+06	1.71847e+06	1.59855e+06	1.65762e+06	1.5638e+06
MP5225	3.097	170.061	furo[2,3-h]quinoline	[M+H]+	C11H7NO	NBIQERZFHYWUCH-UHFFFAOYSA-N	86.1			Organoheterocyclic compounds	Quinolines and derivatives					975239	974840	51622.7	41409.1	32671.4	63593.4	38339.5	161487	117600	144799	133421	83239.9	998912	1.78108e+06	2.10362e+06	1.79084e+06	1.85099e+06	1.74237e+06	212308	135182	190320	181015	166469	959034	566970	386851	277749	526492	342639	3.13148e+06	3.06335e+06	3.31625e+06	3.18895e+06	3.47278e+06
MP5256	0.614	171.017	6-chloro-5-fluoro-1H-benzo[d]imidazole	[M+H]2+	C7H4ClFN2	YITVVUARATZCAT-UHFFFAOYSA-N	77.3									3.10168e+07	3.02838e+07	3.13707e+07	3.16014e+07	3.05541e+07	3.01204e+07	2.97542e+07	3.34093e+07	3.48113e+07	3.22349e+07	3.18134e+07	3.28304e+07	3.18181e+07	2.52633e+07	2.44437e+07	2.54889e+07	2.35071e+07	2.41114e+07	4.7088e+07	4.92157e+07	5.10884e+07	5.00156e+07	4.92394e+07	3.08745e+07	3.67994e+07	3.96406e+07	3.46516e+07	3.71988e+07	3.50258e+07	2.4622e+07	2.45856e+07	2.2891e+07	2.21021e+07	2.53156e+07
MP5260	2.889	171.066	Butopyronoxyl	[M+H]+	C12H18O4	OKIJSNGRQAOIGZ-UHFFFAOYSA-N	78.2		C19142	Organoheterocyclic compounds	Pyrans	Pyranones and derivatives				1.05135e+07	1.044e+07	1.10454e+07	1.12492e+07	1.13436e+07	1.1138e+07	1.12565e+07	1.12651e+07	1.16917e+07	1.15713e+07	1.13621e+07	1.16429e+07	1.05891e+07	9.00217e+06	8.82981e+06	8.8119e+06	8.98789e+06	8.92596e+06	1.07385e+07	1.03214e+07	1.06126e+07	1.08244e+07	1.06858e+07	1.05136e+07	1.02272e+07	1.01317e+07	1.01144e+07	9.8264e+06	1.00604e+07	1.05197e+07	1.02417e+07	1.02295e+07	1.02633e+07	9.97956e+06
MP5267	4.23	171.15	2-Amino-3-methyl-1-pyrrolidin-1-yl-butan-1-one	[M+H]+	C9H18N2O	IHBAVXVTGLANPI-UHFFFAOYSA-N	83.7	HMDB0246938		Organic acids and derivatives	Carboxylic acids and derivatives	Amino acids, peptides, and analogues				1.46136e+06	1.47258e+06	1.65503e+06	1.30731e+06	1.73793e+06	1.80495e+06	1.97725e+06	1.52583e+06	1.33062e+06	1.79364e+06	1.68687e+06	1.40641e+06	1.47236e+06	1.70838e+06	1.45317e+06	1.49477e+06	1.81655e+06	1.60875e+06	1.2782e+06	1.88378e+06	1.4786e+06	1.54079e+06	1.34659e+06	1.47244e+06	1.62226e+06	1.48307e+06	1.63106e+06	1.27174e+06	1.29486e+06	1.49132e+06	1.33171e+06	1.30533e+06	1.43522e+06	1.40659e+06
MP5299	7.826	171.993	3-Chloro-6-fluoro-1,2-benzoxazole	[M+H]+	C7H3ClFNO	KOCRLZPOPOTYCU-UHFFFAOYSA-N	80.5			Organoheterocyclic compounds	Benzisoxazoles					2.37324e+07	1.96879e+07	3.74766e+07	1.48515e+07	1.47298e+07	1.3896e+07	2.35668e+07	2.51364e+07	2.21454e+07	2.49342e+07	7.4722e+06	1.93309e+07	2.41555e+07	2.30622e+07	3.76755e+07	3.13261e+07	7.44948e+06	2.17749e+07	2.82757e+07	510131	2.70196e+07	2.67712e+07	2.89809e+07	2.3624e+07	2.92182e+07	1.99088e+07	2.11944e+07	2.73199e+07	2.92428e+07	2.52762e+07	2.80996e+07	5.05042e+07	1.40661e+07	2.66902e+07
MP5393	0.711	174.077	(1S,3R)-ACPD	[2M+NH4]+	C7H11NO4	YFYNOWXBIBKGHB-UHFFFAOYSA-N	89.1	HMDB0242328		Organic acids and derivatives	Carboxylic acids and derivatives	Amino acids, peptides, and analogues				2.09424e+07	2.04179e+07	1.76031e+07	1.73862e+07	1.77715e+07	1.76557e+07	1.79377e+07	1.63218e+07	1.65271e+07	1.59341e+07	1.62948e+07	1.59963e+07	2.08381e+07	1.44355e+07	1.48783e+07	1.49539e+07	1.4649e+07	1.49885e+07	2.35254e+07	2.34203e+07	2.32441e+07	2.30155e+07	2.41346e+07	2.0839e+07	3.33308e+07	3.21946e+07	3.35049e+07	3.24007e+07	3.32968e+07	2.80705e+07	2.86163e+07	2.82261e+07	2.92901e+07	2.84925e+07
MP5439	0.669	175.108	2-amino-5-[(1-hydroxyethylidene)amino]pentanoic acid	[M+H]+	C7H14N2O3	SRXKAYJJGAAOBP-UHFFFAOYSA-N	88.8			Organic acids and derivatives	Carboxylic acids and derivatives	Amino acids, peptides, and analogues				6.5825e+06	6.54843e+06	1.01995e+07	1.03123e+07	1.11733e+07	1.07309e+07	1.12879e+07	6.64845e+06	6.66398e+06	6.57094e+06	7.18008e+06	7.1231e+06	6.88475e+06	4.43703e+06	4.51966e+06	4.64918e+06	4.56658e+06	4.38447e+06	1.5299e+07	1.44916e+07	1.47493e+07	1.5079e+07	1.47311e+07	6.58382e+06	1.04609e+07	9.85603e+06	1.04085e+07	9.78585e+06	9.78297e+06	6.10134e+06	6.9738e+06	6.57457e+06	6.63713e+06	7.38342e+06
MP5444	0.545	175.12	Harg	[M+H]+	C6H14N4O2	ODKSFYDXXFIFQN-UHFFFAOYSA-N	95.5	HMDB0251511	C02385	Organic acids and derivatives	Carboxylic acids and derivatives	Amino acids, peptides, and analogues				2.38684e+07	2.4066e+07	1.09603e+07	6.99806e+06	9.69253e+06	8.01318e+06	9.05286e+06	5.56118e+06	5.61461e+06	7.90219e+06	7.62178e+06	6.25247e+06	2.36883e+07	2.72919e+07	3.08796e+07	2.68263e+07	2.59483e+07	3.04828e+07	2.58048e+07	2.45699e+07	2.62047e+07	2.76168e+07	2.43816e+07	2.40683e+07	2.02772e+07	2.16102e+07	2.39899e+07	2.33899e+07	2.0507e+07	3.50673e+07	3.40979e+07	3.35305e+07	3.46581e+07	3.86732e+07
MP5446	3.818	175.149	3,3a,7,7-tetramethyl-6,7-dihydro-3aH-indene	[M+H]+	C13H18	XOFDOXJFXCEFDE-UHFFFAOYSA-N	89.8			Hydrocarbons	Unsaturated hydrocarbons	Branched unsaturated hydrocarbons				4.80101e+06	4.69937e+06	3.00013e+06	2.84051e+06	2.89727e+06	2.93783e+06	2.90705e+06	3.68746e+06	3.72492e+06	3.70011e+06	3.58947e+06	3.78917e+06	4.80102e+06	4.32959e+06	4.17446e+06	4.24119e+06	4.24152e+06	4.09412e+06	4.60517e+06	4.56893e+06	4.6844e+06	4.60691e+06	4.51384e+06	4.82058e+06	5.937e+06	5.66593e+06	5.44056e+06	5.63683e+06	5.36746e+06	7.28434e+06	7.20903e+06	7.22768e+06	7.34734e+06	7.24968e+06
MP5449	3.496	175.149	trans-Damascone	[M+H-H2O]+	C13H20O		88.5									2.558e+06	2.5421e+06	1.9507e+06	1.66613e+06	1.98607e+06	1.78691e+06	1.71567e+06	2.2716e+06	2.31031e+06	2.36849e+06	2.35589e+06	2.61245e+06	2.45293e+06	2.30247e+06	2.48598e+06	2.42182e+06	2.35808e+06	2.32062e+06	2.64104e+06	2.60819e+06	2.48588e+06	2.76304e+06	2.68781e+06	2.55818e+06	2.69553e+06	2.64845e+06	2.77758e+06	2.70164e+06	2.55379e+06	3.2278e+06	3.1037e+06	3.3061e+06	3.40877e+06	3.244e+06
MP5481	0.627	176.104	L-Citrulline	[M+H]+	C6H13N3O3	RHGKLRLOHDJJDR-SGAVLPGINA-N	84	HMDB0000904	C00327	Organic acids and derivatives	Carboxylic acids and derivatives	Amino acids, peptides, and analogues	Peptides	Amino acids	Other amino acids	9.2465e+06	9.74389e+06	1.52945e+07	1.45438e+07	1.35147e+07	1.39602e+07	1.32732e+07	6.07936e+06	5.39088e+06	5.84142e+06	5.41561e+06	5.34042e+06	9.48701e+06	4.47023e+06	4.22588e+06	5.05514e+06	4.25266e+06	4.76315e+06	1.56355e+07	1.58023e+07	1.52861e+07	1.42373e+07	1.49817e+07	9.48577e+06	6.47946e+06	6.27501e+06	5.80592e+06	6.68461e+06	6.47095e+06	9.12936e+06	9.02107e+06	9.14609e+06	9.55746e+06	9.37866e+06
MP5482	0.698	176.129	Methyl O-(2-methyl-2-propanyl)-L-serinate	[M+H]+	C8H17NO3		83									3.13061e+06	3.27877e+06	331104	2.5994e+06	2.58596e+06	2.42434e+06	3.01366e+06	2.85696e+06	2.76496e+06	2.75024e+06	50919.4	2.83221e+06	3.15199e+06	2.49965e+06	529773	2.64423e+06	2.4849e+06	2.5058e+06	2.91031e+06	2.5922e+06	2.71881e+06	3.17376e+06	2.98929e+06	3.15205e+06	4.00549e+06	4.48565e+06	4.30524e+06	3.76073e+06	3.97065e+06	4.35594e+06	4.2366e+06	4.50126e+06	4.36505e+06	4.52043e+06
MP5508	7.835	176.972	(1,3,4-thiadiazol-2-ylthio)acetic acid	[M+H]+	C4H4N2O2S2	DZXGDEPWZLFUEA-UHFFFAOYSA-N	80.6									4.5614e+06	4.39857e+06	1.32328e+07	2.97698e+06	4.56014e+06	2.47943e+06	2.77126e+06	1.25413e+07	6.02135e+06	5.76355e+06	6.40492e+06	8.88538e+06	4.53298e+06	4.99303e+06	1.46653e+07	1.14088e+07	6.4298e+06	7.85542e+06	4.52813e+06	5.87479e+06	1.03639e+07	2.41318e+06	1.115e+07	5.20227e+06	1.06846e+07	9.99982e+06	1.58707e+07	7.05189e+06	2.86334e+06	7.5174e+06	1.0975e+07	5.05798e+06	4.7391e+06	1.12593e+07
MP5517	3.241	177.055	2-methoxy-1-benzofuran-5-carbaldehyde	[M+H]+	C10H8O3	AOBPPVSKOQIAKW-UHFFFAOYSA-N	93.4			Organoheterocyclic compounds	Benzofurans					1.80021e+07	1.79051e+07	1.55847e+07	1.45621e+07	1.49094e+07	1.55472e+07	1.60769e+07	1.48534e+07	1.43038e+07	1.38108e+07	1.4253e+07	1.33213e+07	1.77784e+07	1.6441e+07	1.63001e+07	1.5538e+07	1.59739e+07	1.63896e+07	1.69047e+07	1.56935e+07	1.62231e+07	1.65403e+07	1.65402e+07	1.79055e+07	2.17664e+07	2.21015e+07	2.21083e+07	2.17594e+07	1.97822e+07	2.42632e+07	2.60907e+07	2.5555e+07	2.44215e+07	2.71573e+07
MP5520	3.638	177.055	5-Methoxychromen-2-One	[M+H]+	C10H8O3	XYFXTIBDEAZMAH-UHFFFAOYSA-N	93.3			Phenylpropanoids and polyketides	Coumarins and derivatives					5.31603e+06	5.31633e+06	4.15913e+06	4.00222e+06	4.2712e+06	4.1898e+06	3.94116e+06	4.20845e+06	4.13558e+06	4.20853e+06	3.94527e+06	3.96936e+06	5.33354e+06	5.24882e+06	5.53876e+06	5.71815e+06	5.45172e+06	5.13211e+06	4.46992e+06	4.41007e+06	4.53921e+06	4.69318e+06	4.43125e+06	5.45335e+06	5.86662e+06	5.9324e+06	5.72052e+06	5.51382e+06	5.60028e+06	7.56675e+06	1.67976e+06	4.9039e+07	8.08172e+06	7.82088e+06
MP5522	3.154	177.055	2G83E641HZ	[M+H]+	C10H10O4	XRBMKGUDDJPAMH-UHFFFAOYSA-N	91.9			Benzenoids	Benzene and substituted derivatives	Benzoic acids and derivatives				1.0613e+07	1.06129e+07	6.8447e+06	6.79387e+06	6.71884e+06	6.74366e+06	6.49659e+06	6.37846e+06	6.6335e+06	6.74385e+06	6.5891e+06	6.69291e+06	1.06127e+07	8.69212e+06	8.65318e+06	8.3511e+06	8.33038e+06	8.55738e+06	7.74566e+06	7.42915e+06	7.5162e+06	7.76355e+06	7.75268e+06	1.01333e+07	1.30522e+07	1.33321e+07	1.35719e+07	1.29956e+07	1.26864e+07	1.84288e+07	1.78702e+07	1.7751e+07	1.81641e+07	1.82641e+07
MP5529	5.47	177.128	Sedanolide	[M+CH3OH+H]+	C12H18O2	UPJFTVFLSIQQAV-KOLCDFICSA-N	85.3	HMDB0034450	C17002	Organoheterocyclic compounds	Isobenzofurans					1.80431e+06	1.82964e+06	1.73065e+06	1.79816e+06	1.85893e+06	1.85779e+06	1.71076e+06	1.82958e+06	1.73668e+06	1.85543e+06	1.87741e+06	1.761e+06	1.77642e+06	1.91004e+06	1.75526e+06	1.88212e+06	1.76253e+06	1.75258e+06	1.77337e+06	1.80984e+06	1.79409e+06	1.68596e+06	1.8781e+06	1.81778e+06	1.99316e+06	1.71203e+06	1.66948e+06	1.84491e+06	1.80746e+06	1.77205e+06	1.86319e+06	1.82885e+06	1.76034e+06	1.77332e+06
MP5533	4.277	177.164	Dihydro-.alpha.-ionone	[M+ACN+H]+	C13H22O	JHJCHCSUEGPIGE-UHFFFAOYSA-N	90.2	HMDB0038026		Lipids and lipid-like molecules	Prenol lipids	Sesquiterpenoids				2.08908e+06	2.08917e+06	1.45486e+06	1.61636e+06	1.43035e+06	1.45502e+06	1.38634e+06	1.65016e+06	1.99549e+06	1.9387e+06	1.92768e+06	1.69468e+06	2.07175e+06	2.1034e+06	2.07799e+06	1.97288e+06	2.02687e+06	1.99141e+06	1.69578e+06	1.74951e+06	1.63663e+06	1.822e+06	1.6566e+06	2.07167e+06	2.50058e+06	2.6237e+06	2.67108e+06	2.42435e+06	2.4277e+06	3.10999e+06	2.99614e+06	3.01609e+06	3.25031e+06	3.09378e+06
MP5562	0.631	178.072	HIDA	[M+ACN+H]+	C6H11NO5	DJQJFMSHHYAZJD-UHFFFAOYSA-N	86.7	HMDB0254082		Organic acids and derivatives	Carboxylic acids and derivatives	Amino acids, peptides, and analogues				1.428e+08	1.37054e+08	1.61407e+08	1.6835e+08	1.6261e+08	1.58116e+08	1.64344e+08	1.29763e+08	1.24945e+08	1.26313e+08	1.27071e+08	1.25789e+08	1.38733e+08	5.07597e+07	5.06023e+07	5.08543e+07	4.96593e+07	4.90598e+07	2.32372e+08	2.35529e+08	2.31351e+08	2.29461e+08	2.35854e+08	1.38867e+08	2.40271e+08	2.30573e+08	2.27112e+08	2.31458e+08	2.34289e+08	9.40589e+07	9.4288e+07	9.30556e+07	9.52951e+07	9.40816e+07
MP5696	2.971	181.05	5,7-dihydroxy-3,4-dihydro-2H-1-benzopyran-4-one	[M+H]+	C9H8O4	NDDUBDUPYJZIAK-UHFFFAOYSA-N	93			Organoheterocyclic compounds	Benzopyrans	1-benzopyrans				3.14423e+06	3.12376e+06	1.92343e+06	1.90358e+06	1.95354e+06	1.98044e+06	1.94325e+06	1.89287e+06	1.81496e+06	2.03349e+06	1.81873e+06	1.94563e+06	3.12383e+06	3.14314e+06	3.0086e+06	2.97068e+06	3.02618e+06	3.13222e+06	1.90547e+06	1.83498e+06	1.89179e+06	1.97703e+06	1.89971e+06	3.14411e+06	2.68296e+06	2.54814e+06	2.51572e+06	2.62888e+06	2.5616e+06	7.50838e+06	7.28746e+06	7.248e+06	7.29958e+06	7.2948e+06
MP5699	4.017	181.05	Caffeic acid	[M+H]+	C9H8O4	QAIPRVGONGVQAS-RQOWECAXSA-N	92	HMDB0001964	C01197	Phenylpropanoids and polyketides	Cinnamic acids and derivatives	Hydroxycinnamic acids and derivatives	Phenylpropanoids	Monolignols	Caffeate derivatives	2.77396e+06	2.80115e+06	2.76614e+06	2.67445e+06	2.65598e+06	2.73679e+06	2.65764e+06	2.7721e+06	2.67743e+06	2.66307e+06	2.69557e+06	2.73807e+06	2.7147e+06	2.62006e+06	2.71479e+06	2.60028e+06	2.65067e+06	2.71301e+06	2.62119e+06	2.46048e+06	2.49856e+06	2.50364e+06	2.55535e+06	2.86308e+06	2.79901e+06	2.76882e+06	2.86807e+06	2.80894e+06	2.84322e+06	2.6855e+06	2.90728e+06	2.84495e+06	2.89344e+06	2.79589e+06
MP5701	2.137	181.074	2-(Hydroxymethyl)-5-methyl[1,2,4]triazolo[1,5-a]pyrimidin-7(1H)-one	[M+CH3OH+H]+	C7H8N4O2		85.2									1.54255e+06	1.21086e+06	832303	886591	864261	1.14244e+06	327420	577030	1.03724e+06	579480	672363	1.10307e+06	1.60198e+06	1.63565e+06	1.03931e+06	1.71068e+06	1.46652e+06	1.7214e+06	1.38797e+06	1.01869e+06	1.38806e+06	1.25643e+06	1.42782e+06	1.60778e+06	2.13096e+06	2.06022e+06	1.95196e+06	1.02628e+06	1.84298e+06	3.11316e+06	2.8148e+06	2.97008e+06	2.83791e+06	2.55551e+06
MP5705	4.922	181.123	Butylated Hydroxyanisole	[M+H]+	C11H16O2	MRBKEAMVRSLQPH-UHFFFAOYSA-N	92.5	HMDB0059925	C15469	Benzenoids	Phenols	Methoxyphenols				1.2286e+07	1.18633e+07	1.23932e+07	1.22125e+07	1.21549e+07	1.19921e+07	1.2131e+07	1.26303e+07	1.16997e+07	1.23845e+07	1.29933e+07	1.17247e+07	1.19267e+07	1.06551e+07	1.06452e+07	1.00695e+07	1.0219e+07	1.06843e+07	1.33009e+07	1.34413e+07	1.3137e+07	1.34786e+07	1.37247e+07	1.18639e+07	1.21685e+07	1.09906e+07	1.17111e+07	1.11551e+07	1.18381e+07	1.08508e+07	1.0273e+07	1.00297e+07	9.94974e+06	1.04632e+07
MP5706	5.776	181.123	Nortricycloekasantalic acid	[M+H]+	C11H16O2	LDSSHHGVKDZTIX-UHFFFAOYNA-N	76.9	HMDB0036817		Lipids and lipid-like molecules	Prenol lipids	Monoterpenoids				1.07763e+06	2.0981e+06	2.10231e+06	1.7966e+06	1.08134e+06	4.43788e+06	1.56966e+06	1.50152e+06	1.40397e+06	2.69041e+06	1.77236e+06	1.86795e+06	2.09682e+06	3.1364e+06	2.10169e+06	1.7972e+06	1.49462e+06	4.08464e+06	2.51186e+06	1.83275e+06	3.87913e+06	1.97755e+06	2.4524e+06	2.23467e+06	1.706e+06	3.61589e+06	3.98148e+06	971169	2.07539e+06	3.50487e+06	2.68993e+06	2.41675e+06	2.8611e+06	4.63589e+06
MP5745	0.868	182.082	h-d-tyr-otbu	[M+H]+	C13H19NO3	DIGHFXIWRPMGSA-LLVKDONJSA-N	92.4			Organic acids and derivatives	Carboxylic acids and derivatives	Amino acids, peptides, and analogues				1.49753e+08	1.55895e+08	4.418e+07	3.63662e+07	3.28666e+07	4.20837e+07	3.71586e+07	7.51093e+07	6.98335e+07	6.95471e+07	6.9614e+07	7.1851e+07	1.5065e+08	1.72682e+08	1.8058e+08	1.80539e+08	1.70614e+08	1.68964e+08	7.14956e+07	7.10982e+07	6.86526e+07	7.16103e+07	6.86732e+07	1.5109e+08	1.40838e+08	1.25322e+08	1.30779e+08	1.33462e+08	1.35078e+08	3.25858e+08	3.16915e+08	3.2146e+08	3.39612e+08	3.26132e+08
MP5748	1.011	182.082	L-Tyrosine	[M+NH4]+	C9H11NO3	OUYCCCASQSFEME-QMMMGPOBSA-N	90.1	HMDB0000158	C00082	Organic acids and derivatives	Carboxylic acids and derivatives	Amino acids, peptides, and analogues	Peptides	Amino acids	Common amino acids	8.37672e+07	9.17148e+07	2.14403e+07	1.72451e+07	1.75371e+07	2.62688e+07	2.01704e+07	3.85378e+07	4.09679e+07	4.30508e+07	3.92551e+07	3.76907e+07	9.17083e+07	1.18129e+08	1.13946e+08	1.09303e+08	1.17611e+08	1.1725e+08	3.93738e+07	3.72663e+07	3.80798e+07	3.94551e+07	4.02583e+07	9.0644e+07	7.50014e+07	7.56079e+07	7.89913e+07	7.73618e+07	7.30198e+07	2.13365e+08	2.19008e+08	2.03089e+08	1.98968e+08	2.20866e+08
MP5791	0.526	182.963	Fumaric acid	[M+H]+	C4H4O4	VZCYOOQTPOCHFL-UHFFFAOYSA-N	72.9	HMDB0000134	C00122	Organic acids and derivatives	Carboxylic acids and derivatives	Dicarboxylic acids and derivatives				1.01806e+07	9.25348e+06	8.88775e+06	8.5604e+06	8.98132e+06	8.38174e+06	8.43983e+06	9.59412e+06	1.01081e+07	9.80887e+06	9.40605e+06	1.03342e+07	9.24751e+06	9.73759e+06	9.64934e+06	9.63686e+06	9.84549e+06	9.68108e+06	9.11667e+06	8.80081e+06	8.91802e+06	9.24847e+06	9.77314e+06	8.72867e+06	9.39385e+06	8.95695e+06	9.94124e+06	9.23421e+06	8.447e+06	8.9469e+06	8.75326e+06	9.35933e+06	9.64595e+06	9.63186e+06
MP5803	4.167	183.079	TEP	[M+NH4]+	C6H15O4P	DQWPFSLDHJDLRL-UHFFFAOYSA-N	86.1	HMDB0259191		Organic acids and derivatives	Organic phosphoric acids and derivatives	Phosphate esters				2.92811e+06	2.56651e+06	2.53906e+06	5.17118e+06	5.07182e+06	5.17028e+06	5.13628e+06	2.93678e+06	2.73165e+06	3.01248e+06	4.11401e+06	3.83791e+06	3.24052e+06	2.21347e+06	3.76526e+06	3.66196e+06	3.92115e+06	3.80989e+06	2.72124e+06	3.2493e+06	3.09812e+06	3.27728e+06	3.69009e+06	3.20397e+06	2.58537e+06	3.0273e+06	3.06602e+06	2.44491e+06	3.12824e+06	1.95517e+06	6.31359e+06	5.69801e+06	5.52917e+06	4.94617e+06
MP5852	0.627	184.074	(2R)-2-[(Methylcarbamoyl)oxy]-3-(octyloxy)propyl 2-(trimethylammonio)ethyl phosphate	[M+Na]+	C18H39N2O7P		92.8									6.4724e+07	6.20555e+07	7.7279e+07	7.80682e+07	7.78529e+07	7.74551e+07	7.97037e+07	6.88806e+07	6.69987e+07	6.76766e+07	6.5018e+07	6.79958e+07	6.26271e+07	1.61934e+07	1.52812e+07	1.66964e+07	1.56589e+07	1.59793e+07	1.16176e+08	1.13416e+08	1.13322e+08	1.15246e+08	1.13385e+08	6.26291e+07	1.30578e+08	1.25717e+08	1.25264e+08	1.27035e+08	1.29566e+08	2.71066e+07	2.60982e+07	2.63364e+07	2.73831e+07	2.83695e+07
MP5853	0.86	184.074	1,2-Dipalmitoyl-sn-glycero-O-ethyl-3-phosphatidylcholine cation	[M+Na]+	C42H85NO8P		89.8									4.37549e+06	4.37506e+06	4.3091e+06	4.07985e+06	4.18785e+06	4.36023e+06	4.24177e+06	4.44815e+06	4.82351e+06	4.89891e+06	4.77435e+06	4.50487e+06	4.82331e+06	1.72839e+06	1.70316e+06	1.45081e+06	1.99547e+06	787915	6.86734e+06	6.14888e+06	6.70131e+06	7.35382e+06	7.92582e+06	4.44241e+06	8.59993e+06	8.02234e+06	8.57246e+06	9.06263e+06	8.57781e+06	2.54983e+06	3.06921e+06	2.27328e+06	3.26457e+06	2.36749e+06
MP6016	1.067	187.145	N,N'-1,5-Pentanediyldiacetamide	[M+CH3OH+H]2+	C9H18N2O2		70.6									1.13436e+06	1.15134e+06	1.14495e+06	1.05919e+06	1.29444e+06	1.14993e+06	1.04905e+06	1.38523e+06	1.39373e+06	1.3733e+06	1.36177e+06	1.41468e+06	1.15167e+06	1.08378e+06	991269	912343	1.17087e+06	837145	1.25649e+06	1.30592e+06	1.17912e+06	1.36488e+06	1.5368e+06	1.05087e+06	1.17401e+06	1.06965e+06	1.03963e+06	921466	1.0195e+06	865358	1.0039e+06	1.10665e+06	1.0693e+06	1.20686e+06
MP6051	1.1	188.056	[(4,5-Dimethyl-4H-1,2,4-triazol-3-yl)sulfanyl]acetic acid	[M+H]+	C6H9N3O2S		76.8									3.61332e+06	3.66451e+06	3.13139e+06	3.76341e+06	3.99735e+06	3.01013e+06	3.96786e+06	2.8823e+06	3.68381e+06	3.73514e+06	3.75267e+06	2.78572e+06	3.83148e+06	1.65592e+06	1.6796e+06	1.37744e+06	1.46315e+06	1.41735e+06	7.3807e+06	7.09539e+06	7.00778e+06	7.1114e+06	7.2752e+06	3.66505e+06	5.90837e+06	7.74228e+06	7.82237e+06	7.97526e+06	7.56668e+06	4.00189e+06	3.91046e+06	3.71201e+06	3.66726e+06	4.07736e+06
MP6053	3.099	188.071	lenticin	[M+CH3OH+H]+	C14H18N2O2	AOHCBEAZXHZMOR-ZDUSSCGKSA-N	94.3	HMDB0061115	C09213	Organic acids and derivatives	Carboxylic acids and derivatives	Amino acids, peptides, and analogues				2.07061e+08	2.09906e+08	2.11026e+07	1.69033e+07	1.69122e+07	2.45178e+07	2.00272e+07	3.83775e+07	3.75685e+07	3.68738e+07	3.72749e+07	3.68725e+07	2.04915e+08	3.68948e+08	3.82217e+08	3.71806e+08	3.70507e+08	3.67769e+08	4.44923e+07	4.49266e+07	4.35275e+07	4.53074e+07	4.58589e+07	2.09164e+08	9.98002e+07	9.64503e+07	9.17791e+07	9.77984e+07	9.66417e+07	6.3572e+08	6.15234e+08	6.44166e+08	6.08831e+08	6.49136e+08
MP6054	3.744	188.071	4-hydroxy-4-(pyridin-2-yl)butan-2-one	[M+Na]+	C9H11NO2	NYKHQRHPWDLZTL-UHFFFAOYSA-N	76.3			Organoheterocyclic compounds	Pyridines and derivatives					246926	236343	213799	149882	148258	167061	108509	194561	179342	215372	230039	232581	236382	9.42181e+06	242123	8.25147e+06	276135	269412	233564	202227	215428	223106	208260	232507	237442	311072	260528	279594	321576	329889	9.32511e+06	270614	407663	290958
MP6102	2.33	189.124	(2s,3s)-2-[(2-amino-1-hydroxyethylidene)amino]-3-methylpentanoic acid	[M+H]+	C8H16N2O3	KGVHCTWYMPWEGN-FSPLSTOPSA-N	87.2			Organic acids and derivatives	Carboxylic acids and derivatives	Amino acids, peptides, and analogues				9.09017e+06	9.41249e+06	9.66699e+06	9.6153e+06	9.58493e+06	9.50148e+06	9.69297e+06	1.06815e+07	1.04498e+07	1.05425e+07	1.053e+07	1.05213e+07	9.41259e+06	9.78513e+06	9.51489e+06	9.7426e+06	9.69946e+06	9.37238e+06	9.56542e+06	9.30301e+06	9.42878e+06	9.61501e+06	9.55645e+06	9.31434e+06	8.23242e+06	7.82202e+06	4.34373e+06	8.07246e+06	8.53335e+06	8.28928e+06	8.42371e+06	8.45474e+06	8.16386e+06	8.097e+06
MP6103	1.189	189.124	N6-Acetyl-L-lysine	[M+CH3OH+H]+	C8H16N2O3	DTERQYGMUDWYAZ-ZETCQYMHSA-N	86.2	HMDB0000206	C02727	Organic acids and derivatives	Carboxylic acids and derivatives	Amino acids, peptides, and analogues				4.62007e+06	4.60933e+06	3.21111e+06	3.11935e+06	3.21464e+06	3.31646e+06	3.13329e+06	5.79355e+06	4.06063e+06	3.12859e+06	6.22261e+06	5.69931e+06	4.62171e+06	4.0711e+06	6.12183e+06	5.97331e+06	6.08619e+06	5.8099e+06	3.18993e+06	3.30555e+06	3.30229e+06	3.26734e+06	3.42238e+06	4.82845e+06	4.56618e+06	4.71653e+06	4.93988e+06	4.37805e+06	4.31765e+06	7.51095e+06	1.13032e+07	1.00538e+07	1.02375e+07	1.05496e+07
MP6104	1.976	189.124	Glycyl-L-leucine	[M+H]+	C8H16N2O3	DKEXFJVMVGETOO-LURJTMIESA-N	85.1	HMDB0000759	C02155	Organic acids and derivatives	Carboxylic acids and derivatives	Amino acids, peptides, and analogues				943341	869780	971664	1.29159e+06	1.12605e+06	903217	708264	577195	1.24681e+06	872438	774797	669839	741950	861202	1.39374e+06	1.06721e+06	773875	875341	1.04119e+06	454435	423754	599041	987026	875748	1.2349e+06	746637	711350	674610	1.07017e+06	1.32398e+06	799187	1.25166e+06	769202	1.01755e+06
MP6109	3.604	189.128	(2Z)-2-Octyl-2-pentenedioic acid	[M+NH4]+	C13H22O4		87.5									7.84549e+06	7.74934e+06	3.89633e+06	3.76284e+06	3.86768e+06	3.74907e+06	3.97769e+06	4.93136e+06	4.86665e+06	5.06809e+06	5.00831e+06	4.91362e+06	7.96001e+06	9.39794e+06	9.49865e+06	9.35938e+06	9.39491e+06	9.22432e+06	5.66882e+06	5.84763e+06	5.71774e+06	5.80024e+06	5.59771e+06	7.8175e+06	7.79233e+06	7.61062e+06	7.49717e+06	7.64313e+06	7.58466e+06	1.3526e+07	1.34496e+07	1.29715e+07	1.34965e+07	1.37458e+07
MP6110	3.464	189.128	5-(6-Methyl-7-oxooctyl)-2(5H)-furanone	[M+CH3OH+H]+	C13H20O3		86.8									4.13007e+06	4.23353e+06	3.82319e+06	3.87164e+06	3.91535e+06	3.93119e+06	3.73953e+06	4.45738e+06	4.25093e+06	4.11841e+06	4.36052e+06	4.3316e+06	4.25719e+06	4.96799e+06	4.87557e+06	4.98492e+06	4.91064e+06	4.84845e+06	3.29534e+06	3.52189e+06	3.49524e+06	3.75375e+06	3.62584e+06	4.25713e+06	3.81933e+06	4.11988e+06	4.0616e+06	3.65826e+06	3.60873e+06	4.66349e+06	4.57427e+06	4.53221e+06	4.19045e+06	4.92831e+06
MP6113	0.571	189.16	N6,N6,N6-Trimethyl-L-lysine	[M+H]+	C9H21N2O2	MXNRLFUSFKVQSK-QMMMGPOBSA-O	89.8	HMDB0001325	C03793	Organic acids and derivatives	Carboxylic acids and derivatives	Amino acids, peptides, and analogues				2.35423e+07	2.38517e+07	8.92376e+06	8.77493e+06	8.63587e+06	8.76044e+06	8.9115e+06	9.71573e+06	9.63565e+06	9.73093e+06	9.23766e+06	9.62842e+06	2.29567e+07	2.4446e+07	2.34399e+07	2.43266e+07	2.30594e+07	2.35186e+07	1.88061e+07	1.84756e+07	1.81469e+07	1.84503e+07	1.84e+07	2.34634e+07	2.85721e+07	2.90401e+07	2.86251e+07	2.72777e+07	2.71258e+07	4.87062e+07	5.01164e+07	4.72781e+07	4.86364e+07	4.91044e+07
MP6144	0.7	190.013	(2,4-Dichlorobenzyl)methylamine	[M+CH3OH+H]+	C8H9Cl2N	GUJXWKXDISDARD-UHFFFAOYSA-N	72.1									4.98491e+06	4.9374e+06	6.71733e+06	7.4232e+06	6.71091e+06	6.96118e+06	7.15763e+06	8.64061e+06	8.39702e+06	8.65544e+06	8.36939e+06	7.20858e+06	5.03038e+06	8.16087e+06	7.87355e+06	8.25912e+06	7.50374e+06	7.71765e+06	4.50573e+06	4.5354e+06	4.93676e+06	4.54125e+06	4.60272e+06	5.03004e+06	1.88018e+06	1.84056e+06	1.77361e+06	1.81306e+06	4.50561e+06	2.08956e+06	2.30042e+06	2.10651e+06	4.56978e+06	2.10681e+06
MP6148	0.896	190.072	N-Acetylglutamic acid	[M+H]+	C7H11NO5	RFMMMVDNIPUKGG-UHFFFAOYSA-N	93.4	HMDB0001138	C00624	Organic acids and derivatives	Carboxylic acids and derivatives	Amino acids, peptides, and analogues				1.99305e+06	2.01944e+06	4.90783e+06	4.83553e+06	4.35071e+06	4.75685e+06	4.61603e+06	2.57003e+06	2.4287e+06	2.54926e+06	2.67777e+06	2.77232e+06	2.03175e+06	766339	795599	744920	829338	721042	3.7842e+06	3.90419e+06	3.82946e+06	3.5244e+06	3.77871e+06	2.07316e+06	2.11717e+06	1.57428e+06	1.89992e+06	1.81979e+06	1.91452e+06	327487	319418	419590	304581	346820
MP6151	3.165	190.087	Methyl indole-3-acetate	[2M+NH4]+	C11H11NO2	KTHADMDGDNYQRX-UHFFFAOYSA-N	79.8	HMDB0029738		Organoheterocyclic compounds	Indoles and derivatives	Indolyl carboxylic acids and derivatives				2.84304e+06	2.88701e+06	3.9435e+06	2.52483e+06	2.42928e+06	3.77984e+06	3.93175e+06	4.09083e+06	2.37679e+06	4.26539e+06	2.69699e+06	4.22168e+06	2.8877e+06	2.55996e+06	2.38913e+06	2.70814e+06	2.72931e+06	2.31399e+06	2.8024e+06	2.5341e+06	2.91959e+06	2.26009e+06	2.5718e+06	2.98576e+06	4.29587e+06	3.5235e+06	3.54552e+06	3.55369e+06	3.11706e+06	2.01047e+06	2.0479e+06	2.5461e+06	2.18763e+06	1.97214e+06
MP6195	3.428	191.107	(4R,6S)-4,6-Dihydroxy-3-[(1E)-3-hydroxy-3-methyl-1-buten-1-yl]-6-methyl-2-cyclohexen-1-one	[2M+Na]+	C12H18O4		90.6									3.44506e+06	3.36856e+06	2.74667e+06	2.70499e+06	2.77493e+06	2.76825e+06	2.75859e+06	2.86411e+06	2.88489e+06	2.83836e+06	2.90404e+06	2.84454e+06	3.43698e+06	2.72988e+06	2.86469e+06	2.8403e+06	2.80891e+06	2.82172e+06	3.97837e+06	3.81026e+06	3.72389e+06	3.7967e+06	3.66385e+06	3.43695e+06	4.07809e+06	3.94542e+06	4.02712e+06	4.18575e+06	3.97261e+06	4.17579e+06	4.01315e+06	3.8017e+06	3.89593e+06	3.99961e+06
MP6199	3.994	191.144	(1S)-Tricyclo[7.3.1.0~2,7~]tridec-2(7)-en-13-one	[M+H]+	C13H18O		90.7									2.44909e+06	2.48135e+06	1.72254e+06	1.87166e+06	1.76235e+06	1.5816e+06	1.77346e+06	2.29968e+06	2.11998e+06	2.20059e+06	2.35483e+06	2.25874e+06	2.5665e+06	2.29882e+06	2.20387e+06	2.57888e+06	2.26541e+06	2.12973e+06	1.93071e+06	1.58713e+06	1.64369e+06	1.68818e+06	1.50367e+06	2.44893e+06	3.36973e+06	2.59767e+06	3.17419e+06	2.66516e+06	3.3093e+06	4.04517e+06	4.07298e+06	3.83221e+06	3.3641e+06	3.56379e+06
MP6201	4.399	191.144	5-[(1E,3E)-1,3-Heptadien-1-yl]-1,2,3-cyclohexanetriol	[M+H]+	C13H22O3		88.8									9.18344e+06	9.25451e+06	7.99609e+06	8.32075e+06	8.51332e+06	8.04874e+06	8.11461e+06	8.11772e+06	8.00802e+06	8.55472e+06	8.23161e+06	8.028e+06	9.25542e+06	7.42291e+06	7.8627e+06	7.44036e+06	7.67177e+06	7.81919e+06	1.10063e+07	1.036e+07	1.02116e+07	1.14112e+07	1.10645e+07	9.34221e+06	1.07191e+07	1.00381e+07	1.05015e+07	9.61346e+06	9.67999e+06	1.01522e+07	1.00867e+07	1.02095e+07	1.02965e+07	1.03851e+07
MP6244	3.025	192.139	N-ETHYL-N-METHYLCATHINONE	[M+CH3OH+H]+	C12H17NO	LOQPFJRCXJZNQV-UHFFFAOYSA-N	91.1			Organic oxygen compounds	Organooxygen compounds	Carbonyl compounds				5.62041e+06	5.36824e+06	6.12576e+06	6.13933e+06	4.66873e+06	5.56939e+06	5.83672e+06	6.1011e+06	5.71811e+06	2.86075e+06	5.92459e+06	6.21574e+06	5.61967e+06	4.94274e+06	5.21724e+06	5.16874e+06	5.45013e+06	2.9976e+06	5.68118e+06	5.72516e+06	6.01265e+06	3.0033e+06	5.55602e+06	5.54005e+06	7.00991e+06	2.90109e+06	6.24954e+06	6.33931e+06	6.1347e+06	3.50484e+06	4.70126e+06	5.32083e+06	4.71289e+06	3.02651e+06
MP6274	0.503	192.977	3-Chloro-2,6-difluorobenzoic acid	[2M+Na]+	C7H3ClF2O2	APQTVWJSXBBNEI-UHFFFAOYSA-N	73.7			Benzenoids	Benzene and substituted derivatives	Benzoic acids and derivatives				347847	316321	293623	96152	150981	468314	259631	112204	123664	119379	68346.3	141835	274776	238083	323668	634744	399729	64657.8	249924	210415	376992	150446	307915	376994	221853	496842	131574	499988	474537	598071	151353	186978	134530	235958
MP6280	3.717	193.05	Clauslactone K	[2M+H]+	C20H20O6	QUKDLMFYXITHBM-XYOKQWHBSA-N	74.8			Phenylpropanoids and polyketides	Coumarins and derivatives					1.27428e+06	1.26458e+06	70248.3	59522.9	59216.8	106485	56616.1	32958.6	31892.3	66484.7	10431.6	84216.5	1.26466e+06	36192.3	22609.4	45556.1	25016.1	9841.07	545752	592278	533965	497206	579600	1.27735e+06	3.33998e+06	3.08712e+06	3.14985e+06	3.33995e+06	3.15569e+06	4.15586e+06	4.07031e+06	4.03087e+06	3.74085e+06	4.31296e+06
[truncated: 535 more rows]
[truncated: 1 more columns]

## Sheet: Supplemental Table S2
Supplemental Table S2. Transcriptome data of W82 and sss1.
[truncated: 52,916 more rows]

## Sheet: Supplemental Table S3
Supplemental Table S3. A core set of 431 metabolites were commonly regulated in response to salt stress in W82 and sss1.
MN1008.neg
MN10103.neg
MN10138.neg
MN10141.neg
MN10210.neg
MN10216.neg
MN10270.neg
MN10476.neg
MN10533.neg
MN10595.neg
MN10599.neg
MN10632.neg
MN10709.neg
MN10922.neg
MN11050.neg
[truncated: 416 more rows]

## Sheet: Supplemental Table S4
Supplemental Table S4. A core set of 308 genes were commonly regulated in response to salt stress in W82 and sss1.
[truncated: 308 more rows]

[truncated: 3 more sheets: Supplemental Table S5, Supplemental Table S6, Supplemental Table S7]
